# Supplementary material for: Structure and ecological function of the soil microbiome affecting plant–soil feedbacks in the presence of a soil‐borne pathogen
Source: Environ Microbiol. 2019 Dec 18;22(2):660–76. doi: 10.1111/1462-2920.14882 (PMC7027455; doi:10.1111/1462-2920.14882)
Supplement: Supplementary file 2 — Data S2: Supporting Information [file EMI-22-660-s002.xlsx]

## Sheet: BacteriaOTUtable
#OTU ID	Acm_1	Acm_2	Acm_3	Acm_4	Art_1	Art_2	Art_3	Art_4	Arm_1	Arm_2	Arm_3	Arm_4	Car_1	Car_2	Car_3	Car_4	Car_5	Cab_1	Cab_2	Cab_3	Cab_4	Cac_1	Cac_2	Cac_3	Cej_1	Cej_2	Cej_3	Cej_4	Crc_1	Crc_2	Crc_3	Crc_4	Gav_2	Gav_3	Hyp_1	Hyp_2	Hyp_3	Hyp_5	Hyr_1	Hyr_2	Hyr_3	Hyr_4	Jav_1	Jav_3	Jav_4	Jav_5	Jav_6	Jav_7	Jav_9
OTU_40	59	72	42	11	18	27	31	17	133	74	53	46	18	24	33	58	26	69	51	39	64	74	6	46	25	49	80	41	13	11	31	52	38	30	38	37	38	16	35	12	42	23	26	55	22	33	41	51	34
OTU_3	34	21	30	33	22	27	22	33	20	34	24	16	35	30	35	21	28	19	21	20	24	31	38	29	28	52	37	32	45	39	33	44	26	40	39	28	20	41	43	39	21	38	25	31	52	25	22	24	32
OTU_4136	21	40	36	7	8	15	15	19	97	38	26	27	8	9	19	21	22	55	44	26	43	39	6	31	22	31	44	29	11	5	20	25	27	22	30	24	17	15	29	15	22	24	22	37	21	33	22	37	29
OTU_138	8	16	13	4	21	25	40	26	13	27	17	19	17	19	6	12	19	25	14	37	21	29	2	13	24	27	27	15	11	3	16	27	13	20	45	13	16	10	24	24	19	25	3	31	32	5	37	8	44
OTU_117	13	13	26	9	15	23	15	20	7	16	8	21	20	14	13	13	7	18	11	11	11	15	9	6	10	14	7	10	17	11	12	9	13	5	8	26	12	18	19	16	10	13	26	20	13	19	18	20	14
OTU_23	22	17	9	7	2	10	12	9	17	12	11	23	10	13	19	26	6	17	21	6	14	13	13	14	8	7	21	11	7	12	6	11	20	9	12	15	16	8	15	7	11	6	9	10	10	7	10	11	9
OTU_301	18	21	14	3	5	9	4	3	57	21	15	16	9	11	8	21	10	23	23	8	18	22	3	20	8	20	23	15	4	3	10	19	17	14	12	10	8	3	7	9	11	10	11	13	17	20	14	15	7
OTU_123	8	5	9	10	8	14	11	11	6	8	9	11	10	13	14	12	14	12	7	16	8	8	12	12	11	9	13	7	14	13	10	12	11	9	6	12	11	14	14	29	12	11	7	19	15	8	14	6	19
OTU_207	15	12	7	22	7	0	24	14	12	7	5	20	12	3	5	10	5	8	2	7	21	6	0	0	45	8	18	8	51	31	41	15	1	18	0	4	0	1	15	20	18	12	1	17	0	0	1	0	26
OTU_11	6	8	7	6	3	13	11	12	7	6	4	16	9	8	16	8	11	8	7	5	9	6	11	9	4	8	15	6	12	4	2	6	15	6	12	8	6	9	5	7	9	4	15	4	6	10	6	16	8
OTU_479	5	13	11	6	12	7	9	19	9	33	8	12	8	13	11	6	0	4	3	9	8	11	6	9	5	15	6	11	7	4	13	11	8	18	8	8	15	5	14	4	9	9	0	3	11	0	9	0	13
OTU_21	2	4	5	11	12	2	8	8	6	7	4	7	9	11	12	10	9	4	5	11	9	8	12	12	12	4	8	6	7	5	6	7	8	6	9	10	2	12	8	8	13	11	13	6	12	12	3	12	9
OTU_338	5	7	2	5	1	2	11	4	17	6	9	8	9	3	4	3	15	15	10	11	12	18	14	13	5	3	8	7	3	5	4	8	9	2	13	2	3	3	2	2	6	0	4	4	3	8	9	9	6
OTU_429	0	6	7	10	7	6	13	10	4	16	3	1	4	7	4	7	0	1	2	5	2	4	15	5	5	12	9	3	10	8	4	10	8	6	6	14	5	5	13	5	3	14	2	8	14	2	5	2	10
OTU_4	4	5	2	6	8	9	1	3	5	4	6	13	9	7	5	4	10	3	8	9	4	1	7	7	5	0	6	3	2	3	2	2	3	5	1	5	7	4	5	6	4	7	12	2	5	10	7	10	6
OTU_72	8	15	7	8	2	8	10	2	11	1	8	7	9	9	7	3	6	6	9	3	7	6	1	5	3	6	6	14	6	7	3	5	5	3	4	2	2	4	7	5	5	6	2	5	4	9	7	16	4
OTU_331	6	11	2	0	9	11	1	16	6	14	1	1	8	3	1	9	0	3	2	4	8	1	0	4	8	10	3	6	5	2	6	13	1	11	6	6	16	4	14	11	10	11	0	3	10	0	7	1	3
OTU_462	7	5	8	8	5	6	6	4	4	3	6	4	8	7	8	7	3	7	6	4	4	7	4	8	4	1	6	3	2	2	3	7	3	6	5	8	4	7	8	2	7	2	4	2	2	12	3	6	4
OTU_25	3	6	5	6	6	6	5	9	7	13	2	8	7	6	10	6	7	7	1	8	0	3	5	5	6	4	3	8	10	8	5	4	3	3	5	2	8	4	5	5	7	12	3	5	5	5	3	5	7
OTU_111	6	5	8	5	7	7	5	4	4	4	4	8	13	4	6	4	3	4	5	5	3	4	2	4	7	6	4	3	5	5	7	7	7	6	8	8	5	7	5	8	7	8	7	8	5	6	9	6	9
OTU_34	3	4	5	18	8	1	5	3	2	4	14	2	5	3	4	4	18	0	0	0	1	7	24	10	8	12	4	6	16	9	21	23	8	6	3	4	1	7	0	1	3	1	0	3	7	1	0	1	5
OTU_47	5	5	7	11	5	2	10	5	3	9	2	8	9	8	9	10	5	0	3	10	6	7	6	4	2	8	3	3	5	4	3	3	5	6	5	10	5	10	10	8	4	5	10	9	3	4	10	9	9
OTU_170	2	3	8	4	7	6	6	8	2	5	5	8	5	5	6	8	0	3	4	5	2	6	5	5	7	2	2	4	9	3	5	9	7	4	4	10	8	13	2	5	6	8	10	5	7	15	3	8	5
OTU_100	4	3	8	6	7	7	4	6	6	4	9	5	3	9	5	12	9	8	1	4	4	1	8	4	9	5	6	4	3	5	5	4	4	1	6	11	9	5	4	4	3	10	2	7	10	1	11	4	7
OTU_59	2	4	8	3	4	6	4	4	6	5	5	4	5	6	4	3	1	5	1	7	5	6	2	3	7	6	3	2	4	5	6	3	4	3	4	7	4	5	7	5	2	5	10	2	3	6	2	4	3
OTU_505	6	5	7	7	7	2	0	11	1	6	2	0	2	7	1	9	2	1	2	5	9	1	7	4	7	0	4	8	20	9	4	2	4	13	5	6	4	3	4	8	10	19	1	7	1	0	5	5	5
OTU_31	2	2	1	7	10	5	2	3	3	8	3	4	4	5	3	2	6	3	3	5	3	5	5	6	6	8	4	6	2	2	3	2	6	11	6	4	8	5	5	4	4	1	5	3	5	4	3	6	6
OTU_214	4	8	7	3	4	3	9	5	7	4	5	6	5	7	3	2	6	3	1	5	2	3	18	4	6	6	5	6	2	2	6	6	6	5	5	6	4	6	6	2	4	2	6	4	9	4	4	4	5
OTU_465	4	2	9	6	3	8	3	5	1	3	6	4	3	4	7	11	4	4	4	3	0	5	3	3	7	3	4	5	2	4	3	3	3	1	6	7	2	5	8	3	1	3	8	5	4	6	8	4	3
OTU_292	1	6	4	15	4	1	8	5	5	4	1	5	7	3	1	3	15	2	2	4	2	6	34	12	1	5	5	3	10	12	12	5	4	2	4	2	2	9	3	2	1	1	1	8	4	2	4	4	5
OTU_32	7	3	4	4	6	7	8	7	5	1	3	5	7	9	2	3	2	3	4	6	10	5	2	2	2	3	2	2	0	4	3	8	0	3	5	7	8	6	4	6	5	4	2	8	4	2	2	8	7
OTU_3120	4	1	4	5	4	1	1	5	2	7	3	2	6	3	0	6	3	8	2	1	5	6	5	5	5	5	2	4	2	7	1	2	7	6	6	7	3	3	3	6	3	7	16	4	2	7	2	5	4
OTU_484	2	3	6	5	1	0	3	5	4	7	4	10	5	3	3	3	4	3	1	3	5	3	1	1	11	2	4	2	5	5	1	5	4	3	7	7	2	0	2	9	3	2	4	7	5	5	9	5	4
OTU_325	3	1	2	2	5	10	2	1	2	11	5	7	5	12	1	22	10	1	0	1	1	1	2	4	2	2	2	1	1	3	0	0	2	2	4	5	0	2	1	0	1	3	1	1	8	1	3	0	2
OTU_130	4	3	11	2	4	3	7	10	4	2	0	6	6	7	1	5	1	5	1	6	4	5	2	0	4	8	2	1	5	2	4	3	7	5	3	5	3	10	5	7	0	6	1	2	3	4	0	1	9
OTU_154	4	1	4	5	2	4	3	3	6	2	2	0	3	7	3	3	3	3	5	8	3	3	6	3	5	0	6	5	2	2	1	7	4	5	5	5	4	5	4	5	4	1	4	1	7	1	1	3	5
OTU_501	1	2	7	5	6	4	2	3	2	4	4	4	5	6	7	6	0	5	2	4	2	2	1	1	5	2	3	2	1	4	2	0	7	2	4	3	2	3	7	4	3	5	5	2	1	10	5	4	3
OTU_357	6	4	2	3	1	1	4	1	5	1	4	8	3	3	12	2	1	3	4	2	0	9	4	3	3	3	6	2	7	3	0	2	4	1	4	4	1	0	0	1	1	5	2	5	7	3	7	0	2
OTU_381	3	1	2	5	4	1	3	3	1	3	5	4	3	3	1	4	3	5	3	2	7	3	3	3	3	4	1	3	3	6	1	4	4	5	5	5	4	5	3	3	2	4	3	7	3	1	6	3	4
OTU_382	2	3	8	3	4	1	6	7	2	4	1	15	6	5	7	7	3	2	2	2	3	2	2	3	4	5	2	4	0	1	3	2	4	4	2	1	2	6	7	4	4	5	4	4	2	5	5	8	4
OTU_523	4	3	9	0	2	4	4	4	1	1	5	2	2	6	6	4	2	1	1	6	1	4	2	2	3	2	1	6	2	2	2	6	1	0	2	4	3	3	1	4	2	3	7	4	6	4	2	5	5
OTU_690	10	12	3	5	2	3	7	3	5	6	6	6	9	2	3	9	12	2	8	5	3	0	0	0	5	7	10	4	3	3	0	2	9	2	0	4	10	3	6	4	6	7	0	4	0	2	3	1	2
OTU_300	4	8	5	0	0	3	4	1	3	3	2	6	1	3	9	6	1	1	7	2	5	1	2	1	1	2	4	10	5	2	3	5	5	1	6	4	4	0	4	4	3	2	1	3	5	6	3	8	1
OTU_570	2	4	7	2	5	3	6	8	2	8	3	5	2	4	2	2	4	11	3	6	5	1	1	1	2	2	2	3	1	3	2	1	3	3	4	1	1	2	5	5	3	4	5	3	1	4	3	5	1
OTU_478	2	4	4	3	3	2	2	8	1	1	1	3	6	5	0	0	3	0	1	5	2	5	7	1	4	4	1	3	4	2	0	1	1	1	2	3	6	4	1	3	3	5	4	4	2	4	4	5	2
OTU_597	6	1	5	3	0	2	3	6	1	4	3	2	0	4	3	3	0	4	1	5	3	3	2	1	1	2	1	4	3	2	2	4	3	1	3	0	7	0	2	6	2	5	2	0	3	0	1	4	4
OTU_1061	6	3	4	3	2	1	3	3	6	5	4	4	1	2	2	6	1	4	2	1	0	3	2	7	4	3	1	1	2	5	1	1	4	1	4	3	3	4	0	7	4	1	0	3	1	1	0	1	5
OTU_1	0	1	3	0	13	0	10	7	0	0	4	0	0	1	0	0	1	1	56	6	21	0	0	1	3	0	0	1	0	1	30	7	3	5	0	0	0	0	5	2	40	22	11	4	0	1	0	11	2
OTU_83	1	1	0	0	3	4	3	2	3	1	5	5	2	1	6	8	5	1	1	1	4	4	2	3	3	4	1	4	7	0	1	1	5	2	1	2	1	2	2	3	0	3	2	3	2	1	3	4	0
OTU_593	2	0	4	3	4	5	3	4	3	4	1	1	3	0	4	2	1	1	5	2	4	3	5	1	3	5	0	5	1	2	0	1	1	7	8	4	1	3	3	0	0	3	9	4	5	1	1	1	2
OTU_619	0	1	7	3	1	6	6	4	0	1	1	1	2	4	0	6	1	1	2	0	2	3	2	0	4	2	3	2	0	2	0	1	6	3	4	2	2	4	2	1	2	1	4	3	1	3	6	3	4
OTU_756	5	1	5	3	2	3	0	0	2	5	0	4	3	2	3	7	8	3	1	3	1	2	2	3	3	3	3	1	6	1	2	5	5	0	5	2	1	3	9	0	2	1	0	5	3	2	5	1	5
OTU_53	2	2	3	3	2	1	8	5	3	2	2	2	4	2	3	2	2	2	3	2	1	3	2	4	4	0	2	0	1	4	0	1	2	4	6	2	2	5	1	3	2	5	4	2	4	1	1	4	0
OTU_8	2	1	0	4	1	4	3	0	1	2	2	4	2	3	2	0	1	1	0	4	2	4	1	2	3	1	1	1	1	1	3	1	1	3	2	2	3	3	2	3	1	5	3	1	5	6	3	2	4
OTU_451	2	2	4	2	3	4	2	2	1	1	0	6	6	3	5	4	1	3	2	1	4	6	1	1	0	2	3	0	1	4	1	0	2	0	1	4	0	3	5	4	5	2	4	5	3	9	5	1	3
OTU_116	2	0	0	3	0	2	0	1	2	1	4	4	6	9	4	0	5	1	3	5	4	2	2	2	3	4	3	6	3	2	2	0	0	3	4	5	1	1	2	4	4	2	0	3	7	0	3	3	2
OTU_63	2	2	2	2	2	3	1	1	3	5	1	1	3	1	1	2	1	3	5	1	0	3	4	4	1	3	4	4	4	2	0	1	3	2	1	3	4	1	1	2	1	1	4	4	4	4	1	6	1
OTU_312	2	3	4	2	1	0	0	3	1	1	1	2	3	3	1	3	5	6	1	3	1	5	2	2	3	0	5	1	2	1	2	3	2	3	5	7	1	4	6	1	1	0	4	5	1	7	4	4	5
OTU_22	1	2	2	2	5	4	4	3	1	5	4	2	0	1	3	4	3	2	0	2	3	7	3	1	2	2	1	4	2	3	1	2	3	2	2	5	3	1	0	4	2	5	0	0	3	6	2	3	4
OTU_1416	8	10	11	1	1	3	1	0	4	2	5	15	3	6	7	3	4	9	10	7	5	0	2	0	1	6	7	2	0	0	1	7	13	1	0	1	1	0	8	1	0	1	0	4	1	0	2	0	4
OTU_75	1	6	2	0	0	3	2	2	4	1	2	1	2	2	2	2	1	1	2	1	6	2	4	1	2	2	6	6	2	1	0	3	1	4	0	2	2	1	6	3	3	1	1	0	2	1	3	3	2
OTU_461	4	5	8	1	0	0	2	3	3	3	4	0	6	1	4	3	2	2	1	3	3	1	5	6	1	0	1	1	1	4	1	1	3	1	3	2	1	1	1	4	0	1	5	1	3	4	1	2	2
OTU_807	3	1	0	1	2	0	3	1	1	2	4	2	1	2	5	1	2	3	1	5	1	3	2	1	5	0	0	4	3	4	1	1	1	1	2	0	1	3	1	3	2	0	4	2	2	3	1	4	2
OTU_625	4	3	0	0	2	1	3	2	1	1	3	1	3	1	3	4	1	3	3	0	0	3	1	2	5	3	10	1	3	4	2	4	3	1	1	0	2	1	1	0	2	1	3	2	3	1	5	0	0
OTU_917	3	2	4	4	5	1	0	2	3	4	4	3	1	3	0	2	3	4	2	2	3	1	3	2	2	3	3	2	1	3	1	0	3	0	1	0	2	6	2	2	3	2	1	1	2	1	1	1	3
OTU_773	5	4	0	10	3	1	1	0	5	10	3	8	1	1	1	3	3	0	0	0	1	3	3	2	4	0	3	1	0	1	0	0	1	10	0	1	1	3	3	1	0	0	0	0	0	0	0	0	2
OTU_158	3	4	2	4	4	0	1	8	4	2	3	4	4	4	6	3	4	2	4	3	0	0	4	4	7	2	0	2	1	0	0	1	1	2	3	4	6	7	0	2	3	3	0	0	1	0	1	0	1
OTU_71	1	5	1	4	2	3	2	1	3	1	1	3	15	3	2	0	2	1	0	6	1	0	2	0	0	0	4	3	1	4	0	1	1	0	2	2	2	3	5	1	2	3	1	1	3	1	2	0	4
OTU_1122	1	1	2	3	8	5	0	2	1	3	0	0	2	1	0	3	0	0	0	4	2	2	4	4	1	1	0	7	7	1	4	0	3	6	2	1	3	3	6	0	0	2	0	0	5	0	1	0	3
OTU_804	2	6	3	3	1	2	3	3	2	4	2	2	4	2	3	5	1	3	3	4	2	3	0	2	2	3	4	2	3	1	0	2	2	2	6	5	3	3	0	1	1	1	1	1	0	5	3	2	1
OTU_279	2	0	3	4	1	3	1	3	2	2	3	2	5	4	0	0	1	0	3	2	0	2	2	4	4	1	0	4	1	4	3	1	0	1	7	5	3	5	2	3	5	0	4	0	1	5	2	3	5
OTU_762	3	1	5	1	6	1	5	3	2	3	3	0	3	4	3	2	0	1	3	4	3	1	5	0	3	2	3	1	1	4	0	2	0	2	2	0	2	1	1	2	2	2	5	0	1	2	5	3	4
OTU_35	0	1	1	4	2	1	1	0	2	3	2	2	2	2	2	2	2	2	2	3	3	2	2	1	0	3	2	3	1	1	3	1	3	1	3	4	0	4	1	2	1	1	0	3	4	2	3	2	2
OTU_185	2	1	1	3	2	0	4	0	6	4	1	0	4	0	2	1	1	2	5	3	1	3	4	3	0	2	4	2	3	3	2	1	0	0	0	1	3	2	1	0	0	2	0	0	0	1	1	3	0
OTU_1365	0	2	4	1	2	3	3	3	2	0	5	1	1	0	2	4	1	5	3	1	1	1	0	1	4	1	2	0	3	3	2	4	0	0	1	3	5	1	0	1	3	1	1	2	3	2	3	3	0
OTU_713	0	1	2	3	2	4	1	2	1	1	1	3	2	2	3	3	2	2	3	3	1	2	3	1	2	2	2	1	1	2	2	1	2	1	2	3	4	0	0	1	3	1	5	1	3	9	3	4	1
OTU_683	3	0	3	1	2	1	2	0	1	1	3	2	3	5	6	2	4	2	1	2	3	6	2	0	2	1	0	1	1	2	1	1	3	2	3	6	2	4	3	1	2	0	2	3	2	1	1	0	2
OTU_2083	0	2	3	3	2	2	0	4	1	1	3	3	3	4	3	0	0	1	2	2	4	2	2	3	3	2	2	0	0	2	4	0	2	1	1	3	2	2	1	0	1	2	4	4	4	9	3	5	6
OTU_738	1	3	1	1	0	4	1	0	0	1	1	1	0	4	3	1	3	1	2	6	0	0	1	0	4	3	1	2	2	2	0	1	1	3	1	1	6	0	0	0	1	0	2	3	1	6	6	6	0
OTU_668	2	2	3	5	3	2	2	3	3	1	2	4	0	1	3	0	1	2	3	2	2	0	3	3	2	2	1	2	2	2	1	2	2	0	3	2	6	3	2	1	0	4	2	4	1	2	1	3	2
OTU_15	1	1	0	4	1	1	3	4	1	2	3	0	3	1	5	1	0	1	0	3	0	2	2	2	0	0	1	2	1	1	0	1	3	2	3	2	3	1	6	6	2	3	3	2	3	1	2	2	1
OTU_1173	2	3	1	2	2	2	1	1	0	7	1	1	5	0	2	1	0	0	0	1	0	4	5	11	4	3	2	2	5	2	6	3	2	4	0	1	6	2	4	3	3	5	4	1	1	2	1	2	1
OTU_87	0	1	3	2	7	5	2	4	1	2	5	1	2	3	3	0	2	6	1	5	2	2	0	1	2	1	4	2	1	2	1	2	4	2	2	2	1	1	1	3	3	5	3	0	1	0	3	1	1
OTU_13	0	2	4	1	3	1	1	2	0	1	3	0	2	3	1	2	1	1	1	1	4	2	1	2	3	4	1	2	4	2	2	1	2	0	2	0	2	1	2	3	1	7	5	1	1	4	2	0	3
OTU_1698	2	2	1	0	1	2	1	2	0	2	1	2	2	2	1	2	5	2	0	4	1	1	1	1	7	4	2	1	2	2	5	0	2	5	7	3	0	2	1	0	1	2	0	1	0	0	4	0	2
OTU_1412	3	1	0	0	1	4	1	0	3	2	1	2	1	1	2	4	2	1	1	2	1	1	3	2	2	1	1	3	1	0	1	1	3	4	2	3	5	5	1	2	0	4	2	2	0	2	2	3	3
OTU_1214	6	2	3	1	3	0	1	1	3	3	4	1	1	1	2	1	0	2	1	0	3	2	4	0	3	0	1	0	0	2	0	4	2	6	1	3	1	4	3	1	4	6	1	0	3	1	1	0	2
OTU_384	3	2	2	3	1	3	2	6	0	1	0	1	1	0	3	2	1	4	3	1	2	4	1	3	0	1	7	4	0	4	0	0	8	1	2	0	2	4	1	0	1	1	1	3	1	0	3	4	2
OTU_1604	0	3	1	2	0	1	0	4	1	1	1	3	3	1	2	1	2	0	1	2	2	1	3	2	1	6	2	3	2	2	3	3	1	1	2	3	3	5	2	2	4	1	3	0	3	1	4	0	1
OTU_9	1	0	1	5	4	1	1	1	1	3	3	2	2	2	2	3	0	0	2	3	1	2	2	1	2	2	1	4	0	3	1	0	2	2	5	5	4	5	0	2	2	2	1	1	2	1	1	0	4
OTU_554	0	3	3	1	1	1	2	2	0	5	2	1	2	1	1	0	1	0	3	2	2	1	3	1	0	4	1	1	1	2	1	1	5	2	6	1	1	2	3	1	1	2	2	1	4	1	0	3	3
OTU_336	3	1	0	3	0	5	1	1	3	2	0	2	0	1	1	0	2	4	2	0	2	4	3	1	2	0	1	1	3	0	1	1	2	0	2	0	1	1	2	0	2	0	1	2	0	2	1	2	1
OTU_1377	4	0	3	4	2	2	0	1	0	5	0	0	1	7	1	0	0	2	0	4	1	3	1	4	2	14	2	2	0	1	4	3	1	5	5	4	1	1	3	0	1	2	2	2	4	2	0	1	3
OTU_827	2	2	2	7	1	1	3	6	2	0	0	1	1	5	2	2	2	0	2	1	3	1	0	2	1	2	1	0	2	0	3	1	2	1	1	0	2	2	1	1	0	0	0	2	0	1	6	3	2
OTU_579	0	1	1	1	2	2	1	1	0	0	0	0	0	14	13	8	0	1	0	1	0	0	2	0	0	0	1	3	2	4	0	1	0	1	2	1	0	0	0	0	1	0	0	0	0	0	0	2	0
OTU_64	3	0	0	1	2	2	3	0	2	3	1	0	2	1	4	2	3	1	1	4	2	0	0	0	3	0	1	0	2	4	0	1	1	3	1	4	1	4	1	2	0	2	2	1	3	3	2	2	1
OTU_251	1	1	2	1	1	3	0	4	0	0	0	1	2	2	0	2	0	1	2	4	0	2	4	3	3	1	1	1	0	1	2	4	0	2	2	0	2	1	1	2	1	2	1	3	0	2	1	0	1
OTU_51	3	0	6	1	5	1	1	3	2	3	0	0	2	4	1	0	1	3	0	2	1	1	0	0	1	1	0	2	2	1	2	1	0	0	0	1	3	3	1	2	4	1	2	4	3	1	2	2	0
OTU_56	3	2	0	3	4	1	1	1	0	0	2	2	3	3	2	2	1	5	1	0	1	0	2	3	2	0	0	1	0	6	2	1	2	2	4	0	2	1	0	2	5	2	2	4	1	0	3	0	1
OTU_52	2	3	3	3	4	4	3	0	1	9	2	2	0	1	0	4	3	3	1	1	1	1	0	1	0	1	1	1	0	0	3	2	2	3	3	3	1	3	2	5	3	4	0	2	4	0	1	0	1
OTU_550	3	2	5	4	2	0	1	4	1	1	3	3	4	1	1	2	1	4	0	2	3	1	0	4	1	1	0	3	1	0	0	0	6	0	1	0	1	2	1	5	3	1	3	3	2	4	2	1	1
OTU_562	1	3	1	1	2	0	1	3	3	0	1	0	2	2	1	3	0	2	1	2	3	3	1	2	0	1	1	1	3	2	2	1	1	1	0	0	3	0	1	2	1	2	0	3	3	0	0	0	4
OTU_789	2	0	4	4	1	1	0	0	0	2	3	2	3	0	0	1	2	0	0	0	0	1	2	0	1	1	2	0	3	1	1	0	2	3	1	2	1	0	3	1	1	0	1	3	2	2	0	1	3
OTU_929	0	2	0	1	0	0	2	0	0	2	1	1	0	2	3	2	4	1	2	1	3	1	1	3	0	2	1	1	1	2	0	0	2	2	1	2	2	5	1	2	0	1	4	6	3	2	4	0	2
OTU_179	0	0	1	1	0	3	1	2	0	0	1	1	2	1	2	2	2	3	2	2	2	2	1	1	3	1	0	1	1	2	1	1	0	3	6	0	3	1	2	0	1	1	4	2	5	3	3	2	3
OTU_2551	0	0	1	2	0	0	4	1	2	0	2	1	1	2	6	2	1	0	4	0	2	1	1	1	1	1	1	4	1	0	1	3	2	1	1	2	2	3	4	1	0	1	1	3	2	0	1	7	1
OTU_85	0	0	1	0	1	1	0	1	0	2	0	2	0	0	0	0	0	1	0	0	0	2	4	3	0	1	0	1	5	1	0	1	0	2	0	0	2	1	0	1	2	3	0	1	0	1	0	0	0
OTU_323	2	2	1	1	0	3	2	0	0	0	2	2	2	0	2	1	2	3	4	2	2	1	1	1	1	1	1	3	2	1	1	2	3	1	1	3	2	1	2	2	1	0	5	1	0	3	0	2	1
OTU_1052	4	2	0	0	2	1	3	1	2	1	4	3	0	1	4	2	0	1	2	2	2	2	4	2	0	1	2	1	0	1	1	1	2	1	2	1	2	1	2	2	1	3	0	3	0	0	1	2	0
OTU_540	1	2	3	1	0	0	3	0	1	0	1	2	3	2	1	3	0	0	1	0	1	2	1	3	2	0	1	1	0	1	0	2	2	0	2	3	1	0	1	1	4	0	0	0	0	1	0	0	0
OTU_1103	0	3	0	1	3	5	1	3	1	1	2	2	0	0	1	3	1	1	1	4	6	0	1	3	2	3	0	3	0	0	0	1	3	4	2	2	2	1	1	1	1	0	0	0	2	2	0	0	2
OTU_1421	2	1	0	3	3	1	0	3	1	1	11	1	2	2	0	1	6	1	1	0	2	0	1	13	1	0	0	5	4	0	0	0	1	2	3	0	0	1	1	1	0	1	2	0	1	0	0	0	4
OTU_1224	0	0	1	2	1	1	0	1	1	0	10	1	2	0	0	0	5	0	0	1	1	0	0	11	2	1	1	5	3	0	0	0	2	2	1	2	0	2	1	0	1	1	0	1	1	0	1	1	4
OTU_162	2	1	0	0	0	1	0	0	0	1	0	0	1	1	2	1	3	0	10	1	0	4	0	0	1	2	3	1	1	1	0	3	0	2	1	2	0	2	0	0	2	3	1	2	1	1	2	0	2
OTU_1625	0	0	0	1	0	3	6	0	0	0	0	0	0	0	0	0	1	0	0	0	1	0	2	0	4	0	1	2	5	5	2	0	3	0	0	5	0	1	0	0	0	0	0	0	1	0	0	0	0
OTU_1486	1	1	0	2	0	5	0	5	3	4	0	2	1	1	2	0	5	3	2	5	3	4	0	2	2	0	1	2	1	1	0	3	2	0	3	0	1	0	1	0	1	0	4	1	2	1	4	4	0
OTU_1083	0	2	1	2	0	2	1	1	1	1	1	1	0	1	2	3	0	0	1	2	5	5	4	1	0	1	3	1	1	1	0	0	2	2	2	1	1	2	2	0	3	2	1	0	0	0	2	2	0
OTU_1311	4	5	1	2	2	3	3	3	0	2	0	3	2	4	3	2	1	4	4	0	3	4	2	3	2	0	0	2	1	3	2	0	1	2	0	0	0	0	0	3	2	3	0	0	1	1	0	2	0
OTU_705	1	0	2	1	5	1	3	1	2	0	0	1	2	2	3	1	2	3	0	1	1	3	3	1	2	2	3	2	0	2	5	2	3	2	1	1	1	1	1	0	1	1	0	1	2	0	4	0	1
OTU_655	2	1	4	0	1	1	4	3	1	2	1	2	4	2	2	2	3	0	1	1	1	1	2	2	3	1	1	3	2	3	0	0	0	3	1	3	0	1	0	2	1	5	0	1	1	1	2	2	4
OTU_1185	1	3	0	0	2	4	0	0	1	0	0	3	7	1	1	0	3	2	0	1	1	0	14	7	1	0	3	1	5	9	2	1	1	0	1	2	1	7	0	0	0	0	1	0	1	2	2	4	1
OTU_1121	0	1	1	6	1	0	0	1	1	0	8	0	2	1	0	1	4	0	0	1	0	1	0	11	0	0	0	9	2	1	1	0	1	0	2	0	0	3	1	1	0	3	0	0	1	1	0	0	1
OTU_925	0	2	2	4	1	2	3	1	1	3	1	1	3	1	2	2	1	0	2	2	1	0	3	0	0	1	1	0	3	0	2	2	1	1	2	0	3	2	1	0	0	3	1	2	0	2	1	4	4
OTU_1027	2	1	2	0	0	2	2	3	0	1	0	2	2	0	1	4	0	1	0	2	1	1	1	2	1	1	1	0	4	0	1	3	0	4	2	2	3	1	1	2	2	3	2	1	3	4	1	1	4
OTU_1665	0	2	0	3	0	2	1	1	0	1	6	2	0	2	0	0	4	0	0	0	1	0	1	9	1	1	1	5	0	1	0	0	1	8	0	1	1	3	1	0	0	2	0	1	0	0	1	1	0
OTU_140	2	1	3	1	1	0	4	0	2	2	2	1	1	2	3	2	1	2	2	4	0	0	0	0	1	1	1	3	4	2	2	2	0	0	1	1	3	2	1	6	2	2	2	2	0	1	3	0	2
OTU_1072	1	3	0	0	2	1	1	2	0	0	1	0	2	1	0	3	0	0	2	0	2	2	3	1	1	3	0	4	1	0	0	0	1	2	1	3	4	2	2	0	2	0	0	1	1	0	1	1	0
OTU_1294	0	1	0	1	3	0	0	1	1	0	10	1	4	0	0	0	6	0	1	0	2	0	0	6	0	0	0	3	2	1	0	1	3	3	4	0	2	4	0	0	0	3	0	0	0	0	0	1	5
OTU_416	1	1	1	0	1	2	0	4	0	1	1	2	1	2	0	0	0	2	1	1	1	4	0	2	2	1	1	3	1	1	1	0	2	0	0	3	2	0	0	2	1	3	0	2	0	1	1	0	0
OTU_163	0	1	1	0	5	2	2	0	1	0	0	0	2	0	1	1	0	4	1	0	1	3	1	4	3	1	1	1	3	1	0	1	2	0	2	1	1	1	1	3	0	0	2	1	2	0	1	0	3
OTU_2	2	0	3	0	0	19	0	0	0	0	0	0	0	0	0	0	1	0	0	0	0	0	0	0	4	0	1	0	0	2	10	1	0	2	0	0	0	0	1	0	2	13	2	0	6	0	0	2	0
OTU_1303	3	3	1	1	1	1	0	1	2	0	1	0	1	3	1	1	3	4	3	1	3	1	3	0	0	1	4	1	0	1	0	1	2	1	1	0	3	2	2	1	1	0	1	4	1	1	0	1	1
OTU_1740	0	0	0	2	0	1	0	0	0	0	3	0	3	0	2	0	6	0	0	0	0	0	1	8	0	0	0	8	1	0	1	0	0	3	6	0	0	0	1	0	1	4	1	0	0	0	0	0	0
OTU_277	1	4	0	1	0	1	1	2	3	0	1	0	1	0	2	0	0	0	3	1	1	2	2	2	2	0	3	1	2	4	1	2	1	0	0	0	4	1	0	0	2	0	0	2	2	2	3	1	2
OTU_954	1	1	4	0	4	1	2	1	1	1	1	5	3	2	0	1	1	4	0	1	1	1	1	1	0	1	0	2	1	1	2	1	1	5	1	2	0	0	4	0	3	3	1	2	0	0	2	0	0
OTU_620	6	1	3	1	0	2	1	6	1	5	2	1	3	1	1	1	0	1	0	1	1	3	0	1	0	3	2	1	1	0	3	3	1	4	1	2	2	0	1	3	1	4	0	1	2	0	1	0	2
OTU_1493	0	0	0	16	0	0	0	0	0	0	0	0	6	0	1	2	9	1	0	1	0	0	31	7	0	0	0	0	10	17	11	0	0	0	1	0	0	15	1	1	1	0	0	0	0	0	0	1	0
OTU_1349	2	3	3	3	1	3	2	1	1	2	0	1	4	1	2	2	2	2	1	1	0	3	0	0	1	2	1	1	1	2	0	0	2	2	1	0	2	0	1	0	0	0	1	1	1	1	1	0	0
OTU_1768	0	0	1	4	1	0	1	0	2	1	12	0	0	1	1	2	9	0	1	0	1	1	1	7	1	0	0	3	2	0	0	1	0	2	1	1	0	2	0	0	0	4	1	1	0	0	0	0	2
OTU_164	1	0	1	1	5	2	1	1	2	2	2	3	1	1	2	3	2	2	2	2	0	0	1	0	3	0	1	2	0	0	0	3	3	1	0	2	0	2	1	2	1	1	0	3	3	1	0	0	0
OTU_1077	1	2	1	0	1	2	1	4	0	1	1	0	4	2	1	1	1	1	0	0	0	2	1	0	3	2	0	1	2	0	0	2	1	0	1	2	2	0	0	3	2	0	1	0	0	4	0	0	0
OTU_6209	1	1	1	3	0	1	0	0	1	1	0	0	2	0	0	0	0	0	1	1	4	2	3	3	0	1	1	1	2	4	0	2	2	2	1	0	1	3	0	6	0	1	1	0	1	0	1	1	3
OTU_760	1	3	2	2	1	4	1	0	2	0	0	3	1	1	1	0	1	3	1	2	0	2	1	0	3	1	5	3	1	0	0	1	0	2	2	0	2	0	1	0	1	0	0	2	3	2	1	3	0
OTU_687	1	1	0	4	2	1	2	2	0	0	1	0	0	2	0	0	8	2	2	1	2	3	3	2	0	2	0	2	0	1	1	0	0	1	2	1	3	3	1	1	2	1	2	0	0	1	0	1	1
OTU_779	2	0	4	1	0	2	2	1	1	1	0	1	2	0	0	3	1	1	1	2	1	2	2	2	1	3	1	0	0	1	2	2	2	0	1	1	1	2	0	1	2	0	6	1	1	0	1	2	1
OTU_256	0	2	0	0	1	2	1	0	0	1	1	0	1	2	0	2	2	2	0	0	1	0	2	0	2	8	1	3	0	2	0	0	2	4	0	0	0	0	2	2	2	1	1	0	0	0	1	0	2
OTU_467	1	0	0	1	0	2	0	1	0	1	1	0	0	2	1	0	1	0	0	2	1	0	2	2	7	1	1	2	1	1	0	0	1	2	0	0	0	1	1	4	2	1	0	0	1	1	0	3	3
OTU_888	1	4	2	1	1	0	3	1	6	2	1	1	1	0	5	0	0	1	0	0	3	0	1	1	0	3	1	0	1	1	0	3	2	2	0	0	1	2	1	0	1	0	2	1	2	2	2	4	0
OTU_377	0	1	1	2	3	3	0	1	0	3	0	0	0	2	1	0	1	3	0	0	1	3	1	1	2	4	1	0	0	2	0	0	2	6	1	1	6	5	0	0	4	1	0	0	2	1	1	0	2
OTU_121	0	2	0	1	2	2	0	1	2	0	0	1	1	1	1	0	0	1	0	0	1	1	1	1	2	2	1	1	1	1	0	2	2	1	2	3	1	1	1	0	2	1	0	1	1	2	1	2	0
OTU_914	0	6	2	1	0	1	1	0	2	0	0	1	1	2	2	0	0	2	0	0	2	0	1	1	1	0	3	2	0	2	0	0	2	2	0	1	1	3	2	0	1	1	1	0	0	0	2	3	1
OTU_2144	0	0	1	4	0	0	0	0	1	3	5	1	3	0	2	0	9	1	1	1	0	2	1	4	1	0	1	3	3	2	0	0	1	3	1	0	0	4	0	2	0	2	0	0	1	0	0	1	1
OTU_811	3	0	0	1	2	1	2	2	0	1	0	3	1	2	1	1	2	2	0	1	1	1	2	1	2	1	1	2	1	1	1	3	1	1	2	5	0	0	4	1	3	0	1	2	3	0	2	0	0
OTU_2296	0	0	0	0	0	0	1	1	0	2	1	0	0	2	0	0	0	0	0	1	0	0	3	1	3	4	3	0	1	0	0	2	1	1	0	2	2	0	7	3	0	7	1	3	1	0	1	2	3
OTU_1007	2	2	3	0	2	0	1	1	1	2	0	1	0	1	0	1	1	1	1	0	0	1	2	1	4	1	2	0	0	2	1	2	1	1	2	0	0	2	1	1	1	0	6	1	1	3	0	0	3
OTU_775	1	3	1	2	0	0	1	0	1	0	3	1	1	0	0	1	1	1	1	3	0	0	1	0	0	0	1	1	0	2	1	0	1	0	1	0	0	0	1	2	0	2	1	0	1	0	0	3	0
OTU_165	5	0	2	2	0	3	0	4	0	2	0	0	1	1	1	1	0	0	0	0	0	0	1	1	0	4	2	3	1	2	0	0	4	1	1	1	0	0	1	3	0	2	1	0	1	1	1	0	4
OTU_27	1	1	0	1	6	0	1	0	1	4	0	0	1	1	1	1	0	2	1	1	0	2	0	1	0	1	0	0	1	1	2	4	0	3	2	0	1	0	0	0	1	0	2	0	0	4	0	1	0
OTU_973	0	1	0	5	0	2	2	0	0	2	2	1	0	3	0	1	4	1	1	1	0	1	4	1	1	0	1	1	0	0	0	1	3	0	2	1	1	3	1	0	0	0	0	0	1	2	1	0	5
OTU_5280	1	1	0	0	1	3	1	0	2	0	1	1	0	1	2	0	0	0	5	0	0	0	0	0	1	0	4	1	0	0	0	1	2	1	1	0	3	2	0	1	1	1	1	0	1	0	4	2	1
OTU_573	1	1	0	1	1	2	0	0	1	2	1	3	1	1	2	0	1	0	2	1	2	1	0	2	0	1	3	2	2	3	1	0	2	1	1	0	0	0	3	1	1	0	1	3	1	0	0	3	0
OTU_3221	0	1	0	0	1	0	2	2	3	1	0	0	0	2	0	0	0	2	0	0	1	1	0	1	1	3	0	0	0	1	0	2	3	0	0	2	2	3	1	0	0	2	1	1	0	1	1	3	0
OTU_821	1	1	1	1	1	1	1	1	0	0	2	1	0	1	0	0	0	1	0	1	0	2	2	0	0	0	1	0	1	1	2	0	1	2	0	1	0	3	1	1	2	0	0	2	6	2	4	0	2
OTU_1518	4	1	2	0	2	2	3	0	1	3	0	2	2	0	2	2	0	3	1	1	2	0	2	1	1	0	0	1	0	2	1	0	1	0	1	0	1	0	2	1	0	1	2	1	1	2	0	5	0
OTU_798	1	0	0	1	2	1	1	0	5	0	2	2	1	3	4	1	0	2	0	2	2	2	0	1	0	0	1	2	1	1	1	1	0	0	2	1	0	1	1	0	2	1	0	3	3	0	2	1	1
OTU_1843	0	1	1	0	0	1	0	0	0	3	2	1	0	0	5	0	1	0	2	1	0	0	0	0	0	5	0	2	1	0	0	1	2	3	0	3	1	3	3	2	1	4	1	1	1	0	1	3	1
OTU_1117	1	1	1	0	2	1	1	1	3	2	0	0	3	1	2	0	0	0	1	0	0	0	1	0	1	2	0	4	1	2	1	3	2	1	0	0	1	1	1	2	1	1	3	2	4	0	4	1	1
OTU_996	2	1	0	0	3	1	0	0	0	0	0	0	1	3	4	1	0	0	2	1	1	0	0	0	1	2	2	2	2	1	2	1	0	1	2	1	4	0	3	0	0	1	2	4	0	1	1	1	0
OTU_353	2	0	3	1	1	0	2	2	1	0	0	0	0	2	1	1	2	2	0	1	0	0	0	1	2	1	2	2	0	0	2	0	0	2	1	1	0	1	2	1	2	0	0	1	3	2	0	0	0
OTU_10	0	1	0	1	4	0	0	0	1	0	0	1	0	0	0	0	0	1	0	1	0	2	0	4	2	1	0	1	0	0	0	2	0	0	1	1	2	1	0	1	1	1	3	2	1	1	0	2	3
OTU_48	2	1	0	0	1	1	1	0	2	0	1	3	0	2	1	2	0	0	0	1	1	0	1	2	1	1	0	0	1	1	2	0	2	1	0	2	1	1	1	2	2	2	2	3	2	0	0	0	1
OTU_93	2	0	3	1	2	1	0	0	1	0	1	0	0	1	1	1	0	2	1	2	3	1	0	2	0	1	0	3	0	0	3	0	1	1	1	1	2	1	1	1	3	1	2	1	1	2	0	1	1
OTU_2413	1	1	1	1	1	2	1	0	0	0	1	1	0	1	2	2	2	2	2	2	1	0	0	2	1	1	1	2	2	0	0	2	1	0	3	1	0	2	1	1	0	3	0	1	2	1	1	2	1
OTU_30	0	0	2	1	0	2	0	1	1	2	0	0	2	0	1	0	2	1	1	0	1	1	0	0	0	0	0	1	1	1	0	1	2	2	4	1	1	2	1	4	0	1	2	2	1	2	2	0	3
OTU_36	1	0	0	2	0	1	1	0	4	1	0	2	1	1	1	0	1	1	1	1	2	0	0	2	0	0	0	1	1	0	1	0	0	1	0	2	1	2	1	2	0	1	1	3	3	5	0	3	2
OTU_1463	1	1	2	1	0	2	0	1	1	2	1	0	2	0	0	2	4	1	0	1	0	1	3	2	0	0	1	1	0	2	1	0	3	0	2	2	0	0	4	0	2	0	0	1	3	0	1	1	0
OTU_1043	0	0	0	8	0	0	0	0	0	1	0	0	3	0	4	0	32	0	0	0	0	0	17	1	0	0	2	0	7	11	4	0	1	1	1	1	1	1	1	1	0	0	0	0	0	1	0	0	0
OTU_281	0	0	0	1	0	3	0	0	0	0	1	0	0	0	0	0	0	0	0	0	0	0	0	3	0	0	0	0	0	0	0	0	0	0	0	0	0	0	0	0	0	0	0	0	0	0	0	0	0
OTU_1748	2	3	1	2	1	2	0	0	2	1	3	0	1	4	1	0	0	2	3	4	1	0	0	1	4	3	1	2	1	3	1	1	1	2	0	3	1	0	2	2	4	0	1	0	1	0	5	2	1
OTU_551	2	2	0	3	2	2	2	2	0	1	0	0	0	0	0	1	0	1	0	2	1	0	2	3	0	1	1	1	2	0	0	2	0	0	0	2	0	3	1	2	3	2	1	0	0	2	0	1	0
OTU_1444	2	2	1	0	0	3	1	0	0	1	0	3	2	2	2	3	0	0	1	2	1	0	1	0	2	0	1	3	2	1	0	0	1	1	1	1	4	0	1	2	2	1	1	1	0	3	1	1	2
OTU_810	0	0	0	0	0	0	0	0	2	0	0	2	0	0	0	0	0	0	0	0	1	0	0	0	0	0	0	0	2	3	6	0	0	0	0	0	0	0	10	10	0	0	0	3	0	0	0	0	0
OTU_1688	2	2	2	1	0	1	3	0	5	4	1	1	0	0	1	2	2	0	1	0	1	0	3	1	0	3	2	2	0	0	1	0	0	4	0	0	3	1	2	0	1	0	2	0	0	0	0	2	0
OTU_88	0	0	0	4	0	1	2	0	0	0	1	0	3	2	3	1	1	0	1	2	0	1	0	3	1	1	1	0	0	2	0	0	1	0	2	1	1	0	0	2	1	2	0	1	1	0	1	0	1
OTU_2666	0	1	0	3	1	1	0	0	1	0	8	1	0	0	0	0	2	0	1	0	0	0	0	6	0	0	1	3	1	0	0	0	0	0	2	1	0	0	0	1	1	2	0	0	0	0	0	1	2
OTU_17	0	1	1	0	5	2	1	0	0	0	2	0	1	0	0	2	0	0	0	1	0	0	0	0	0	1	1	1	1	1	0	2	1	1	1	0	2	1	1	1	1	1	0	1	1	2	0	0	1
OTU_37	0	0	3	1	3	2	1	2	1	1	0	3	0	0	0	1	0	0	1	0	2	1	1	0	1	0	0	0	0	0	1	1	0	2	0	1	0	2	0	1	2	0	1	1	0	0	2	1	2
OTU_1436	1	0	2	0	4	4	0	1	0	1	2	2	0	2	0	2	0	1	5	1	0	0	0	0	2	0	2	0	0	0	0	0	0	0	2	1	1	0	2	0	1	0	0	0	1	0	1	0	0
OTU_2050	0	3	3	0	0	0	1	2	2	2	0	1	2	4	3	0	2	1	2	0	1	1	0	0	2	0	3	1	1	1	0	2	0	1	0	1	3	2	0	3	2	1	0	0	1	0	1	1	0
OTU_2123	7	6	4	1	0	0	0	2	1	0	1	1	0	0	0	0	0	1	0	0	1	0	0	0	0	1	0	0	9	35	8	12	0	1	0	0	0	1	5	17	1	5	0	0	0	0	0	0	0
OTU_446	1	0	1	0	2	1	2	0	1	0	1	6	1	0	1	1	0	0	1	1	0	1	2	4	3	3	0	3	2	0	3	2	0	0	0	0	3	1	2	3	1	1	0	1	0	1	0	2	0
OTU_1891	4	4	1	1	2	3	1	1	0	2	0	0	2	0	2	2	0	0	1	0	1	0	0	0	1	2	2	2	0	0	1	0	3	3	0	0	0	3	0	1	1	1	2	0	1	0	1	1	3
OTU_1645	1	2	3	0	1	1	3	3	0	2	0	4	2	0	0	1	0	2	0	0	0	3	1	1	2	0	0	0	2	2	2	1	0	0	0	0	2	1	1	1	1	1	1	0	0	2	0	1	0
OTU_190	2	1	1	2	0	2	1	0	0	0	0	3	0	1	0	0	0	1	1	0	1	0	0	1	1	4	0	1	1	1	2	1	1	1	0	1	3	1	2	0	2	0	1	3	2	1	2	1	1
OTU_233	5	1	0	0	3	0	3	0	1	1	2	1	1	2	0	1	1	1	2	2	0	2	0	0	1	1	0	1	2	5	3	2	1	2	1	2	0	3	2	1	1	1	0	1	0	1	0	0	1
OTU_1033	1	2	1	0	0	2	1	1	1	0	0	1	1	1	2	0	0	0	2	1	0	0	0	0	1	4	0	0	3	1	3	0	2	2	1	2	0	3	1	1	1	1	2	0	0	0	1	1	1
OTU_1464	1	0	0	0	0	1	0	1	1	0	0	0	3	1	0	2	0	1	2	0	0	1	1	1	0	0	0	1	0	0	0	0	1	0	1	0	3	2	0	3	0	1	0	2	0	0	0	2	0
OTU_6136	0	0	0	6	0	0	0	1	1	0	7	0	0	0	0	0	8	0	3	1	0	0	0	5	0	1	1	2	0	1	0	1	1	1	0	2	0	2	1	1	0	0	0	1	0	1	0	0	3
OTU_2594	0	0	2	0	0	3	1	1	2	1	1	1	1	1	3	0	0	0	1	2	0	2	1	1	0	0	2	0	3	0	1	0	2	0	3	0	3	1	1	0	1	1	1	0	1	1	0	5	2
OTU_583	0	0	0	3	2	0	1	0	2	2	1	0	3	3	1	1	0	1	2	2	0	1	0	0	1	0	0	5	1	0	0	2	1	1	1	0	4	2	0	1	2	1	0	0	1	1	0	1	0
OTU_2806	1	0	0	4	1	0	0	1	0	0	3	0	1	3	0	1	4	1	3	1	1	0	1	7	0	0	0	6	1	0	1	0	2	1	1	0	0	1	0	1	0	2	1	1	0	1	0	0	1
OTU_495	0	0	0	2	0	1	0	0	2	0	0	2	0	2	0	2	3	0	0	1	0	0	12	0	1	2	2	0	1	5	1	0	0	1	0	0	0	5	0	0	1	1	0	0	0	0	1	0	0
OTU_701	4	0	1	4	0	1	1	2	3	3	1	1	3	1	1	2	1	0	0	1	4	1	0	1	0	1	0	3	2	2	0	4	2	0	0	0	3	1	3	1	4	3	1	0	1	2	0	0	0
OTU_370	0	1	0	1	1	0	0	0	0	1	1	1	0	0	1	1	4	1	0	2	1	1	0	1	1	5	3	0	2	0	0	2	0	2	0	0	1	1	0	1	0	0	1	0	0	3	0	2	1
OTU_62	1	2	2	0	1	1	1	2	2	2	1	0	0	1	1	0	0	3	4	2	3	0	1	0	0	0	1	1	2	1	0	1	0	2	0	0	1	1	1	2	0	1	1	0	2	0	0	0	0
OTU_1993	1	1	1	1	0	1	0	0	0	1	0	1	2	2	0	0	1	0	1	1	0	3	1	0	2	1	0	1	1	1	0	1	1	1	0	2	1	0	2	1	0	0	1	2	2	2	1	0	0
OTU_869	4	0	2	1	1	0	1	0	1	1	0	0	0	0	0	2	0	0	2	0	2	0	1	0	4	2	0	2	1	1	1	0	1	3	1	1	2	0	2	0	1	0	1	0	2	3	0	2	2
OTU_1517	3	0	1	1	3	0	0	1	1	0	0	1	0	0	1	0	3	0	0	0	2	0	1	5	0	0	1	1	1	1	2	0	1	2	0	0	0	0	1	1	2	0	1	2	4	1	0	0	1
OTU_448	2	0	0	0	0	0	1	1	3	2	3	3	0	1	2	0	1	0	1	0	1	1	2	2	2	0	0	0	0	1	1	0	1	3	1	1	1	0	2	0	2	2	0	0	1	3	2	2	1
OTU_2230	0	0	0	1	0	0	0	1	1	1	5	0	0	1	0	1	2	1	1	0	1	1	0	5	0	0	0	4	1	1	0	0	0	1	1	0	0	1	0	0	0	3	0	1	0	1	0	1	3
OTU_1110	0	1	2	0	1	2	0	1	0	0	2	4	1	3	0	1	0	1	0	0	0	0	2	0	1	1	1	0	0	2	0	0	0	0	0	2	0	1	0	2	2	1	1	0	0	2	0	0	3
OTU_150	1	0	2	6	0	1	0	2	0	0	0	0	0	0	0	0	0	0	1	1	0	0	0	0	1	1	0	0	0	1	0	1	1	1	0	0	0	3	0	5	0	0	1	0	0	2	1	0	0
OTU_291	1	1	2	0	0	1	0	3	0	1	0	0	0	1	0	0	0	1	0	0	0	2	3	0	0	2	1	1	2	0	0	1	1	1	0	0	0	0	1	2	0	0	2	0	2	1	0	0	1
OTU_82	1	1	1	2	0	1	1	1	1	0	0	2	0	0	0	0	1	0	2	1	0	1	2	0	0	0	2	0	1	0	1	1	1	1	0	0	1	0	2	2	1	0	0	0	1	1	0	2	0
OTU_2287	1	0	0	0	1	0	0	4	0	0	0	0	0	0	0	0	0	0	2	0	1	1	0	2	0	1	1	2	4	3	1	0	0	3	1	1	1	1	3	1	3	2	0	0	0	0	2	0	1
OTU_795	1	1	1	1	0	2	1	0	0	0	0	3	1	0	0	0	0	0	0	2	1	1	1	0	1	1	2	0	1	0	0	0	2	1	2	2	0	0	0	1	0	2	3	2	2	1	0	5	3
OTU_1070	0	1	1	1	2	1	0	0	0	0	0	0	0	1	2	0	1	0	0	0	0	1	2	0	0	1	0	0	1	1	0	0	0	0	1	3	0	2	0	0	0	1	0	0	0	1	0	1	0
OTU_1290	2	0	1	1	3	1	1	0	0	1	0	1	2	1	1	0	1	1	0	2	1	0	0	0	0	0	0	1	0	1	3	1	0	0	4	2	2	1	2	5	2	4	3	0	0	3	2	1	0
OTU_1482	0	1	1	1	0	0	1	1	1	1	1	0	1	3	1	1	0	0	0	5	1	1	0	1	0	0	0	0	2	0	0	1	1	0	3	2	1	3	0	2	1	0	1	0	0	1	2	0	1
OTU_1496	1	1	1	1	1	0	0	0	0	0	0	1	0	0	0	1	1	1	1	2	2	1	0	0	0	0	0	1	0	0	0	0	0	0	2	2	0	0	0	2	0	0	2	1	1	1	1	2	0
OTU_1576	2	1	0	0	0	2	0	1	2	2	0	0	0	1	3	0	1	1	0	0	0	0	1	1	2	2	1	1	2	0	0	0	1	2	0	0	1	1	0	1	0	2	6	4	1	4	1	2	0
OTU_563	1	1	0	4	0	3	0	0	0	1	3	0	1	1	0	1	0	0	0	2	1	1	1	0	2	0	1	0	1	1	1	0	1	1	0	0	0	0	0	0	2	1	1	1	1	0	0	2	2
OTU_24	2	0	1	2	1	0	0	0	1	0	0	0	0	0	0	1	2	0	1	0	1	2	0	1	1	0	1	0	0	5	0	0	1	1	0	2	2	1	2	1	3	0	0	2	1	0	1	4	0
OTU_2564	0	0	0	2	0	1	0	0	0	1	4	1	0	1	0	0	4	0	1	2	0	0	1	8	0	1	1	2	4	0	0	0	1	2	1	0	0	0	0	0	0	1	0	0	0	0	0	0	3
OTU_2041	3	2	0	2	0	0	1	1	1	1	0	1	2	0	1	2	0	0	2	1	1	0	1	0	0	1	3	0	0	3	0	0	3	1	1	1	1	1	1	0	2	1	0	3	4	1	0	0	0
OTU_271	0	1	1	1	1	0	0	2	1	1	1	0	3	1	1	2	1	2	0	0	0	0	1	1	0	0	0	4	1	0	3	0	1	0	4	1	0	4	0	1	0	0	0	0	0	0	1	0	1
OTU_14	1	0	0	1	0	2	1	0	0	0	1	0	0	1	0	1	0	0	0	0	0	3	1	0	1	0	0	1	0	1	0	1	1	0	2	0	0	0	0	2	0	1	0	0	3	1	1	0	0
OTU_1859	1	2	2	3	0	0	1	1	1	0	0	0	3	3	0	2	1	2	1	0	3	1	0	0	0	2	0	1	6	5	4	3	0	1	1	1	2	0	0	3	4	1	1	1	0	0	1	1	0
OTU_2924	1	1	0	1	3	4	1	1	3	0	1	1	1	2	0	1	0	2	1	0	1	0	0	0	1	2	0	1	2	0	0	0	2	3	3	1	1	1	0	1	0	2	0	2	0	3	2	2	0
OTU_741	0	1	0	0	1	2	1	2	1	2	1	0	2	0	1	1	1	2	0	3	0	1	0	0	1	0	0	0	2	1	0	1	1	0	0	3	1	2	3	0	1	0	0	2	0	0	0	1	0
OTU_4861	0	1	0	2	0	1	2	2	1	0	2	0	1	1	2	0	2	2	0	1	0	0	1	0	0	0	0	2	2	2	1	3	1	1	2	1	1	1	0	0	1	1	1	2	1	1	1	0	3
OTU_2456	1	1	1	0	2	0	2	1	3	3	8	4	0	1	1	5	1	8	0	6	3	0	0	0	1	0	0	2	8	4	3	1	0	0	0	1	0	0	10	6	2	1	0	0	0	0	0	0	0
OTU_575	1	1	0	0	4	0	1	0	0	2	1	2	0	0	2	1	0	1	1	3	3	0	1	0	0	0	0	1	0	1	2	0	2	0	0	3	0	0	0	2	1	3	1	3	1	0	1	0	1
OTU_42	0	0	0	0	0	3	0	1	2	0	2	0	0	0	2	0	0	1	1	3	1	1	0	1	0	3	0	1	0	1	1	0	1	2	0	0	0	0	1	1	0	1	0	0	2	1	1	2	3
OTU_862	0	0	1	1	0	0	1	2	0	1	0	0	0	1	0	1	1	1	1	0	2	1	2	0	1	1	2	0	1	1	1	0	0	1	1	1	1	1	0	1	1	2	0	2	0	2	1	0	1
OTU_6441	1	0	0	0	0	1	0	0	1	0	1	0	0	2	1	1	0	0	1	0	0	1	1	1	0	2	1	0	3	1	2	1	0	3	3	2	0	0	0	1	0	2	3	0	2	1	2	0	3
OTU_205	1	1	1	0	2	0	3	3	0	3	1	0	0	4	0	1	0	0	0	1	0	1	1	2	1	0	0	2	0	0	0	1	0	1	2	0	3	1	2	0	0	0	0	0	1	4	0	1	2
OTU_19	0	1	0	1	2	0	1	0	0	0	0	0	1	0	0	0	2	0	0	2	0	3	1	3	1	0	1	2	1	0	0	0	0	1	1	0	1	0	0	0	0	0	1	0	2	2	0	0	1
OTU_1449	5	1	1	0	2	0	0	0	0	1	1	0	2	2	5	2	2	2	2	2	0	0	0	0	1	2	0	1	1	3	0	1	0	1	1	0	0	1	5	0	0	0	0	0	0	0	2	0	1
OTU_1717	0	0	2	0	0	0	2	0	0	1	0	1	1	1	0	0	1	0	0	1	1	1	4	0	1	0	0	0	3	0	1	0	0	5	0	0	0	3	0	1	0	1	1	2	0	0	0	0	0
OTU_1511	0	0	1	0	0	1	0	0	0	3	0	2	0	0	2	1	3	1	2	0	0	0	0	1	2	2	0	1	1	0	1	0	2	2	1	1	1	2	0	1	1	1	2	1	2	0	1	0	1
OTU_155	1	1	0	1	2	2	0	0	0	0	0	2	3	1	2	2	2	0	0	0	1	2	0	0	2	2	1	1	0	1	0	0	0	0	3	1	0	1	0	0	0	2	2	2	1	0	0	2	1
OTU_3397	0	1	0	2	0	2	0	0	0	0	0	1	0	0	0	0	0	0	0	1	0	1	2	0	1	0	1	0	0	1	1	0	0	0	1	1	0	2	1	1	0	0	0	1	2	1	3	1	0
OTU_660	0	0	1	1	2	1	0	1	2	0	0	0	2	1	0	2	1	0	0	1	0	0	1	0	2	0	2	1	2	0	0	0	0	0	1	1	1	1	1	1	1	0	0	0	2	0	0	1	1
OTU_1796	2	0	0	1	0	5	1	1	1	2	0	0	3	3	1	0	0	0	1	3	2	0	1	0	3	0	0	1	0	0	1	0	2	2	1	0	2	1	2	1	2	0	1	1	0	1	0	0	0
OTU_3223	0	0	0	1	0	2	0	0	1	0	4	0	0	0	0	0	5	1	0	0	0	1	0	4	0	0	0	5	2	0	0	1	0	1	1	0	0	0	0	0	0	0	0	0	0	0	0	1	1
OTU_709	0	1	0	0	0	1	0	0	0	3	1	1	0	2	3	0	0	4	0	1	4	3	0	2	4	2	1	0	0	1	1	0	0	3	0	0	0	0	0	0	0	2	1	0	1	0	0	1	1
OTU_305	2	0	2	2	1	1	2	1	1	1	1	1	0	2	0	1	1	0	0	0	1	0	0	2	0	0	1	1	0	0	0	0	2	1	0	1	2	2	0	1	1	3	2	2	0	0	1	0	1
OTU_1829	2	3	0	0	0	0	1	1	0	0	0	1	2	0	2	1	0	0	2	1	1	0	1	1	1	0	1	0	0	1	0	1	1	1	1	1	1	1	1	0	0	0	2	0	4	2	1	0	0
OTU_1323	2	0	0	0	3	1	0	1	1	0	1	0	0	0	0	0	0	0	1	1	1	3	1	0	1	0	1	0	1	1	1	2	0	0	0	0	0	0	0	1	3	0	1	2	2	1	1	1	1
OTU_784	4	6	4	0	0	0	0	0	0	0	1	0	0	0	0	0	0	0	0	0	0	0	2	0	0	1	0	0	3	4	2	10	0	2	0	0	0	0	5	8	3	3	1	0	0	0	2	0	1
OTU_868	1	1	0	1	0	0	1	1	1	2	0	0	1	0	2	0	0	0	1	0	0	1	0	1	0	2	0	0	1	1	1	0	1	1	3	6	1	0	1	1	0	2	0	1	1	0	0	0	0
OTU_1234	2	1	0	1	2	0	0	0	0	1	1	1	1	1	1	0	3	0	0	0	1	0	1	1	1	3	0	1	1	1	1	1	2	0	3	1	0	0	0	0	1	1	1	0	1	0	0	0	4
OTU_2664	1	1	2	0	0	0	0	0	2	1	0	0	0	0	9	1	0	3	1	1	2	2	0	0	0	1	0	1	1	0	1	0	0	0	3	2	0	2	0	0	0	0	0	0	0	0	2	1	3
OTU_442	1	0	2	1	1	3	2	0	1	1	0	1	0	1	2	0	0	1	0	0	1	0	3	0	2	0	0	0	0	1	0	1	0	0	2	0	0	1	1	2	0	0	1	0	0	2	0	1	3
OTU_1885	0	0	2	2	0	0	0	1	0	1	0	0	1	2	2	1	1	1	0	0	2	0	0	0	0	1	1	0	1	0	1	0	1	0	0	0	0	1	0	0	1	0	2	3	0	2	2	1	0
OTU_2546	0	1	0	0	0	1	2	1	4	2	0	0	0	1	6	0	1	2	2	0	0	0	0	0	0	2	0	0	1	1	1	0	2	2	0	0	1	0	0	1	0	3	0	0	1	0	0	1	1
OTU_2267	2	0	0	0	3	1	0	2	0	0	0	0	2	1	0	0	1	1	1	1	0	0	0	0	2	0	1	0	0	0	0	1	0	2	0	0	3	0	1	0	0	0	2	1	1	0	2	3	0
OTU_1481	0	0	0	1	0	2	0	0	2	6	1	1	0	0	0	0	0	0	0	0	0	1	0	0	1	0	4	2	3	3	3	1	0	0	0	2	7	1	4	1	4	3	0	0	2	2	0	0	0
OTU_2052	0	0	1	0	1	0	1	2	2	0	0	1	2	0	0	1	1	4	0	2	0	0	1	1	0	1	2	0	0	0	1	2	1	1	1	0	0	2	2	1	2	0	0	0	1	0	0	0	1
OTU_2953	0	1	0	1	0	2	0	2	0	0	3	1	0	1	1	0	1	1	1	1	1	1	0	1	0	0	0	2	0	0	0	2	2	0	0	1	2	0	1	1	0	0	0	0	0	0	2	0	0
OTU_1344	1	0	1	1	1	0	0	1	1	0	2	0	0	2	0	0	2	1	2	0	0	0	0	1	2	0	0	0	0	1	2	1	1	0	1	3	0	1	0	2	1	0	1	0	1	3	0	1	0
OTU_1874	1	1	1	2	0	0	1	1	1	0	1	0	0	2	1	0	0	0	3	1	0	2	1	1	1	0	0	0	1	1	1	1	1	0	0	2	2	0	0	2	0	0	1	0	1	1	0	3	1
OTU_426	1	1	2	0	2	2	1	1	0	0	1	1	1	1	0	2	0	0	1	0	0	1	0	0	0	2	1	1	0	1	0	0	1	2	1	0	0	0	1	0	0	2	1	2	1	0	0	1	0
OTU_1943	0	0	0	0	0	0	0	0	0	0	1	0	0	0	0	0	0	0	0	0	0	0	0	1	0	0	0	0	0	0	0	0	0	0	0	0	0	0	0	0	0	0	0	0	0	0	0	0	0
OTU_178	0	2	0	1	0	1	0	0	1	2	0	0	1	1	4	0	0	1	1	0	1	1	1	1	0	0	0	0	1	0	0	1	0	1	1	0	0	0	0	0	1	2	0	1	1	2	0	1	0
OTU_546	5	0	1	1	1	1	0	1	0	0	0	0	0	2	2	1	0	0	0	0	2	3	0	0	3	0	0	0	2	1	1	1	0	0	2	2	0	0	1	2	0	0	3	0	1	1	0	0	0
OTU_468	1	1	0	0	0	2	1	0	1	1	0	2	1	0	3	2	0	1	1	2	1	0	0	0	0	1	0	1	1	2	2	1	0	1	2	1	1	2	0	2	0	1	2	0	1	0	2	0	1
OTU_383	2	0	0	0	0	0	0	0	1	1	0	0	2	1	0	0	0	1	0	5	0	0	0	0	1	1	0	1	0	2	2	0	0	1	1	2	1	1	1	0	1	0	1	3	0	2	2	2	2
OTU_1746	2	2	1	1	0	0	1	1	1	0	1	2	1	0	1	2	1	1	0	0	0	0	2	1	0	0	1	1	0	1	0	0	0	1	0	0	2	2	2	0	1	2	3	2	2	1	2	0	0
OTU_1024	1	0	1	0	0	1	1	0	0	0	2	0	0	1	2	0	1	1	0	2	0	0	0	0	2	4	2	0	0	1	0	0	1	2	2	0	1	1	1	1	1	0	0	0	2	0	0	0	0
OTU_70	0	0	0	1	0	0	1	0	0	0	1	0	0	0	1	0	0	0	0	0	1	1	0	0	0	0	0	0	1	1	0	0	1	1	0	0	2	0	0	1	1	0	0	1	4	3	1	1	2
OTU_3075	1	0	2	0	3	0	0	1	1	0	0	2	1	0	0	1	0	0	0	1	0	0	0	0	0	2	0	2	1	1	1	0	1	0	1	1	0	0	0	0	1	0	1	1	0	2	1	0	1
OTU_1201	1	0	0	0	0	0	4	3	0	1	1	2	2	1	1	1	0	1	1	1	2	1	0	1	0	2	0	1	3	0	0	0	1	0	2	1	0	0	2	0	1	1	0	0	1	0	0	2	1
OTU_1057	0	0	1	1	3	0	2	0	0	0	0	0	0	1	2	1	0	1	1	1	1	0	0	1	1	1	0	0	2	1	0	0	0	0	0	1	2	1	1	0	2	0	0	0	2	3	0	1	1
OTU_324	0	1	0	2	1	0	1	1	1	2	0	0	1	0	1	1	2	3	1	1	1	1	0	0	0	0	0	0	0	2	0	0	0	0	0	1	0	0	0	0	5	0	0	0	0	0	3	0	0
OTU_555	0	0	1	1	1	2	0	0	0	1	0	0	2	0	1	1	3	0	3	0	1	0	2	1	0	1	0	3	1	0	0	0	0	1	0	1	3	0	1	5	5	5	1	2	1	1	0	0	1
OTU_1892	1	0	0	0	1	4	0	2	0	2	0	0	0	0	0	0	0	0	0	0	0	0	0	0	0	0	1	0	1	0	0	0	2	1	1	0	2	2	1	2	0	1	0	2	0	1	3	0	1
OTU_2239	1	0	1	0	1	0	1	1	0	1	0	0	1	0	2	1	0	1	1	2	1	1	0	0	0	1	0	3	0	0	0	0	0	1	2	2	0	2	1	0	0	2	1	1	0	0	1	0	1
OTU_39	0	0	1	2	0	1	0	1	0	0	0	1	2	0	0	0	2	0	0	0	0	0	1	0	1	0	2	1	1	0	0	0	7	0	1	3	0	0	0	2	0	0	0	0	1	1	1	0	1
OTU_2216	0	0	0	0	0	2	1	0	1	0	0	2	0	1	1	1	2	1	1	1	1	0	0	2	1	0	1	0	0	0	0	0	1	2	2	1	0	5	1	0	1	0	1	2	0	3	2	2	1
OTU_4994	1	2	0	1	0	1	1	1	3	1	0	0	1	1	0	0	0	0	1	0	1	0	0	0	0	1	0	1	0	0	0	1	0	0	1	1	0	0	0	0	1	1	0	1	0	1	1	0	1
OTU_2524	1	1	0	1	3	2	2	0	0	0	2	0	0	0	0	2	1	2	0	0	0	1	2	2	0	0	0	0	0	0	1	1	1	2	3	1	1	0	1	0	1	0	1	1	1	1	1	0	1
OTU_371	0	0	1	0	1	4	0	0	0	1	2	1	2	0	0	1	0	1	0	0	0	2	0	0	0	0	0	2	0	2	0	0	0	2	1	1	1	1	0	1	1	1	0	1	1	1	0	2	2
OTU_943	2	0	1	0	0	3	1	0	0	0	1	0	1	0	0	1	0	1	2	6	0	0	0	1	1	2	0	0	0	0	0	0	0	0	0	1	0	0	0	1	3	0	1	1	0	0	2	0	2
OTU_1516	0	1	0	1	0	0	0	0	1	0	2	1	0	2	1	0	0	1	0	0	0	1	0	0	1	2	4	2	1	0	0	1	0	1	1	1	0	0	1	2	0	0	1	0	1	3	1	1	1
OTU_182	0	1	0	0	1	1	0	1	3	1	0	0	0	1	0	1	0	0	0	1	1	1	1	0	1	1	0	0	0	2	0	0	2	1	0	0	1	1	0	0	1	1	0	0	0	0	2	2	0
OTU_1548	3	0	0	1	0	1	1	1	0	0	1	1	0	0	0	0	1	0	0	1	1	1	1	0	0	1	0	0	1	1	0	0	1	1	1	2	0	1	1	0	1	0	0	3	2	1	0	0	2
OTU_104	1	2	0	1	2	2	0	1	0	1	0	0	0	1	2	1	0	0	1	0	0	2	2	0	1	0	0	1	0	2	0	0	0	2	1	2	0	1	0	1	0	4	1	1	0	1	0	1	1
OTU_2919	1	2	0	0	0	2	1	2	0	1	2	1	0	1	0	0	0	0	1	1	0	1	0	0	1	1	1	1	2	0	0	0	1	2	1	0	1	1	0	0	1	1	2	0	0	0	2	0	0
OTU_2978	0	0	0	1	0	0	0	1	0	0	2	2	2	0	0	1	1	1	0	1	0	3	0	6	0	1	0	3	1	0	0	0	0	2	4	0	0	1	0	0	0	0	1	1	0	0	0	1	2
OTU_907	0	0	1	0	2	1	2	0	0	4	2	0	1	1	1	0	2	1	0	1	0	1	1	1	1	1	0	2	1	0	2	2	1	1	0	1	2	0	0	1	0	1	0	2	1	0	0	0	1
OTU_854	1	0	0	2	0	1	0	0	2	0	1	0	0	1	0	1	1	0	1	1	0	0	2	1	2	1	1	0	0	1	0	1	2	1	2	0	0	1	2	1	0	0	1	0	0	3	1	0	0
OTU_2365	2	0	0	0	0	0	0	3	0	0	0	9	1	0	0	1	0	0	0	0	3	0	0	0	0	0	0	0	0	0	39	0	0	0	0	0	0	0	0	0	0	3	0	0	0	0	0	0	0
OTU_2438	0	0	0	2	0	2	0	0	0	0	1	1	0	0	1	1	2	2	1	2	0	0	0	0	0	3	0	1	1	0	0	1	2	1	2	2	0	0	0	0	1	0	0	3	0	1	1	2	0
OTU_399	0	1	1	2	3	1	1	0	1	0	4	0	0	0	0	1	0	0	0	1	1	2	0	2	0	2	1	1	0	0	0	1	3	4	1	0	0	2	1	3	0	0	0	0	1	0	1	1	0
OTU_200	1	0	5	0	2	0	2	1	1	1	1	0	0	0	0	0	1	2	0	0	3	0	1	0	1	0	0	2	0	1	0	0	0	0	0	1	3	0	0	2	1	1	0	0	1	0	0	0	0
OTU_2110	0	0	0	2	0	0	0	0	0	0	5	0	0	1	0	0	9	0	1	0	0	0	0	3	0	0	0	5	4	0	0	0	2	2	0	1	0	1	0	1	0	2	1	0	0	0	0	0	1
OTU_2382	2	0	2	0	1	1	1	1	0	0	0	1	2	0	0	0	0	0	0	1	2	1	3	0	1	1	0	0	1	0	0	2	0	1	1	0	0	0	0	0	1	0	1	0	0	0	1	0	1
OTU_1725	1	0	3	1	0	1	0	1	0	1	1	1	0	0	1	0	0	0	1	2	1	1	0	0	0	2	0	3	1	0	1	0	0	0	0	2	0	1	0	1	1	0	2	0	0	2	2	0	1
OTU_931	1	1	1	1	1	1	4	2	0	0	2	0	0	0	0	3	1	2	1	1	1	1	1	1	1	1	1	0	0	0	1	0	0	3	0	1	0	4	1	0	3	0	0	0	1	1	1	0	0
OTU_3334	0	0	0	4	0	1	2	1	0	0	0	0	1	0	0	0	13	0	0	1	0	0	12	2	2	1	0	0	0	1	5	0	0	1	0	0	0	12	0	0	1	0	1	0	0	1	0	0	0
OTU_2481	0	0	0	1	0	0	0	0	5	0	2	1	1	0	0	0	0	0	0	0	0	0	6	0	0	0	0	0	3	0	2	0	0	1	0	0	0	0	0	0	0	0	0	0	0	0	0	0	0
OTU_1411	0	0	0	1	0	1	2	0	0	0	1	0	2	0	0	0	0	0	2	0	3	0	1	0	0	1	0	0	1	0	1	0	0	0	0	2	0	1	1	0	3	2	1	2	1	0	0	2	0
OTU_1709	3	0	0	0	2	0	2	0	1	0	1	0	1	2	0	0	0	0	1	0	2	2	0	1	0	1	1	1	0	3	0	0	1	0	0	1	0	1	1	1	1	1	0	0	1	0	1	1	1
OTU_7746	0	1	1	1	2	0	0	0	0	0	0	1	0	0	1	1	0	0	0	1	0	1	1	0	0	0	2	1	0	2	0	0	0	0	2	2	2	0	2	2	1	1	0	0	2	1	0	0	1
OTU_4082	0	0	0	2	0	0	0	0	0	1	2	0	0	0	0	1	7	0	1	1	1	1	0	3	0	1	1	1	0	0	0	0	0	0	1	1	0	0	0	0	0	0	0	0	0	0	0	0	2
OTU_1060	0	1	0	1	3	0	0	1	1	0	0	2	1	1	0	0	1	0	0	1	3	1	0	1	0	0	0	0	0	0	3	0	0	0	0	0	2	0	1	2	0	3	0	2	1	0	2	0	0
OTU_1522	1	1	2	7	0	0	1	0	1	0	2	0	0	0	2	0	0	0	0	0	0	0	0	0	2	1	1	1	1	0	1	2	0	7	0	2	0	0	0	3	0	0	0	0	0	0	0	0	3
OTU_225	1	1	0	1	0	0	0	1	0	1	1	0	2	0	0	0	0	0	0	0	1	1	1	0	0	1	1	0	1	2	0	0	0	1	1	0	0	0	1	0	0	0	0	1	2	0	1	1	1
OTU_3225	0	1	0	19	0	0	0	0	0	0	0	0	1	0	0	1	9	0	0	0	0	0	20	9	0	0	0	0	1	0	2	0	0	0	1	0	0	6	0	0	0	0	1	0	0	0	0	0	0
OTU_1410	1	0	1	0	2	0	2	0	2	0	0	0	1	0	2	0	1	0	0	0	0	0	1	0	0	0	1	0	0	1	2	0	1	0	0	1	1	1	2	0	0	1	1	0	1	0	1	1	1
OTU_823	0	0	0	0	0	0	1	0	3	0	0	1	0	0	2	0	0	1	1	0	0	3	0	0	0	1	0	0	0	0	0	1	0	1	1	0	0	0	0	0	1	1	0	0	0	2	0	1	1
OTU_4051	1	0	1	1	1	1	0	0	0	0	0	0	1	0	0	0	0	3	2	1	0	0	1	0	0	0	0	0	1	2	0	2	2	1	0	0	0	0	3	0	1	1	0	0	2	0	0	0	0
OTU_2450	1	0	0	0	1	1	0	0	0	0	1	1	1	2	1	0	7	0	1	3	0	0	0	1	2	1	2	0	0	1	0	0	0	1	1	1	2	1	0	0	0	0	0	4	0	0	0	0	0
OTU_1961	0	0	2	0	2	2	1	0	0	0	0	2	1	0	1	0	1	1	1	0	1	0	0	0	1	0	1	1	0	0	1	5	0	0	1	0	0	0	1	0	0	0	0	0	0	0	1	0	2
OTU_2364	0	0	3	1	2	0	0	6	2	1	0	1	1	2	1	1	1	0	0	0	1	0	0	0	1	0	0	0	1	3	1	1	0	1	1	2	0	0	0	0	2	1	1	1	1	1	0	0	1
OTU_2424	2	1	0	1	0	0	0	3	0	1	0	1	0	0	0	0	0	4	1	1	1	0	0	0	1	1	8	3	0	0	0	0	2	1	0	0	4	0	2	1	1	1	0	0	0	3	0	1	1
OTU_1363	0	1	0	0	0	0	0	0	0	0	1	1	2	0	1	1	0	0	0	0	0	1	2	0	0	2	1	0	1	0	1	0	0	3	1	1	0	0	0	0	0	0	4	3	1	1	1	3	1
OTU_362	1	0	1	1	1	1	2	3	0	1	1	0	0	1	0	0	0	1	1	0	0	1	1	1	0	0	1	0	1	2	0	0	1	0	1	1	0	1	0	1	2	0	1	1	1	1	0	1	0
OTU_118	1	0	1	0	0	1	0	1	1	0	0	2	0	1	0	2	0	0	1	2	0	1	0	1	1	0	0	0	0	5	0	0	1	0	2	2	0	1	0	0	0	0	1	0	1	1	0	0	1
OTU_534	1	0	2	1	2	1	2	0	0	0	1	0	2	1	1	0	0	0	0	0	1	0	0	2	0	1	0	0	0	0	1	0	1	2	0	1	0	2	1	0	0	0	0	1	0	1	1	1	0
OTU_1653	0	0	1	0	1	0	0	0	0	0	0	0	1	1	0	1	1	1	0	0	0	0	1	1	3	0	0	0	1	0	0	1	0	0	0	1	2	0	0	1	2	0	0	1	0	0	0	3	0
OTU_1939	1	2	2	0	0	1	0	1	0	1	0	1	0	2	1	1	1	0	0	0	0	0	1	0	0	0	2	1	0	2	0	0	2	0	1	0	2	1	0	1	0	1	3	0	3	1	0	0	0
OTU_786	0	2	1	2	0	1	0	1	0	0	0	0	1	1	1	0	0	0	1	1	2	0	0	0	0	0	0	1	0	0	0	0	0	0	1	0	2	0	0	0	1	0	0	3	1	2	1	0	1
OTU_753	0	1	4	3	0	0	0	0	1	2	2	1	0	2	1	0	0	0	1	0	2	0	1	1	0	2	0	2	3	0	0	1	0	1	0	0	1	0	0	0	3	1	0	1	0	1	0	0	0
OTU_1914	1	1	1	0	2	1	0	1	0	2	0	0	1	1	0	0	1	0	0	1	0	1	1	0	1	0	0	2	0	0	2	0	0	0	1	0	0	1	1	1	0	4	1	0	0	0	1	1	1
OTU_1390	1	1	0	0	0	1	0	2	2	0	1	0	0	0	0	1	1	1	3	1	1	0	1	2	0	0	0	1	0	0	0	0	0	0	0	0	1	1	0	0	0	0	0	0	1	3	2	1	0
OTU_3254	2	0	0	1	2	1	1	1	0	1	0	0	1	3	3	0	0	1	0	1	2	1	1	0	1	1	0	1	0	0	1	1	0	0	0	3	1	0	0	0	1	0	0	1	2	1	0	0	1
OTU_3021	1	1	1	0	1	1	0	0	0	0	0	0	0	0	0	1	1	1	0	0	0	1	1	0	0	1	0	2	1	0	0	0	4	0	1	1	0	1	0	0	0	3	0	1	2	0	2	0	2
OTU_2338	0	0	0	0	0	2	1	1	0	0	1	0	1	0	0	0	0	0	0	1	0	1	0	0	0	0	2	1	0	0	0	0	1	1	2	1	0	1	0	0	0	1	2	0	1	0	1	2	0
OTU_2221	1	1	0	0	0	1	1	0	0	2	0	0	1	0	2	1	1	1	0	0	0	1	1	4	1	1	0	0	0	1	1	1	1	0	0	0	0	0	0	0	0	0	0	0	0	0	0	0	0
OTU_2011	1	1	1	0	1	2	1	1	1	0	1	0	0	2	1	0	0	0	0	3	1	0	0	0	2	1	1	0	1	3	0	1	2	0	0	0	1	3	0	0	0	1	0	4	0	0	1	0	1
OTU_1233	0	0	1	0	1	1	0	0	2	0	1	0	0	1	1	0	1	0	0	0	0	2	2	0	0	1	0	0	0	0	0	0	1	1	0	0	0	1	0	0	1	0	1	0	1	0	0	0	0
OTU_3951	0	1	0	0	3	2	2	0	0	0	1	1	0	1	2	0	0	0	0	0	0	0	0	1	0	0	0	0	1	0	0	1	0	0	1	0	2	0	1	0	1	3	1	1	1	0	2	0	0
OTU_2845	2	0	1	1	1	1	1	0	0	0	0	0	0	0	1	0	0	1	1	0	0	2	0	0	1	0	2	0	1	1	2	1	0	0	0	0	0	0	1	0	0	1	0	0	0	1	0	0	0
OTU_2587	1	1	0	0	0	0	1	4	0	0	0	0	0	2	2	1	1	0	2	0	0	0	0	0	2	0	1	0	0	0	1	0	2	0	0	2	2	0	5	0	0	1	0	0	1	0	3	0	1
OTU_320	0	0	0	1	0	1	0	3	3	0	1	1	2	0	0	0	0	2	2	0	0	1	1	0	1	0	0	0	0	0	0	0	0	1	0	3	0	1	0	0	0	0	1	1	1	1	1	0	1
OTU_204	0	0	0	1	2	0	0	1	0	0	2	1	1	2	0	1	0	0	1	1	1	0	0	0	0	2	1	0	0	0	2	2	1	0	1	0	0	1	0	1	1	0	1	0	1	1	0	2	1
OTU_1335	0	0	0	2	2	0	1	1	1	1	1	0	0	0	0	0	2	0	0	0	3	0	0	1	0	0	0	1	0	0	1	0	0	1	0	0	0	1	0	2	0	0	0	0	1	0	0	1	0
OTU_298	1	1	1	0	1	1	2	2	0	1	3	0	3	0	0	0	1	0	1	0	3	2	2	0	0	0	0	0	3	0	0	1	1	1	0	0	1	0	0	1	0	2	0	0	0	2	0	0	0
OTU_1068	2	2	5	1	3	1	1	3	0	2	2	2	0	0	0	1	1	0	1	1	0	0	1	3	0	0	1	0	1	2	0	2	1	1	0	1	2	0	0	0	0	1	0	1	0	0	0	1	0
OTU_2651	0	0	0	0	0	0	2	0	0	0	0	0	1	0	0	0	1	0	0	0	0	0	0	0	0	0	0	0	2	5	3	0	0	0	1	0	0	2	0	0	0	1	0	0	0	0	0	0	0
OTU_457	0	0	0	0	0	4	0	1	0	0	2	0	1	0	0	0	0	0	0	0	1	0	1	0	2	0	0	1	0	0	1	0	0	1	0	0	0	0	0	0	2	5	0	0	0	0	0	0	0
OTU_552	0	3	0	1	1	0	0	0	1	0	0	0	0	0	1	1	0	2	1	0	0	3	0	0	0	0	2	1	0	1	1	1	1	0	0	1	0	0	0	0	1	0	0	1	3	2	1	1	1
OTU_1176	0	2	1	0	1	2	0	0	1	0	0	1	3	3	1	0	1	1	2	2	0	0	1	1	2	0	0	0	0	1	1	0	0	2	1	1	0	1	0	1	2	0	1	1	1	2	0	0	1
OTU_1104	1	0	1	1	1	0	0	0	1	0	0	0	0	1	0	1	1	0	0	0	0	0	1	1	1	0	0	0	1	0	0	1	0	0	0	1	0	2	0	0	0	1	0	0	1	2	1	1	0
OTU_1714	1	1	0	0	1	1	0	2	0	3	0	0	1	0	0	2	2	2	0	0	1	0	0	0	2	1	0	1	1	2	0	0	1	2	0	0	0	0	0	1	0	0	0	0	0	0	0	0	1
OTU_2926	0	0	0	1	2	1	1	0	1	1	0	0	0	1	1	0	0	0	0	0	0	0	5	0	1	2	1	0	1	0	1	1	1	0	0	2	0	0	0	0	0	0	0	0	0	0	0	2	1
OTU_3443	0	0	0	4	1	1	0	0	1	1	2	1	0	1	1	1	0	0	1	0	0	1	1	0	0	0	1	0	0	0	0	0	1	0	0	0	0	1	0	0	0	2	2	1	0	0	2	0	1
OTU_9228	1	0	0	0	1	0	1	1	0	2	1	0	0	0	1	0	0	0	0	1	0	0	0	2	1	0	0	0	2	0	1	1	0	0	0	0	0	0	0	0	1	0	2	0	1	0	1	0	1
OTU_4317	1	0	1	0	0	1	0	0	0	0	1	0	0	0	1	0	1	0	0	0	0	0	1	0	0	2	1	0	1	0	0	0	1	0	1	1	0	1	1	0	2	1	1	1	0	1	1	0	0
OTU_2202	0	0	0	1	1	0	0	0	0	0	2	1	1	0	0	0	0	0	0	0	1	1	1	0	1	0	0	0	1	0	0	0	0	0	1	0	2	0	0	2	1	1	1	0	1	1	1	0	1
OTU_801	2	1	0	0	0	1	1	1	1	0	1	3	2	0	0	0	0	1	0	0	1	0	2	0	0	0	2	1	0	0	2	0	0	0	1	0	1	1	0	1	1	0	3	1	0	2	0	0	0
OTU_129	0	0	1	0	0	0	0	0	0	0	0	0	0	0	1	1	0	0	0	0	0	1	0	0	1	0	0	0	0	0	0	1	1	0	0	0	1	0	0	0	0	0	0	0	0	0	0	0	1
OTU_419	1	1	0	1	1	0	0	0	0	1	0	0	1	0	1	0	1	0	0	2	1	0	2	0	1	0	1	1	1	1	0	2	0	0	0	0	0	2	0	0	0	0	2	0	0	2	0	1	0
OTU_79	1	1	0	1	1	1	0	1	0	0	1	0	0	0	0	1	0	0	1	3	0	1	0	1	0	0	0	2	1	2	1	1	1	3	1	1	0	0	1	3	1	3	1	0	0	1	0	0	1
OTU_4231	0	0	0	0	2	0	0	2	1	5	3	5	6	0	0	4	4	0	0	0	0	0	1	0	0	0	0	0	2	0	3	0	2	0	0	1	0	0	0	0	0	0	0	0	0	0	1	0	0
OTU_2639	0	0	2	2	0	0	0	0	0	2	0	1	0	0	1	2	0	0	1	1	0	0	0	0	0	2	2	1	1	0	0	0	3	0	1	2	0	0	0	1	1	0	0	0	0	0	1	0	0
OTU_2725	1	2	2	1	0	0	0	1	0	0	0	1	0	0	0	1	0	0	1	0	1	0	0	0	0	1	2	0	2	0	0	0	2	0	1	0	0	0	0	1	0	0	0	0	1	1	1	3	1
OTU_510	0	0	1	1	0	0	1	2	0	1	0	0	0	2	0	0	3	2	0	0	0	0	1	0	2	0	2	0	0	1	0	1	1	0	2	0	0	1	2	1	0	1	1	1	0	0	0	2	0
OTU_698	2	1	0	0	0	1	1	0	0	0	0	1	1	1	0	4	2	2	0	1	0	1	0	0	2	1	1	1	0	0	0	0	0	0	1	1	0	1	1	1	0	0	1	3	0	1	3	2	1
OTU_69	0	0	1	0	0	0	0	0	0	0	2	0	0	0	0	1	0	0	0	0	1	3	0	1	1	0	1	2	0	0	0	0	3	0	0	1	0	1	3	1	0	2	0	0	0	1	1	0	0
OTU_559	1	1	0	0	1	0	1	0	0	0	0	2	0	0	0	1	0	2	3	0	0	1	0	1	0	0	1	3	0	0	0	1	2	0	1	1	0	0	1	1	0	0	0	0	0	0	0	1	1
OTU_3445	2	0	0	2	1	0	0	1	0	0	1	0	1	0	0	0	0	1	0	1	0	1	0	0	1	2	0	2	1	1	0	0	0	2	0	0	0	0	3	1	3	0	0	0	0	0	0	0	0
OTU_3791	1	1	1	0	0	0	0	1	1	0	3	0	0	0	0	0	3	1	0	1	1	1	1	3	0	0	0	2	0	0	1	0	0	2	0	0	0	1	0	0	0	2	0	0	0	1	0	0	1
OTU_3905	0	0	0	1	0	1	1	0	2	1	0	0	0	1	0	1	0	0	1	2	1	1	0	1	0	0	0	0	0	2	1	0	1	0	0	0	1	1	0	0	2	2	0	1	0	1	0	0	1
OTU_297	0	0	0	0	1	0	1	0	0	0	2	1	0	0	0	0	1	1	1	0	1	0	0	1	0	1	1	0	2	0	0	0	0	1	1	1	0	1	0	0	0	1	0	1	0	0	1	2	0
OTU_2768	0	2	1	1	1	0	0	0	0	1	0	1	0	0	2	1	1	2	1	1	1	0	1	0	1	3	0	0	1	0	0	0	0	2	1	0	0	1	0	1	0	0	1	1	1	0	0	2	0
OTU_587	0	0	0	0	0	1	1	1	1	1	2	0	1	0	0	1	0	0	1	0	2	0	0	0	1	0	0	0	0	1	0	1	1	0	1	2	0	0	1	0	0	1	0	0	0	0	2	2	0
OTU_2316	2	0	0	1	0	3	1	1	0	0	1	2	0	0	1	0	1	1	0	0	0	0	1	0	0	1	0	0	0	0	0	0	2	0	0	0	0	0	0	1	0	0	0	0	1	2	0	2	0
OTU_2882	0	0	0	0	0	0	0	0	1	1	1	0	1	2	1	0	1	2	0	0	0	0	1	0	0	0	0	3	0	1	0	0	1	0	0	3	1	0	0	1	1	0	0	1	1	1	1	1	0
OTU_3510	0	1	0	2	0	0	0	0	0	0	3	0	0	0	0	0	3	0	0	2	0	0	1	3	0	1	0	1	3	1	0	0	0	1	2	0	0	3	0	0	0	0	0	1	0	0	0	0	0
OTU_198	0	0	2	1	2	3	1	4	0	0	0	0	0	2	0	0	0	0	0	0	2	1	0	0	0	1	1	1	1	1	2	0	1	1	0	0	0	0	0	2	1	0	2	1	2	0	0	0	2
OTU_2862	0	0	0	2	0	3	0	1	0	1	0	1	1	0	0	0	0	0	1	1	1	1	0	1	1	0	0	0	0	2	1	0	1	1	0	0	0	0	0	1	1	1	0	0	1	2	0	0	0
OTU_2714	2	1	0	1	0	0	0	0	0	0	0	0	2	1	2	0	2	0	0	0	0	0	0	2	0	1	0	1	1	0	1	0	0	0	0	3	0	1	1	2	0	0	0	1	2	0	1	1	1
OTU_2820	0	0	1	0	1	0	5	0	0	0	1	1	0	3	0	2	3	0	0	0	0	0	2	0	2	1	0	0	1	1	1	3	0	0	0	1	0	1	0	0	1	0	0	0	2	0	0	0	0
OTU_2849	0	2	0	1	1	0	1	1	0	0	0	1	0	0	1	2	0	3	1	0	0	0	0	0	1	1	1	1	0	1	0	0	1	0	0	1	0	0	0	0	1	0	1	0	0	4	1	1	1
OTU_160	0	1	1	1	0	1	0	0	0	2	0	2	0	0	0	0	0	0	0	0	1	1	1	0	0	0	0	0	0	0	0	0	1	1	1	1	2	1	0	0	0	1	0	0	0	0	0	4	0
OTU_663	2	0	1	0	2	0	0	3	0	0	1	1	2	2	0	0	0	0	0	1	0	0	0	0	0	0	0	0	0	1	0	0	1	1	1	0	1	1	0	0	1	0	0	1	0	2	0	0	0
OTU_3003	0	2	2	0	0	0	0	0	0	1	0	0	0	1	1	0	0	1	1	1	0	0	0	0	0	1	1	0	0	0	0	2	2	0	0	2	1	0	0	0	1	1	0	2	2	0	1	1	0
OTU_1915	0	2	1	1	0	1	0	1	2	0	1	0	0	0	0	2	0	0	0	0	1	1	1	1	1	3	1	0	0	0	1	1	1	0	0	1	2	0	3	0	1	1	1	1	0	0	1	0	0
OTU_1394	1	1	0	0	1	0	1	0	0	0	0	0	0	1	0	0	0	0	0	1	0	1	0	0	1	1	1	0	1	1	0	0	1	0	0	0	1	0	0	0	1	0	1	2	1	1	0	3	1
OTU_3032	0	1	0	0	0	2	0	1	0	0	0	1	0	0	0	0	0	1	0	1	0	1	1	1	1	0	1	1	1	1	0	0	2	0	0	0	1	0	0	0	0	0	0	0	0	0	0	3	0
OTU_10572	0	1	0	0	1	0	0	1	0	1	2	1	2	1	1	0	0	0	5	0	1	0	1	0	1	0	0	1	0	0	0	1	0	0	1	0	0	0	0	0	0	0	0	0	1	0	1	0	0
OTU_98	1	0	2	0	0	0	1	0	1	0	1	0	1	1	0	0	2	1	1	0	1	1	0	0	1	0	0	0	1	1	3	0	0	1	1	0	0	2	0	2	1	0	0	0	1	2	0	0	2
OTU_3644	0	0	0	0	1	0	0	0	1	0	0	1	0	1	0	1	0	0	0	0	2	1	0	0	0	0	6	0	1	1	1	1	2	0	1	0	0	0	1	0	0	0	1	0	0	0	0	1	0
OTU_5140	0	0	1	2	0	0	0	0	0	0	1	0	2	1	0	1	2	1	1	0	0	0	1	2	0	0	0	3	1	1	0	0	0	2	1	0	0	0	0	0	0	0	0	0	0	0	0	1	2
OTU_3627	0	0	3	0	0	0	0	0	0	0	0	0	0	0	0	0	0	2	0	0	1	0	0	0	5	4	0	5	3	0	2	3	0	0	0	0	0	0	0	1	1	0	0	0	0	0	0	0	1
OTU_3076	1	1	0	1	0	2	0	0	1	1	0	1	0	0	0	2	0	2	0	0	1	0	1	1	0	0	1	1	0	0	0	2	0	0	1	1	0	0	0	4	0	0	0	2	2	0	0	1	1
OTU_515	2	0	0	1	1	1	1	0	0	0	1	1	1	0	0	0	0	0	2	0	0	1	0	0	1	0	1	3	1	0	0	2	1	0	0	0	0	1	0	0	1	2	1	0	0	0	1	2	0
OTU_4135	0	1	0	0	0	0	0	0	0	0	0	0	0	0	0	1	1	0	0	1	2	2	0	2	0	0	1	1	0	0	0	1	0	1	0	0	2	0	0	0	0	0	0	1	0	0	0	1	0
OTU_1844	0	0	0	0	1	0	0	0	0	0	0	1	0	2	0	0	0	0	0	1	0	0	0	0	1	0	0	1	1	0	0	1	1	0	0	3	0	1	1	0	1	0	0	0	0	0	0	0	1
OTU_2712	1	0	0	0	0	0	1	0	0	0	1	0	0	0	0	1	1	1	0	1	0	0	0	1	0	0	1	1	0	0	0	1	1	0	0	0	3	0	1	2	0	0	1	1	1	1	0	0	0
OTU_2827	2	1	0	1	0	0	0	0	0	0	1	0	1	2	0	1	1	1	1	1	0	0	1	0	0	1	0	0	0	0	0	0	0	2	0	3	1	3	1	2	0	0	0	0	2	0	0	0	0
OTU_472	0	0	0	0	2	0	1	1	0	0	0	0	0	1	0	0	1	0	0	0	0	0	0	1	0	1	4	0	0	0	0	1	2	0	1	3	1	0	0	0	0	0	0	1	2	0	4	0	2
OTU_3095	0	1	1	0	0	0	0	0	2	0	0	2	1	2	0	0	1	2	0	0	0	1	0	0	0	0	0	0	0	1	0	0	0	2	2	1	1	1	1	1	0	1	0	0	1	0	1	0	1
OTU_29804	2	0	0	1	0	0	0	2	0	0	0	1	0	1	0	1	1	1	1	0	0	0	0	2	0	2	0	0	0	0	0	0	1	0	0	1	1	0	0	0	3	0	2	0	0	0	2	0	1
OTU_670	0	1	0	0	1	0	0	0	0	0	0	1	0	0	0	0	0	0	0	1	2	0	0	0	0	0	3	0	1	0	0	0	0	1	1	0	1	1	0	1	0	1	0	0	2	0	0	0	1
OTU_3408	0	0	0	0	0	2	1	0	0	1	1	2	1	0	1	0	3	1	0	0	2	0	1	0	1	3	0	0	0	0	0	1	1	1	0	0	1	0	0	0	1	0	0	0	0	2	2	1	0
OTU_4928	0	0	0	0	0	1	0	0	3	1	0	0	0	0	0	0	0	0	0	0	0	1	0	0	0	0	4	1	1	0	1	1	0	1	2	0	3	1	3	0	0	0	0	3	1	0	0	0	1
OTU_238	0	1	0	0	0	1	0	1	1	1	0	0	0	1	0	0	0	1	0	1	1	1	0	0	0	0	1	1	0	0	2	3	1	0	0	0	0	0	1	1	0	0	0	0	0	0	0	0	0
OTU_7343	0	2	2	0	2	1	1	0	1	0	0	0	0	1	0	0	0	0	0	1	0	1	0	0	1	1	0	0	0	0	0	0	0	1	1	2	0	1	1	0	1	1	2	2	0	1	0	0	0
OTU_1016	1	0	1	1	5	1	0	0	1	0	0	0	1	1	0	1	1	0	0	0	0	1	0	0	0	0	1	3	0	2	0	0	2	0	0	0	0	0	0	3	0	0	0	1	0	2	0	0	0
OTU_9646	0	0	0	0	0	0	0	1	0	1	0	0	0	2	1	1	0	1	0	0	1	0	1	0	1	0	0	0	0	0	1	0	1	0	1	0	2	0	1	0	0	1	1	0	1	2	1	1	2
OTU_283	1	1	0	0	4	0	0	0	0	0	0	0	0	0	0	0	0	0	0	1	0	7	0	3	2	1	0	0	0	0	0	1	1	0	0	0	0	0	0	0	1	0	0	1	0	1	1	0	0
OTU_598	1	0	0	0	1	1	2	0	1	0	0	1	0	0	0	0	0	1	0	0	1	1	0	0	0	0	0	1	0	0	0	1	0	0	0	0	1	0	1	1	1	0	0	1	0	0	1	1	0
OTU_935	1	0	0	2	1	1	1	2	0	1	0	1	0	1	0	1	0	0	0	0	0	1	1	2	1	0	1	1	0	1	0	0	1	0	0	0	0	0	1	0	0	0	0	0	1	0	2	0	0
OTU_1735	0	0	0	0	0	0	0	0	1	1	1	0	2	0	1	2	0	1	0	1	1	1	0	1	0	0	0	0	1	1	0	0	1	1	1	0	1	0	0	2	0	0	2	1	0	0	0	0	0
OTU_1638	0	0	0	0	2	0	0	0	0	0	0	0	0	0	1	0	1	0	0	2	1	2	0	1	0	1	0	1	1	0	0	0	0	1	0	0	0	1	0	0	0	0	1	0	3	0	0	1	0
OTU_1634	0	1	0	0	0	1	0	0	0	0	0	0	1	2	1	0	0	0	0	0	0	2	0	2	1	0	0	0	0	0	0	0	0	1	0	0	0	1	0	1	1	1	0	1	1	0	2	0	1
OTU_2200	2	1	2	0	0	1	1	0	2	0	1	1	0	0	0	2	1	0	1	0	0	0	0	0	0	1	0	3	0	1	1	0	2	0	0	0	1	0	0	0	0	0	2	1	0	1	0	1	0
OTU_608	0	0	0	0	1	0	1	0	0	1	1	0	0	1	0	0	1	0	0	0	1	1	0	0	2	0	0	1	0	1	0	0	0	2	0	0	0	1	0	4	0	2	1	0	0	1	0	0	0
OTU_864	1	1	1	0	0	0	0	0	2	0	0	1	0	0	0	0	0	1	0	2	0	0	0	0	0	0	1	0	0	0	0	0	1	0	1	0	0	0	0	0	0	0	0	0	0	0	0	1	1
OTU_1321	0	0	1	0	1	1	0	4	0	0	0	0	1	1	0	0	0	0	0	0	1	1	0	1	1	1	0	0	2	0	3	1	0	0	0	0	0	0	0	0	1	0	1	0	0	1	0	0	1
OTU_3440	1	1	1	3	0	2	1	0	0	1	0	0	3	0	0	1	1	0	0	0	0	0	2	1	1	0	0	0	0	0	0	0	0	0	0	0	0	0	0	0	0	0	0	0	1	0	0	0	0
OTU_1367	1	0	0	0	0	1	0	0	0	0	0	0	0	1	0	0	1	0	0	0	0	0	2	1	1	0	0	1	0	2	1	1	0	0	0	1	0	1	0	0	1	0	0	0	0	0	1	1	0
OTU_1687	0	0	1	0	1	0	1	0	0	0	1	3	0	1	1	0	0	0	0	0	0	1	0	0	0	0	0	1	1	0	0	1	0	2	0	3	0	0	1	0	0	1	1	0	0	2	0	4	1
OTU_46	0	0	0	0	0	0	1	1	0	0	1	0	0	1	0	0	0	0	1	0	0	3	0	0	0	0	0	0	0	0	1	1	2	0	1	0	1	0	0	0	2	0	0	0	2	0	0	1	1
OTU_5087	0	0	0	0	0	1	0	0	0	0	1	0	0	0	0	0	1	0	2	0	0	0	0	1	0	1	0	2	1	0	0	0	0	1	0	0	0	0	0	0	2	1	0	0	0	0	1	0	0
OTU_177	0	0	0	0	0	0	0	0	0	0	0	0	0	0	0	0	0	0	0	0	0	0	0	0	0	0	0	0	0	0	0	0	0	0	0	0	0	0	0	0	0	0	0	0	0	0	0	0	0
OTU_223	0	1	0	0	0	0	0	0	1	0	0	1	0	0	0	1	2	1	0	0	0	3	0	1	0	3	0	0	0	0	0	0	0	0	1	0	0	2	0	0	0	0	0	0	0	0	1	0	0
OTU_11116	2	3	2	1	2	0	0	3	0	1	1	0	0	0	0	0	0	0	0	0	0	0	0	0	1	4	0	2	1	2	0	5	0	0	0	0	0	0	1	3	0	0	0	0	0	0	0	0	0
OTU_3686	0	0	0	1	2	0	1	0	0	0	0	0	0	0	1	1	0	1	2	0	0	0	1	0	0	0	0	0	0	1	0	0	0	1	0	1	0	0	1	0	0	0	4	1	0	0	0	0	0
OTU_877	0	1	0	0	0	2	0	0	0	0	2	0	0	0	1	0	2	0	0	2	0	0	0	0	1	1	3	1	1	1	0	0	0	0	0	0	0	1	1	0	1	1	0	0	0	1	1	0	0
OTU_3002	0	0	0	0	0	1	0	0	0	0	0	1	0	0	1	0	0	1	0	1	0	0	2	0	1	1	0	0	0	0	0	0	0	0	1	0	0	1	2	0	0	0	4	0	0	1	0	0	0
OTU_3277	0	1	1	0	0	1	2	2	0	0	0	0	1	1	0	0	0	0	0	0	0	0	0	1	0	1	1	0	2	1	0	0	3	0	0	1	0	0	0	0	0	0	0	0	0	0	1	1	1
OTU_744	0	0	0	0	0	0	0	0	0	0	2	0	0	0	0	0	0	0	0	0	0	3	0	1	4	0	0	0	0	0	0	2	0	1	1	0	0	0	1	0	0	0	1	0	0	0	0	0	2
OTU_604	0	1	0	0	0	2	2	0	0	0	0	0	0	0	0	1	0	0	1	0	1	0	1	0	0	0	0	1	0	0	0	0	0	0	0	0	0	0	3	0	1	1	0	0	0	0	0	1	0
OTU_2947	1	1	0	2	0	1	0	0	0	0	0	1	0	0	0	0	1	0	0	1	0	0	0	0	1	2	0	0	1	0	0	1	0	0	0	0	1	0	1	0	0	0	1	0	0	1	2	0	2
OTU_1153	0	0	0	0	0	1	0	0	0	1	0	0	0	1	1	0	0	1	4	0	0	0	1	1	0	0	1	1	0	1	0	0	0	0	0	1	0	1	1	0	1	0	0	0	0	0	0	1	0
OTU_4442	0	0	0	0	0	0	1	0	0	0	0	0	0	4	1	0	0	0	1	1	0	0	0	0	1	0	0	0	0	0	0	0	0	1	2	2	0	0	1	0	2	1	0	0	1	0	1	0	0
OTU_2641	3	0	5	0	1	0	0	1	1	0	1	0	2	0	1	2	0	3	0	0	1	0	0	0	0	2	0	1	2	3	3	0	0	0	1	0	0	0	1	0	3	0	0	2	0	0	0	0	0
OTU_1238	0	0	0	0	0	0	0	0	1	0	0	1	2	0	0	0	0	0	2	0	1	1	0	0	0	1	1	0	2	1	1	1	0	0	1	0	1	0	0	0	0	1	1	0	0	1	1	0	1
OTU_3860	0	0	0	0	0	0	0	0	1	0	1	0	1	0	0	0	0	1	0	2	1	0	0	0	1	0	0	0	0	0	0	0	1	0	0	1	1	0	0	0	0	0	0	0	1	0	1	0	1
OTU_2088	0	0	1	0	0	1	0	0	0	1	1	0	0	0	0	0	0	1	0	1	0	2	0	1	0	1	0	1	1	0	0	0	1	3	2	2	0	1	0	1	0	0	0	1	0	0	1	0	0
OTU_68	0	0	0	1	0	1	1	1	3	0	0	0	0	0	0	1	0	0	0	1	2	1	0	0	1	0	0	1	1	0	0	2	0	2	0	0	0	0	1	0	0	0	0	0	0	0	1	0	0
OTU_3301	0	3	0	1	0	1	0	0	0	2	0	1	0	0	1	0	0	2	1	1	0	0	0	0	4	0	1	1	2	1	0	0	2	0	0	0	1	1	0	0	1	1	0	1	0	0	1	0	1
OTU_12963	0	1	1	0	0	0	1	0	1	1	0	0	2	2	1	2	3	0	0	0	0	1	0	1	0	2	0	1	1	0	0	1	3	0	0	0	1	1	1	0	0	0	0	0	0	0	0	0	0
OTU_1012	1	0	0	1	1	0	1	0	0	0	0	1	1	1	1	0	2	0	1	0	0	0	5	1	1	1	0	0	1	1	0	0	0	0	1	1	0	1	0	1	0	0	1	2	0	0	0	2	0
OTU_3145	0	1	0	0	0	0	0	1	1	0	1	0	0	0	2	0	2	1	0	1	0	0	0	0	0	0	1	1	0	2	0	0	0	1	0	0	0	0	1	1	1	2	2	0	0	2	1	0	0
OTU_1005	0	0	0	1	1	0	0	0	0	1	0	1	1	3	0	1	3	0	1	0	0	0	0	0	0	0	1	0	0	0	1	0	1	0	1	0	0	0	0	0	2	0	0	1	3	0	2	0	0
OTU_3004	2	0	0	0	0	0	1	0	1	0	0	0	0	0	0	0	0	2	1	0	0	0	1	0	1	0	0	1	0	1	0	1	0	0	0	0	1	0	0	0	0	0	0	0	0	0	1	0	2
OTU_3377	0	0	0	1	0	0	3	0	0	0	0	0	0	0	0	0	0	1	0	1	0	1	0	0	0	0	1	0	0	0	1	0	0	0	1	0	1	0	0	0	0	0	1	2	3	1	0	3	0
OTU_2765	0	0	3	0	1	3	0	0	0	1	0	0	2	1	2	0	0	1	0	0	2	0	1	0	0	1	0	2	0	1	0	1	0	1	2	1	1	1	0	1	1	0	0	1	0	0	0	1	0
OTU_1080	0	0	1	0	0	0	1	1	0	0	0	0	2	0	0	2	0	0	0	1	1	1	2	0	0	1	1	0	2	0	0	1	0	0	2	0	2	1	0	0	0	1	0	0	0	0	1	2	0
OTU_574	1	0	0	0	0	0	0	1	0	0	1	1	0	1	0	0	0	0	1	0	0	1	1	0	0	1	1	0	0	3	0	0	2	2	1	0	0	0	1	0	1	0	0	1	0	0	0	0	0
OTU_3168	0	2	0	0	1	0	1	2	0	0	0	1	0	0	2	0	2	0	0	1	0	3	0	0	0	0	1	0	2	1	1	0	0	0	0	0	1	0	1	0	0	1	1	1	0	0	1	2	1
OTU_5565	0	0	0	0	0	2	0	0	0	0	0	1	2	0	0	2	0	0	1	1	0	0	1	0	0	1	1	0	3	1	0	0	0	0	0	3	0	0	0	0	3	0	0	1	0	1	1	1	0
OTU_2665	0	0	2	1	2	0	0	0	0	0	0	1	0	1	0	1	0	0	1	0	0	0	0	0	0	0	1	0	0	0	0	1	1	1	1	0	1	0	0	1	0	2	0	0	0	0	0	0	0
OTU_2948	2	0	1	0	1	0	0	1	2	0	0	1	0	0	1	1	0	1	0	1	1	1	1	2	2	0	2	0	0	1	1	0	0	0	0	0	0	0	1	0	0	0	0	0	2	1	0	0	0
OTU_3119	0	0	0	0	0	0	1	1	0	0	0	1	1	2	0	1	0	1	0	1	1	0	0	0	1	1	1	0	3	0	0	0	0	0	1	0	0	0	0	1	1	0	0	1	0	1	0	1	0
OTU_2359	0	0	0	1	0	0	1	1	2	0	0	1	0	0	0	2	0	0	0	1	0	0	1	1	0	1	0	0	1	0	0	0	1	0	0	0	3	0	0	1	0	0	0	0	0	1	0	0	0
OTU_751	0	1	0	0	0	0	0	0	1	1	0	0	0	0	0	0	0	0	0	0	0	1	2	0	0	0	0	2	7	6	1	0	0	0	0	0	0	1	0	0	0	0	0	0	0	0	1	0	0
OTU_6866	0	0	1	2	0	1	0	1	0	0	2	0	0	0	0	1	1	0	0	0	0	0	0	1	0	0	0	4	1	0	0	1	0	0	1	0	0	0	0	0	0	0	0	0	0	0	0	0	0
OTU_2206	1	0	1	3	0	0	1	2	1	1	0	1	1	1	0	0	2	0	1	0	0	0	0	0	0	2	0	0	0	0	1	2	2	1	1	0	1	0	1	0	0	1	0	0	0	1	0	1	0
OTU_3272	0	0	0	1	1	0	2	0	0	1	0	0	1	0	0	1	1	1	1	1	0	1	1	2	0	1	3	0	1	0	1	0	0	0	0	0	0	0	0	0	0	0	0	0	1	1	0	0	0
OTU_1781	1	0	0	0	0	0	1	1	1	0	0	0	0	0	0	0	1	0	0	0	0	1	0	1	1	1	1	1	0	0	0	0	0	1	0	1	0	1	1	0	1	0	1	1	0	0	2	0	0
OTU_932	0	0	1	0	1	0	1	0	1	1	0	0	0	1	0	0	0	0	1	1	0	0	0	0	0	0	0	0	0	2	1	0	0	0	0	0	1	1	0	0	2	0	0	0	0	0	0	0	0
OTU_1313	1	0	0	0	0	1	1	0	0	0	1	1	0	1	2	0	0	0	0	0	0	0	0	3	0	0	1	0	1	0	0	0	1	0	0	0	0	1	1	0	1	1	1	0	1	0	1	0	0
OTU_780	0	0	1	0	0	0	0	0	1	0	0	0	2	0	0	0	0	0	0	0	0	1	1	0	2	0	0	0	2	2	0	0	1	0	0	1	1	1	0	0	0	0	0	0	1	1	0	0	0
OTU_4159	1	0	0	0	0	0	0	0	2	1	2	1	1	0	0	0	1	0	0	2	0	0	0	0	0	1	0	0	0	0	0	0	0	1	0	0	0	1	0	1	0	0	0	1	0	0	0	0	1
OTU_334	0	1	1	0	1	1	0	0	1	0	0	0	0	0	0	0	2	0	2	0	0	0	0	1	0	0	2	1	0	1	0	2	0	0	0	1	0	0	0	0	0	0	1	0	0	0	0	0	0
OTU_3821	3	0	0	2	1	0	0	2	1	3	0	0	0	0	2	0	1	1	1	2	0	0	0	0	0	0	0	0	0	0	0	1	0	2	1	1	0	1	4	1	1	1	1	0	1	0	2	0	1
OTU_2624	0	0	2	0	1	0	2	0	2	1	0	1	1	0	0	0	1	0	0	0	0	3	1	0	1	2	0	0	2	0	5	3	1	0	2	0	1	0	0	0	0	0	0	0	2	0	1	0	0
OTU_2118	0	1	0	0	0	0	0	1	0	0	0	0	0	0	0	0	0	0	0	2	0	0	0	0	0	1	0	0	0	0	0	0	0	0	2	0	0	0	0	0	0	1	0	0	1	1	0	0	0
OTU_299	0	1	2	0	0	0	1	1	0	0	0	0	1	0	1	0	1	1	0	0	0	0	0	1	0	1	1	2	3	4	3	6	0	0	0	0	0	0	0	1	0	0	1	1	0	0	1	0	1
OTU_1317	0	1	1	0	0	1	0	0	0	1	0	1	0	0	1	1	0	0	1	0	0	0	0	1	0	0	0	1	0	0	1	1	0	0	0	0	0	0	0	0	2	0	1	0	1	0	0	1	0
OTU_1708	0	1	0	0	0	0	1	1	1	0	1	1	0	2	1	0	1	0	0	0	1	2	1	0	0	1	1	1	0	0	0	0	0	0	0	2	2	1	1	0	2	0	0	0	0	0	2	0	0
OTU_1208	0	1	0	0	0	1	0	0	2	0	1	0	0	0	0	1	1	1	0	0	0	2	0	1	0	0	0	1	3	1	0	1	0	1	0	0	1	1	1	0	2	0	0	0	0	0	0	0	0
OTU_3717	0	1	0	0	1	0	0	0	1	0	0	1	1	1	0	0	0	0	0	1	1	0	0	2	0	0	0	0	1	0	0	1	0	0	0	1	1	1	1	0	1	1	0	0	1	1	0	1	0
OTU_1191	1	0	1	0	1	0	1	0	0	0	2	0	1	0	2	1	0	1	1	1	1	1	0	1	1	0	0	1	1	0	0	0	1	0	0	1	1	0	0	0	1	1	0	0	0	5	0	1	0
OTU_5569	1	1	0	3	0	0	0	0	1	0	0	1	0	0	1	0	0	0	0	0	0	0	0	1	0	0	0	0	1	0	1	0	1	0	0	1	1	0	0	0	0	1	1	0	0	1	0	0	0
OTU_1242	1	1	0	0	1	0	0	1	2	0	2	0	0	0	1	0	0	0	0	0	0	0	0	1	0	1	0	4	1	0	3	0	0	1	0	0	0	0	0	1	0	3	0	1	0	1	2	1	0
OTU_1453	0	1	4	0	0	1	3	0	0	0	0	0	1	0	0	0	0	0	0	0	2	0	0	0	0	0	1	1	0	0	0	2	1	1	0	3	0	2	0	0	0	0	1	0	0	0	1	1	0
OTU_3714	0	0	1	0	0	0	0	0	0	2	0	0	0	0	0	1	0	1	0	2	0	0	0	0	1	0	0	0	1	0	1	2	0	0	0	1	0	0	3	0	1	0	0	0	0	0	0	0	0
OTU_444	0	0	0	2	1	0	0	2	0	1	0	1	1	0	0	0	0	0	0	0	0	0	0	0	2	0	0	0	0	0	0	0	1	0	2	0	0	0	0	0	1	1	1	1	1	0	0	0	0
OTU_3503	1	1	1	0	0	0	0	0	0	0	0	1	1	0	0	1	0	0	0	0	1	2	1	0	0	0	0	0	0	0	0	1	0	0	1	1	0	0	1	0	0	1	1	1	0	4	2	1	0
OTU_1504	0	1	0	1	0	2	0	0	0	2	0	0	0	0	1	0	0	2	0	0	0	1	0	0	0	0	1	0	0	1	0	0	1	1	0	1	1	2	0	0	1	0	1	1	0	2	1	1	0
OTU_3598	0	1	0	0	1	0	0	1	0	0	0	0	0	0	0	0	0	1	1	0	0	2	0	0	0	4	1	0	0	0	1	2	0	0	0	0	0	0	1	0	0	0	0	0	0	0	0	0	0
OTU_903	0	0	1	0	1	2	0	1	0	0	1	0	0	0	1	0	0	0	2	0	0	2	0	1	0	0	0	0	2	1	0	1	0	0	0	0	0	0	0	0	0	1	1	1	0	0	0	0	0
OTU_2401	0	0	0	0	0	0	0	0	0	0	0	0	1	1	0	0	0	0	1	0	3	0	0	0	0	0	0	0	0	0	0	0	0	1	0	0	0	0	0	0	0	0	0	0	0	0	0	0	0
OTU_1011	0	0	1	0	1	0	1	0	0	0	2	0	1	0	1	0	0	0	2	0	0	0	1	1	0	1	0	0	0	0	0	0	0	0	0	0	2	2	0	0	0	0	1	0	0	0	1	1	0
OTU_2310	4	0	1	1	2	0	1	0	0	0	1	1	0	1	1	1	0	0	0	0	0	1	2	0	2	0	0	0	0	0	0	0	1	1	1	0	0	0	0	0	1	0	1	0	1	0	0	0	0
OTU_2277	0	0	0	0	1	1	1	1	0	1	0	0	0	0	0	1	0	0	0	1	0	0	0	1	0	1	0	0	1	1	0	1	0	0	1	0	0	0	0	0	0	0	1	0	0	0	0	0	1
OTU_4480	1	0	0	0	0	0	0	1	0	0	0	0	0	1	0	0	0	0	1	0	0	0	1	0	0	0	1	0	0	0	0	0	2	0	1	1	0	0	1	0	0	1	0	0	0	0	1	0	0
OTU_3991	1	0	0	0	1	0	1	0	0	1	1	0	0	1	0	0	1	0	0	0	0	1	0	0	0	0	0	0	0	0	0	1	0	0	0	2	0	2	0	0	1	0	1	0	1	1	1	0	1
OTU_548	0	1	0	2	0	0	1	2	0	0	1	0	0	0	0	0	0	0	0	0	0	0	0	1	0	2	1	2	1	1	1	1	1	0	0	1	1	0	0	1	0	1	0	0	0	0	0	0	0
OTU_224	0	1	3	0	0	0	0	1	0	0	1	0	0	0	0	0	0	1	0	1	0	1	0	1	0	0	6	0	0	1	0	0	1	0	0	0	0	0	0	0	1	0	1	0	1	0	0	0	0
OTU_28	0	0	1	1	0	1	0	0	0	1	0	0	0	2	0	0	0	1	0	1	0	0	1	0	1	0	0	0	0	0	0	0	0	0	1	0	1	1	0	0	1	0	0	0	1	0	0	1	0
OTU_2297	1	1	0	0	0	0	0	1	0	0	0	0	0	0	0	0	1	0	1	0	2	0	0	0	0	0	0	0	0	0	0	0	1	1	0	0	0	3	2	0	1	0	0	0	0	0	0	0	0
OTU_2268	1	1	1	0	0	1	0	2	1	1	0	0	2	2	1	2	0	0	1	0	0	0	0	0	0	1	0	0	0	1	0	0	0	0	1	1	0	0	0	1	2	0	1	1	1	0	0	0	1
OTU_4481	0	0	0	0	0	0	0	0	1	0	0	0	0	1	1	0	0	2	0	0	0	1	0	0	0	2	0	0	1	2	0	0	2	0	1	1	1	0	0	0	0	0	2	0	1	0	0	0	0
OTU_1301	0	2	0	0	0	1	0	0	1	0	0	0	1	0	0	0	0	0	1	0	2	0	0	1	0	0	1	0	1	0	1	0	0	0	0	0	0	0	0	0	0	0	0	0	0	0	0	0	0
OTU_1461	0	1	0	1	1	1	0	0	0	1	0	0	0	0	1	0	0	0	1	0	0	0	0	1	0	0	1	0	1	0	0	2	1	1	0	0	0	0	0	0	0	0	0	0	0	0	1	0	0
OTU_343	0	0	0	0	0	0	0	0	0	0	1	0	0	1	0	0	0	0	0	0	0	0	0	0	0	0	0	0	0	0	0	1	0	0	0	0	0	0	0	0	1	0	0	0	0	0	0	1	0
OTU_1790	0	0	1	0	0	0	0	0	1	0	0	0	0	0	1	0	0	0	1	0	1	0	0	0	0	0	0	2	0	1	0	1	0	3	0	0	1	0	0	0	0	1	0	0	0	1	0	0	0
OTU_2442	1	0	0	0	1	0	1	0	1	0	0	0	0	0	1	0	0	0	0	1	0	1	0	0	1	0	0	0	3	1	0	1	0	0	0	1	0	0	0	0	0	0	1	0	0	0	1	0	0
OTU_3404	0	0	0	0	0	0	1	0	0	0	0	0	1	1	0	2	0	1	0	0	1	0	0	0	0	1	1	0	0	1	1	2	0	1	2	0	0	1	0	3	0	0	0	1	1	1	2	0	1
OTU_81	0	0	0	2	1	0	0	0	0	0	1	0	1	0	1	0	0	0	1	0	1	0	1	0	0	1	0	0	0	0	0	1	1	2	1	0	1	0	0	1	1	2	2	1	0	0	1	1	1
OTU_208	0	0	0	0	0	0	0	1	0	0	0	1	0	1	0	0	0	1	1	0	0	0	1	0	1	0	0	0	2	1	0	1	0	0	0	0	0	2	0	0	1	0	0	0	0	1	0	1	0
OTU_192	0	0	0	1	0	0	0	1	0	0	1	0	0	0	1	0	1	0	0	0	0	0	1	0	0	0	0	0	0	0	0	0	0	1	1	1	0	0	0	0	0	0	0	0	0	1	0	0	1
OTU_458	0	1	0	0	0	0	1	0	0	0	1	0	0	1	1	1	0	1	0	0	0	1	0	0	0	0	0	0	0	0	0	0	1	1	0	2	1	0	2	0	0	0	0	2	2	0	0	1	0
OTU_4575	2	0	0	3	0	1	0	0	1	0	1	0	0	0	2	0	0	0	1	0	1	0	0	0	2	0	0	1	0	0	0	0	0	0	0	1	0	0	1	0	2	0	0	0	0	1	0	0	1
OTU_1710	0	0	1	1	1	1	1	0	0	0	0	0	0	1	0	0	0	0	0	0	0	0	1	0	0	1	0	1	2	0	0	1	1	0	0	0	0	0	0	2	0	1	0	0	0	0	1	0	0
OTU_3595	0	0	1	0	1	0	1	2	2	0	0	0	0	1	1	0	0	0	0	1	0	0	0	1	0	0	0	1	0	1	0	1	0	0	0	1	0	0	0	0	1	0	0	0	1	0	2	0	0
OTU_2220	1	0	3	0	0	0	0	0	0	1	0	0	0	0	1	0	1	0	0	1	0	0	1	1	0	1	0	1	1	1	0	0	0	0	0	2	2	0	1	0	0	3	1	0	1	0	0	0	0
OTU_2066	2	0	0	0	0	0	1	1	0	3	1	0	0	0	0	0	0	0	0	1	0	1	0	1	0	0	0	0	1	0	0	1	1	0	1	0	0	0	0	1	0	1	0	0	0	0	0	1	0
OTU_939	0	0	0	0	0	2	0	0	0	1	1	0	0	0	1	0	1	0	1	0	0	0	1	0	0	0	0	1	1	1	0	0	1	1	1	2	0	0	0	1	0	0	1	1	1	0	0	0	0
OTU_196	0	0	0	0	0	1	0	1	1	0	0	0	0	0	1	0	0	0	0	0	0	0	0	2	1	1	0	0	0	0	0	1	0	3	1	0	0	0	0	1	0	1	0	0	0	0	0	0	0
OTU_1842	2	0	1	0	1	0	0	1	0	1	0	0	1	1	0	3	2	3	0	0	1	1	0	0	1	0	1	0	0	2	2	1	0	1	0	1	0	0	0	3	1	0	0	0	0	0	0	0	0
OTU_3218	0	0	0	2	1	0	0	0	0	1	0	0	1	1	0	0	3	0	1	0	0	2	0	0	1	0	0	1	0	2	0	1	0	0	0	1	0	2	1	0	0	0	0	0	0	0	2	0	0
OTU_1979	1	0	0	0	0	1	0	1	0	0	0	0	0	0	0	0	0	0	1	0	0	1	0	0	0	0	1	1	1	1	0	1	0	0	0	0	1	0	0	0	0	0	0	1	0	0	0	1	1
OTU_2255	0	0	0	1	0	0	0	0	0	0	1	2	1	2	1	0	1	1	0	1	0	0	0	0	0	0	1	0	0	0	0	0	0	0	1	2	0	1	0	0	0	0	0	0	1	0	0	0	1
OTU_1854	0	0	0	0	0	0	0	0	0	0	0	0	0	1	1	0	0	0	0	1	2	0	0	2	2	0	1	0	1	1	1	1	0	0	0	0	0	0	0	1	0	0	0	1	1	1	0	0	0
OTU_4574	1	1	1	1	1	0	0	0	1	0	0	0	0	0	0	0	1	0	0	1	0	0	0	0	1	0	0	0	2	1	0	2	1	1	0	0	0	1	2	0	1	0	0	2	0	0	1	0	0
OTU_610	1	0	1	0	0	1	0	2	0	0	0	0	0	0	0	0	0	0	0	2	0	0	2	1	0	0	1	0	1	0	0	0	1	0	0	0	1	0	2	0	0	1	0	1	0	1	0	0	0
OTU_2468	1	1	0	0	0	0	0	1	0	1	2	0	0	0	0	3	0	1	0	1	0	2	0	0	0	1	0	1	1	0	0	0	0	0	0	0	2	1	0	0	0	0	0	0	1	0	1	1	1
OTU_4318	2	0	0	0	0	0	1	0	1	0	1	0	1	0	0	0	0	0	0	0	1	0	0	0	0	0	0	0	0	0	0	0	0	0	0	0	1	0	0	1	0	0	1	0	0	0	0	1	0
OTU_385	0	1	1	0	0	0	0	0	1	0	0	1	0	1	0	0	1	0	0	1	0	0	0	1	0	0	0	0	0	0	0	0	1	0	0	0	0	0	2	0	1	2	0	2	0	1	1	0	0
OTU_2979	1	1	0	0	0	1	0	0	0	0	0	0	1	0	0	0	1	0	0	0	0	0	0	0	1	1	1	0	0	0	0	0	3	1	0	0	0	0	0	0	0	1	3	0	0	0	0	0	0
OTU_2038	0	1	1	0	0	1	0	0	0	1	1	1	0	1	0	1	1	1	0	0	0	0	0	0	2	0	1	0	0	0	0	0	0	1	1	1	0	0	0	0	1	0	0	0	1	0	0	1	0
OTU_2962	0	0	1	0	0	1	0	0	0	0	0	0	0	0	0	1	0	0	0	0	0	0	0	0	0	0	0	0	0	0	0	0	1	1	0	1	0	1	0	0	0	1	0	0	0	0	3	0	0
OTU_2142	2	1	1	0	0	0	0	0	1	0	0	1	0	1	1	0	1	1	1	0	0	0	0	0	0	0	0	1	0	0	0	0	2	0	0	0	0	0	0	0	1	0	3	0	0	0	0	1	0
OTU_1730	0	1	0	0	0	1	1	0	0	0	1	1	1	2	0	0	0	0	0	0	0	1	0	2	2	0	0	1	0	1	0	1	0	1	0	0	0	0	0	0	0	0	1	0	0	1	0	1	1
OTU_3676	0	2	0	1	0	0	0	0	0	2	0	0	0	0	0	0	0	0	0	0	1	0	0	0	0	0	1	3	1	0	1	2	1	0	1	0	0	1	1	0	0	0	1	1	0	1	0	1	1
OTU_4400	0	0	0	0	0	1	1	0	0	0	1	0	0	1	0	0	0	1	0	0	0	0	0	0	1	0	0	0	0	0	1	0	0	0	0	0	0	0	2	0	0	2	0	0	1	0	0	0	0
OTU_1632	2	0	1	0	1	0	0	0	0	1	0	1	0	0	0	1	0	1	1	0	1	1	0	0	0	0	1	1	0	1	1	2	0	0	0	0	0	1	1	1	2	0	1	0	0	0	0	0	0
OTU_803	1	0	0	0	0	0	0	1	0	0	0	0	0	0	0	0	0	0	0	0	0	1	1	1	0	0	0	0	0	0	0	1	0	0	0	0	0	0	0	0	1	0	0	1	0	1	1	0	0
OTU_2117	0	0	0	1	0	0	0	0	0	0	0	0	1	0	0	0	0	0	0	1	0	1	0	0	0	0	0	0	1	1	0	0	0	2	0	0	0	1	1	0	0	1	0	0	0	0	1	1	0
OTU_1265	2	0	0	1	1	1	0	1	0	1	0	1	1	1	0	1	2	1	0	1	1	0	0	1	0	0	1	1	0	0	0	1	1	0	0	1	0	0	0	0	1	4	0	0	0	0	0	0	1
OTU_2437	1	0	0	0	1	1	2	1	0	1	0	0	0	2	0	2	0	0	0	0	0	0	0	0	0	0	0	0	0	2	0	0	0	2	0	2	0	0	0	0	0	0	0	1	0	0	0	0	0
OTU_2966	0	0	2	1	0	0	0	1	0	0	0	0	0	0	1	0	1	0	0	0	0	1	0	0	0	0	0	0	0	0	0	0	0	2	1	1	0	1	0	0	1	1	0	1	1	0	0	0	0
OTU_16	0	1	1	0	0	0	1	1	0	0	0	0	0	0	1	1	0	2	2	0	0	1	0	0	0	0	0	0	0	0	1	0	1	1	0	0	1	0	1	0	0	0	1	0	0	0	0	3	0
OTU_4766	1	0	0	0	0	0	0	1	1	0	0	0	2	0	2	1	0	0	1	0	1	0	0	1	0	0	1	1	0	1	1	0	0	0	1	0	2	1	1	0	0	1	0	0	0	1	0	0	0
OTU_2970	1	1	1	0	0	2	0	0	0	0	0	1	0	0	0	0	0	1	0	0	0	2	0	0	1	0	1	1	2	0	0	0	0	0	1	1	0	0	0	0	0	0	1	1	0	0	0	0	1
OTU_230	0	0	1	1	1	0	2	1	0	0	0	1	1	1	1	0	1	1	1	2	1	1	0	1	1	1	1	0	3	0	0	0	0	0	0	1	0	0	0	0	0	0	0	0	1	0	1	0	0
OTU_1480	0	0	0	3	0	0	0	0	0	0	0	1	0	0	0	0	0	1	0	1	0	0	0	0	1	0	0	1	1	0	0	1	0	0	0	0	0	1	0	0	0	0	3	1	0	0	0	0	0
OTU_3653	0	0	0	0	0	0	0	0	0	0	0	0	0	0	1	0	2	0	1	0	0	0	1	0	0	1	0	0	0	0	0	0	0	0	0	1	0	1	0	0	0	1	0	3	1	0	1	0	0
OTU_339	0	0	1	0	0	0	0	0	0	0	1	0	0	1	0	0	0	0	0	0	0	0	0	0	0	0	0	0	0	0	0	0	0	0	0	1	0	1	1	1	1	0	2	1	0	0	0	2	0
OTU_592	2	0	1	0	0	1	1	0	0	0	0	0	0	0	0	0	0	0	0	2	0	0	0	0	0	1	0	1	2	0	0	1	0	0	0	1	0	1	0	0	0	1	0	0	1	0	3	0	0
OTU_5568	1	1	0	1	0	0	0	1	0	1	0	0	1	0	1	1	0	0	0	0	0	0	0	0	1	0	1	0	0	0	1	0	2	0	0	0	0	1	1	1	1	1	2	0	0	4	0	0	1
OTU_2535	0	2	0	0	0	0	0	0	0	0	0	0	0	0	1	2	0	0	0	0	2	0	1	0	0	0	0	0	0	0	0	0	0	0	1	0	0	0	0	0	2	0	0	0	1	0	0	2	0
OTU_3952	0	1	0	1	0	1	0	2	0	0	1	0	0	0	0	0	0	0	0	1	0	0	0	1	1	0	0	0	0	0	0	2	1	1	0	1	0	0	0	0	1	1	0	0	2	1	0	0	0
OTU_4863	0	0	1	0	0	1	0	0	0	0	0	0	0	0	0	1	0	0	0	0	0	0	0	0	1	0	0	0	0	0	1	1	1	1	0	0	0	0	2	0	0	0	0	0	1	0	1	0	1
OTU_3560	0	0	2	1	1	0	1	1	1	0	0	0	3	0	1	0	1	0	0	1	0	0	0	0	0	2	0	0	0	1	0	0	0	1	1	0	0	0	0	0	0	0	0	0	0	0	1	0	1
OTU_3121	1	0	0	1	0	0	0	0	0	0	0	1	0	0	1	0	1	0	1	0	0	0	0	0	1	0	0	1	0	0	0	0	0	1	1	0	0	1	0	1	0	0	0	0	1	0	0	0	0
OTU_1533	0	0	2	0	0	1	0	0	0	1	0	2	0	0	0	0	0	0	0	0	0	0	0	0	2	1	1	0	0	1	2	0	0	1	0	0	1	0	1	1	0	1	0	0	2	0	1	1	0
OTU_4630	0	0	0	0	0	0	0	0	0	1	0	0	1	0	0	0	0	0	4	0	0	0	1	1	0	0	0	0	0	0	0	0	1	1	0	0	4	2	0	0	1	0	0	0	1	1	1	3	0
OTU_76	1	0	0	0	1	0	1	0	1	0	0	0	0	1	0	0	0	0	0	0	0	0	0	0	0	1	0	2	1	0	0	0	1	2	0	0	0	0	0	0	0	0	1	0	0	0	0	1	1
OTU_171	2	0	0	1	0	0	0	0	0	0	0	0	0	0	1	0	1	1	2	0	0	2	1	0	0	0	0	0	0	0	0	1	0	0	0	1	1	0	0	0	0	0	0	1	0	1	0	1	0
OTU_638	0	0	1	1	0	0	0	1	0	0	1	1	0	1	1	1	0	0	1	0	2	0	1	0	0	1	0	0	0	0	0	0	0	0	0	0	0	0	0	0	0	1	1	0	0	1	0	2	0
OTU_2131	2	0	2	1	0	0	2	0	0	1	1	0	0	2	1	0	0	1	0	0	1	0	1	0	0	0	1	0	0	1	0	0	0	2	1	0	0	0	0	0	0	1	1	0	0	0	0	0	0
OTU_149	0	1	0	0	0	0	0	0	0	0	0	0	0	1	1	0	1	1	0	2	0	0	0	0	0	0	1	0	0	0	1	0	0	0	0	0	0	0	0	0	0	1	1	1	0	0	0	1	0
OTU_726	0	0	1	0	1	0	0	0	0	1	1	1	0	1	0	0	0	0	0	0	0	1	0	1	1	0	0	0	0	0	0	0	0	1	0	0	0	0	0	1	0	0	0	1	0	2	0	0	0
OTU_1427	0	1	1	1	0	0	0	0	0	0	1	1	0	0	0	1	1	0	0	0	1	1	0	0	0	0	1	0	0	0	0	1	0	2	1	0	0	0	0	0	0	0	0	0	0	3	1	2	2
OTU_12982	1	2	0	0	0	1	0	1	1	0	1	1	0	0	0	0	0	1	2	0	0	1	1	1	0	0	0	0	0	0	0	2	0	0	0	0	0	1	2	0	0	0	1	0	0	0	0	1	0
OTU_4378	0	0	0	0	0	0	0	1	0	0	0	0	1	0	0	1	0	0	0	2	1	0	0	0	2	1	0	0	0	0	1	0	0	1	1	1	1	1	0	0	1	0	0	0	1	3	0	0	0
OTU_124	0	0	0	1	0	1	0	0	0	0	0	0	0	1	0	0	0	1	0	0	0	0	0	0	1	0	0	0	0	1	1	0	0	0	0	0	1	1	0	1	1	0	0	0	0	0	0	0	0
OTU_688	0	0	0	0	0	1	1	1	0	0	2	0	0	0	0	1	0	0	0	0	0	0	0	1	0	0	0	0	0	0	0	0	0	2	0	2	0	0	0	1	0	0	0	0	0	0	0	1	0
OTU_3978	1	1	0	0	1	1	0	0	0	0	0	0	0	0	0	0	1	2	0	0	1	4	1	0	0	0	3	0	0	0	0	0	1	0	0	1	1	1	0	0	1	0	0	0	1	0	2	0	0
OTU_4118	0	0	0	0	0	0	0	1	0	2	0	0	1	0	1	0	0	1	0	1	2	0	0	2	0	2	1	1	0	0	0	1	0	1	0	0	1	2	1	0	0	0	0	0	0	2	0	1	0
OTU_1092	1	0	0	0	1	1	2	1	0	1	1	0	0	2	0	1	1	0	0	0	1	1	1	0	0	0	0	0	0	0	0	0	0	1	0	0	0	0	0	3	0	0	0	0	1	3	1	1	0
OTU_692	1	0	0	1	0	1	0	0	2	0	0	0	1	0	1	1	0	1	0	0	0	0	0	0	0	0	0	0	0	1	2	1	0	1	0	2	2	2	0	0	0	0	0	0	2	1	0	0	2
OTU_1972	0	0	1	0	0	1	0	0	0	0	0	1	0	0	0	0	1	0	0	1	0	0	0	0	0	0	0	0	1	0	0	0	0	1	1	0	0	1	0	1	0	0	1	0	0	1	1	0	0
OTU_3861	0	1	0	0	1	1	0	0	2	2	0	0	1	1	0	1	1	0	0	0	0	0	0	0	0	0	1	0	0	0	1	0	0	2	0	1	0	0	3	0	1	0	0	0	1	0	0	0	0
OTU_341	1	0	1	0	0	1	0	0	0	0	0	2	0	2	1	0	0	0	0	1	1	0	0	0	0	0	0	0	2	1	0	1	0	2	1	2	0	0	0	0	0	1	1	1	0	0	0	0	1
OTU_274	0	3	0	1	0	0	1	0	0	0	0	0	1	0	1	0	0	1	2	1	0	1	1	0	0	1	0	1	1	0	1	0	0	0	0	0	0	1	0	0	0	0	0	0	0	0	0	0	0
OTU_3302	0	1	0	0	1	0	0	0	0	1	0	1	0	2	0	0	0	0	2	0	0	0	0	0	1	0	0	0	0	0	0	0	0	2	0	0	0	0	0	0	0	1	1	0	0	0	0	1	1
OTU_1778	1	1	0	2	0	0	0	0	0	1	0	0	1	0	1	0	0	0	1	0	0	0	0	0	1	0	0	0	0	0	0	0	0	0	0	0	2	0	0	1	0	1	0	0	1	0	0	0	0
OTU_3559	0	0	0	0	1	1	0	0	1	0	0	0	0	0	0	2	0	0	0	2	0	2	0	0	0	0	0	1	0	0	1	0	1	1	1	0	0	0	0	0	1	0	0	0	1	3	0	0	0
OTU_4581	0	0	0	0	1	0	0	0	0	5	0	2	0	0	0	0	0	0	0	0	0	0	0	0	0	0	0	0	0	0	1	0	0	0	0	0	0	0	3	0	0	0	2	0	3	0	4	1	4
OTU_1445	0	0	0	1	0	2	0	0	0	1	1	0	1	0	1	1	0	0	0	0	0	0	0	1	0	0	2	0	1	0	0	2	0	0	1	0	2	0	0	0	2	0	0	0	0	1	0	2	0
OTU_8399	0	0	1	0	0	1	0	0	1	0	0	1	0	0	0	0	0	0	0	0	0	1	0	1	1	2	0	1	1	0	0	0	0	1	0	1	0	0	0	0	1	0	1	0	0	2	0	1	0
OTU_25017	1	0	6	0	0	0	3	1	0	0	11	0	0	0	0	1	0	1	1	0	1	0	0	0	0	2	0	0	0	3	0	1	0	0	0	0	0	0	1	1	0	0	0	0	0	0	0	0	0
OTU_1312	0	0	0	0	0	0	0	0	0	1	0	0	1	0	0	0	0	0	0	0	0	0	0	0	0	0	0	0	0	0	0	0	0	0	1	0	0	1	0	0	1	1	1	1	2	1	0	2	0
OTU_5669	0	0	1	0	0	1	0	0	0	1	0	1	0	1	0	1	0	0	0	1	0	0	0	0	0	0	0	0	0	1	0	0	0	2	0	0	1	1	1	1	3	2	2	0	1	1	0	0	1
OTU_95	0	0	0	0	1	1	1	0	0	0	0	0	1	0	0	0	3	1	0	0	0	1	0	0	0	0	0	0	0	2	0	0	0	1	0	0	0	1	0	0	0	4	0	0	1	0	2	0	1
OTU_4213	0	1	0	0	0	1	0	0	2	1	0	0	0	1	1	0	0	0	0	1	0	0	0	0	0	0	1	0	0	0	0	0	0	0	0	1	0	0	0	1	1	0	0	0	0	0	0	0	0
OTU_396	1	0	0	1	1	0	1	0	0	1	2	0	0	0	1	0	0	0	0	0	0	1	0	0	0	1	0	0	1	0	0	0	1	1	0	1	0	0	1	0	1	0	0	1	1	0	0	0	0
OTU_14578	0	2	0	0	0	2	1	0	0	1	0	1	0	3	0	0	0	2	1	0	0	2	0	0	0	1	0	2	0	0	0	1	0	1	0	0	0	0	0	0	1	0	3	0	0	1	0	1	0
OTU_1886	1	0	1	1	0	0	0	0	1	0	1	0	2	0	0	0	0	0	0	0	0	0	0	0	0	0	0	2	0	0	1	0	0	1	0	0	0	0	1	1	0	1	0	0	0	0	0	0	0
OTU_4787	0	0	2	0	1	1	0	2	0	0	0	0	2	0	0	0	1	0	1	0	3	1	1	0	0	0	0	0	1	0	1	1	1	0	0	0	0	0	0	0	1	0	0	2	0	0	0	0	1
OTU_6069	0	2	0	0	0	2	1	0	1	1	0	0	0	0	0	0	0	2	0	1	0	1	0	1	0	0	0	0	0	0	1	0	1	0	0	0	1	0	1	0	0	1	0	0	0	0	0	0	0
OTU_10399	1	0	0	0	0	0	0	0	0	0	0	0	0	0	0	0	0	0	1	0	1	1	0	0	0	0	2	0	0	0	1	0	0	0	0	0	0	0	0	2	1	0	0	2	0	1	1	1	0
OTU_1609	0	0	0	0	0	0	1	0	0	0	0	1	0	0	0	2	0	1	0	1	0	0	0	0	0	0	0	1	0	0	0	1	1	0	0	1	0	0	0	1	0	0	0	1	2	1	0	1	1
OTU_3415	0	2	0	0	0	1	0	0	0	0	1	1	1	0	1	0	0	0	1	0	1	0	0	0	0	0	0	0	1	2	0	0	1	0	0	0	0	1	0	0	2	0	0	0	0	0	0	0	0
OTU_2990	1	0	0	0	2	0	0	0	0	0	0	1	2	1	0	1	0	0	1	1	0	0	0	2	0	0	1	0	0	1	0	0	1	3	0	0	0	0	2	1	0	1	0	0	1	0	0	0	0
OTU_3557	1	0	0	0	0	0	0	0	0	0	0	0	1	0	0	1	1	0	0	1	1	0	0	0	0	0	0	1	0	0	0	0	1	0	1	0	0	1	0	2	0	0	0	0	1	1	1	0	0
OTU_113	0	0	0	0	0	0	0	0	1	2	0	1	1	0	1	0	0	0	0	1	0	0	0	0	0	0	0	0	0	0	0	0	0	1	0	0	0	1	0	3	0	1	0	0	0	1	0	0	1
OTU_622	0	2	0	0	0	0	0	0	1	1	0	1	0	0	0	0	0	0	1	1	1	0	0	1	0	0	0	1	0	0	0	0	0	1	0	0	0	2	0	0	0	1	1	0	1	2	0	1	1
OTU_2416	0	1	0	0	0	1	0	0	2	0	0	0	0	0	0	0	0	0	1	0	0	1	1	0	0	0	0	0	0	1	0	0	1	0	1	0	0	0	0	0	0	1	0	0	0	1	1	1	0
OTU_2593	0	0	1	0	0	0	0	0	1	0	1	0	0	0	0	0	0	0	0	1	1	1	0	0	0	0	0	2	0	0	0	0	1	0	0	1	1	0	1	0	0	0	0	3	0	1	0	1	0
OTU_1169	0	0	1	0	3	1	0	0	0	1	0	0	0	1	0	0	1	1	0	0	0	0	0	1	0	0	0	0	0	0	1	0	0	0	0	0	0	0	0	2	0	0	0	1	0	0	1	0	0
OTU_236	0	1	0	1	1	1	0	0	0	0	1	1	1	0	1	0	0	0	0	0	0	0	0	1	3	0	0	0	1	0	0	0	0	0	0	0	0	1	0	1	0	1	0	0	1	0	0	0	2
OTU_7518	0	1	0	1	0	0	0	0	0	0	0	1	1	0	0	1	0	0	0	0	2	0	0	1	1	1	0	2	1	0	0	0	0	0	1	0	0	0	0	0	0	0	0	0	0	1	0	0	1
OTU_5062	3	0	0	0	2	0	0	0	4	1	1	2	0	1	1	0	1	7	0	0	2	0	0	0	0	0	0	0	0	0	2	1	0	0	0	0	0	0	5	1	0	0	0	0	0	0	0	0	0
OTU_1509	0	0	0	3	0	0	0	0	0	2	0	0	0	0	0	0	0	0	2	0	0	1	0	0	0	0	0	0	0	2	0	0	0	0	0	1	1	1	2	2	3	0	3	1	0	1	0	0	0
OTU_3255	0	0	0	0	0	1	0	0	1	2	1	0	0	2	0	0	2	0	0	0	0	0	0	0	0	0	0	0	0	1	1	0	0	1	3	1	1	0	0	0	1	0	0	0	0	0	1	0	0
OTU_2799	0	0	0	0	0	0	0	0	0	0	0	0	0	0	0	0	1	0	0	0	0	0	0	1	1	0	0	1	0	2	0	0	0	1	1	1	0	0	3	0	4	4	0	0	1	0	0	0	0
OTU_3475	0	0	0	2	0	2	0	1	0	1	1	1	1	0	1	1	0	0	0	0	0	1	1	0	0	0	0	1	0	0	0	4	0	1	0	0	0	0	0	1	1	0	1	1	0	1	0	0	0
OTU_977	1	1	1	1	1	0	0	0	0	0	0	0	0	2	0	0	0	1	0	0	0	0	0	1	0	2	0	1	0	0	3	2	0	0	0	0	0	0	0	0	0	0	0	0	0	2	0	0	0
OTU_3909	1	0	0	0	0	0	0	0	0	0	0	0	0	1	2	0	0	0	0	1	1	0	1	0	0	0	1	0	0	1	1	0	0	0	0	0	1	0	0	0	1	0	0	0	1	1	0	1	0
OTU_1560	0	1	0	0	1	1	0	0	0	0	0	0	0	1	0	0	0	0	1	1	0	0	0	0	0	0	1	0	0	0	0	1	1	0	1	0	1	0	0	0	0	0	0	0	0	0	0	0	0
OTU_4214	0	0	1	0	1	3	0	2	0	0	0	0	0	3	0	0	0	0	2	1	0	0	0	1	0	1	0	0	0	1	0	2	1	0	0	0	0	0	1	1	1	3	1	0	0	0	1	0	1
OTU_1719	0	0	0	1	2	0	0	0	0	0	0	0	1	0	0	1	0	0	0	1	0	2	0	0	0	0	1	0	0	0	2	1	2	0	0	1	0	1	1	0	0	0	0	0	0	0	0	2	0
OTU_481	0	1	3	0	0	2	1	0	0	0	0	0	1	0	0	0	0	0	1	0	0	0	0	0	3	0	0	1	0	2	0	0	0	1	0	0	0	1	0	1	0	0	2	3	0	0	0	0	1
OTU_333	1	0	0	1	0	0	0	1	0	0	0	0	0	0	1	0	0	1	1	0	0	0	0	0	2	0	0	0	0	0	0	0	0	0	1	1	0	0	0	0	0	0	0	1	0	0	0	1	1
OTU_4379	0	0	0	0	0	0	0	1	0	0	0	0	2	1	0	0	0	1	2	0	0	1	0	0	2	1	0	0	0	0	0	0	1	1	0	0	0	0	0	0	0	2	0	0	0	1	0	0	1
OTU_2499	0	1	0	0	0	0	0	0	0	1	0	1	0	1	0	0	0	0	0	0	1	0	1	0	0	0	0	1	0	0	0	1	0	0	2	0	0	0	0	0	0	0	2	0	0	0	0	0	0
OTU_50	0	2	0	1	0	0	1	1	0	0	0	0	0	0	0	0	0	0	2	0	0	0	0	1	0	0	2	0	1	1	1	1	3	0	0	0	0	0	0	0	0	0	0	1	2	0	0	1	0
OTU_4907	2	0	1	1	0	0	1	0	1	0	0	0	1	2	0	0	0	1	2	1	0	0	0	0	0	0	0	1	0	1	0	0	0	2	0	0	1	0	0	2	1	0	0	1	0	0	0	0	0
OTU_3406	1	0	0	0	0	0	0	0	0	0	0	0	0	0	0	0	0	0	2	0	0	0	1	1	0	2	1	0	0	0	0	1	0	0	0	1	0	1	0	0	0	0	1	0	0	0	0	0	0
OTU_16031	1	1	0	0	0	0	0	0	0	1	1	1	0	0	0	0	0	0	0	0	0	0	0	0	0	0	0	0	4	1	3	12	0	0	0	0	0	0	0	1	0	0	0	0	0	0	0	0	0
OTU_4382	0	0	2	0	1	1	0	0	1	0	0	1	0	2	0	0	0	0	0	0	0	0	0	0	0	0	0	1	0	0	0	0	0	0	0	0	1	0	2	1	0	0	1	1	1	0	0	0	0
OTU_1798	0	1	0	0	0	0	0	1	0	0	0	0	0	0	0	0	0	0	0	0	0	0	0	1	1	1	0	0	0	0	0	0	0	0	2	0	0	1	2	0	0	1	0	0	1	0	0	1	0
OTU_4965	0	0	0	1	0	1	0	0	0	0	1	0	1	0	0	0	1	0	1	3	1	0	0	0	0	0	0	0	0	0	0	0	0	1	1	0	1	0	1	0	0	1	0	0	0	0	1	0	0
OTU_2746	0	0	0	0	1	0	0	0	0	0	0	0	2	0	2	1	0	0	0	1	0	1	1	1	0	0	0	1	1	0	0	0	0	0	1	0	0	0	0	0	0	0	0	1	1	0	1	0	0
OTU_2645	0	0	0	0	1	0	0	0	0	0	0	0	0	0	2	1	2	1	1	1	0	0	0	0	2	0	1	0	0	0	1	0	0	0	0	0	0	0	2	0	0	0	0	1	0	0	1	0	1
OTU_995	1	1	0	0	0	0	0	0	0	0	0	1	0	0	0	0	0	0	1	0	0	0	1	0	0	1	1	0	0	0	0	0	0	0	0	0	0	0	0	0	0	0	1	0	2	1	0	0	0
OTU_3790	0	0	1	0	0	0	0	1	1	0	0	0	0	0	2	0	0	0	0	0	0	1	1	0	1	0	0	0	0	0	0	0	0	0	0	0	0	0	0	0	0	0	0	0	0	0	1	0	0
OTU_1140	0	1	0	1	0	0	1	1	0	0	1	0	2	0	0	0	2	0	0	0	1	0	0	0	0	1	2	0	0	0	0	1	0	1	0	0	0	0	0	1	0	0	0	0	0	0	0	1	0
OTU_4268	0	0	0	1	1	1	0	1	0	0	0	0	1	1	0	1	0	0	0	2	1	0	0	0	0	0	0	1	0	1	0	0	1	0	0	0	0	0	0	1	2	1	2	0	0	0	0	0	0
OTU_3382	0	0	0	0	0	0	0	0	0	1	1	0	0	0	0	0	0	0	1	0	0	0	0	1	0	0	0	0	0	1	1	0	0	0	0	0	0	0	0	0	0	0	1	0	0	1	0	0	0
OTU_4750	0	0	1	0	1	1	0	0	0	2	0	0	0	2	0	0	0	0	0	0	0	0	0	0	0	0	0	0	0	0	0	0	0	2	1	0	1	0	2	2	1	2	0	0	1	0	1	0	1
OTU_1925	0	0	0	0	0	0	0	0	1	0	0	0	0	0	2	1	0	1	0	0	0	0	0	0	0	0	0	0	0	0	0	0	1	0	0	0	1	2	0	1	0	1	1	2	0	0	1	0	0
OTU_9661	0	0	0	2	0	1	0	1	0	0	1	0	0	0	1	0	1	0	1	1	0	0	0	0	0	0	1	0	1	0	0	2	0	0	0	0	0	1	0	1	0	1	1	0	0	1	0	0	0
OTU_5355	0	0	0	0	0	0	0	2	0	0	0	1	0	0	0	0	0	0	0	0	0	0	0	0	0	0	0	1	0	0	0	0	0	0	0	0	0	0	0	0	0	0	0	0	0	0	0	0	0
OTU_2650	0	0	0	0	1	0	3	0	0	0	0	0	0	0	0	1	0	0	1	1	0	0	1	0	0	0	0	0	0	0	0	0	1	2	0	0	1	0	0	1	1	0	1	1	0	0	0	0	1
OTU_3024	0	1	0	0	0	0	1	0	0	3	0	1	0	1	1	0	1	0	1	0	0	0	0	0	0	0	0	0	1	1	0	0	1	0	0	0	0	0	1	0	2	0	0	1	0	1	0	0	0
OTU_3558	0	0	0	1	1	1	0	1	0	1	1	0	2	0	0	0	0	1	3	0	0	0	0	0	1	0	0	0	0	0	1	0	1	0	0	0	0	1	1	0	0	1	0	0	1	0	1	0	0
OTU_703	0	0	0	0	0	0	0	1	0	0	1	0	0	0	0	0	1	1	0	0	0	1	1	0	0	0	0	0	0	0	0	0	0	0	0	0	1	0	1	0	1	1	0	0	1	0	2	0	1
OTU_3400	0	0	0	0	0	1	1	0	0	2	0	0	0	0	1	0	0	1	2	0	0	1	0	0	0	1	1	0	0	0	0	0	0	0	0	0	0	0	1	0	0	0	0	0	1	0	2	0	0
OTU_1054	0	0	0	1	0	0	1	0	1	0	1	0	0	0	0	0	0	0	0	0	1	0	0	0	1	0	0	1	0	0	0	0	0	0	1	0	0	3	0	1	0	0	0	0	0	0	4	0	1
OTU_1230	0	1	0	0	1	0	1	0	0	1	0	1	1	0	0	0	0	1	0	0	0	0	0	0	0	0	1	0	2	0	2	0	1	0	0	0	0	0	0	1	0	0	0	0	1	1	0	0	2
OTU_1733	1	0	0	2	0	0	0	0	0	0	0	1	1	0	1	1	2	0	1	0	0	0	0	0	0	0	0	0	0	0	0	0	0	0	0	1	1	1	0	1	0	0	0	0	0	0	0	0	0
OTU_2509	0	0	2	0	1	2	1	2	0	0	0	0	0	0	0	0	0	1	0	0	3	0	0	0	1	0	1	0	1	0	1	1	0	0	1	0	1	0	1	0	1	0	0	0	0	0	0	0	0
OTU_3732	0	0	1	0	1	0	0	0	0	0	0	0	0	0	0	2	2	0	0	0	0	0	0	0	0	1	0	0	0	1	0	0	1	0	0	0	0	0	1	0	0	0	1	0	0	1	0	0	1
OTU_2633	0	0	0	0	0	0	1	1	0	0	1	1	0	0	0	2	0	1	1	1	0	0	1	0	0	1	0	2	1	1	0	0	0	1	1	0	0	0	0	0	0	0	1	0	0	0	0	0	0
OTU_4538	0	0	2	0	0	1	0	3	0	1	0	0	1	0	1	0	0	0	0	0	2	0	0	1	0	0	1	0	1	0	1	1	1	0	1	1	2	1	0	0	0	3	0	2	0	0	1	0	2
OTU_112	0	0	0	1	0	0	0	0	0	1	1	0	0	1	0	0	0	1	0	0	1	1	0	0	0	0	0	0	2	0	0	0	1	1	1	0	1	0	1	2	0	0	0	0	0	0	0	0	0
OTU_215	1	0	0	0	0	0	0	1	0	0	0	1	0	1	0	0	0	0	1	1	0	0	0	1	0	1	2	0	0	0	0	0	0	1	0	1	0	0	0	0	0	1	0	0	0	1	0	0	1
OTU_3898	0	0	0	0	0	0	0	0	0	0	0	0	0	1	1	1	0	0	1	0	2	0	1	0	0	0	0	0	0	0	0	0	0	0	1	1	0	0	2	2	0	0	0	0	1	0	0	0	0
OTU_2318	0	1	1	0	0	0	0	1	0	0	0	0	0	0	0	0	0	0	0	1	0	0	0	0	0	2	0	1	0	0	0	1	1	0	0	0	1	0	0	2	0	0	0	2	0	0	1	0	0
OTU_3811	0	1	0	3	2	0	2	0	0	0	0	0	0	0	1	0	0	0	0	0	0	0	0	0	0	2	0	1	0	0	0	1	0	3	1	0	1	0	0	0	0	1	0	0	0	0	0	1	0
OTU_4364	3	0	0	0	2	0	0	1	0	1	0	2	0	0	0	0	1	0	0	0	0	0	0	0	0	0	7	0	0	2	0	1	1	0	0	1	1	0	1	0	0	0	0	0	2	0	0	0	0
OTU_6569	0	1	0	1	1	2	0	1	0	0	1	0	0	0	0	0	0	1	1	0	0	0	1	0	1	0	0	0	0	0	0	0	0	0	0	0	0	0	1	0	0	0	0	0	1	0	0	0	1
OTU_1704	0	0	1	1	1	0	0	0	0	0	0	0	0	0	0	1	0	0	0	0	0	0	0	1	0	0	0	0	1	0	0	0	1	1	0	1	0	0	0	0	0	0	1	2	2	0	0	0	0
OTU_531	0	0	0	0	0	0	0	1	0	0	0	0	0	0	0	0	0	0	1	1	0	1	1	0	0	0	1	0	0	1	0	0	0	0	0	0	0	0	0	0	1	0	1	1	0	0	0	0	1
OTU_4847	0	0	2	0	2	0	0	0	0	1	0	1	1	0	0	0	0	0	0	1	0	0	1	0	0	1	0	0	0	1	0	0	0	1	0	0	0	0	1	0	0	0	0	2	0	0	1	0	1
OTU_3533	0	0	0	0	0	0	3	0	0	1	0	1	1	0	0	0	0	0	0	0	0	0	0	0	0	0	0	0	0	0	0	0	0	0	0	0	0	0	1	0	1	0	0	1	0	1	1	0	0
OTU_600	0	0	0	2	0	0	0	0	0	2	0	0	0	0	0	0	0	0	0	0	0	0	2	0	1	0	0	0	0	0	0	0	1	0	0	0	0	3	2	0	0	0	0	0	0	0	2	0	0
OTU_2421	0	0	0	1	0	1	0	0	0	1	0	0	1	0	0	1	0	0	0	1	0	0	0	0	0	0	1	1	0	0	0	0	0	1	1	1	0	0	1	0	0	0	0	0	0	0	0	0	2
OTU_4973	2	0	2	1	1	0	0	3	0	2	0	1	1	0	1	2	0	0	0	0	1	0	0	0	0	0	0	0	0	0	0	1	1	0	0	0	0	1	1	0	0	1	2	0	0	0	1	0	0
OTU_4567	1	0	0	0	0	0	0	0	0	0	0	0	0	0	0	0	0	0	0	0	1	0	0	0	0	0	3	2	0	0	0	0	0	0	0	1	0	0	2	0	1	0	0	0	0	0	1	0	1
OTU_255	0	0	1	0	1	0	0	0	0	0	0	1	1	0	0	0	0	0	0	0	1	2	0	0	0	0	1	0	0	1	1	0	0	0	0	0	0	0	1	1	0	0	0	0	0	0	0	1	0
OTU_191	0	2	0	0	1	0	0	0	0	0	0	1	0	0	0	0	1	0	0	1	0	0	0	0	0	1	0	0	0	1	0	0	1	1	0	1	1	1	0	2	0	0	0	1	1	1	0	2	0
OTU_1228	1	0	1	0	1	3	0	0	0	0	0	0	0	0	1	0	0	1	0	0	0	0	1	2	0	1	0	0	0	0	0	0	2	0	0	0	0	0	0	0	1	0	0	0	0	1	0	0	0
OTU_5780	0	0	0	1	0	1	1	0	0	1	1	0	0	0	0	0	0	0	0	0	1	0	0	0	0	0	0	0	0	0	0	0	0	0	0	2	0	2	0	0	0	0	0	0	0	0	0	0	1
OTU_7513	1	0	0	0	0	0	1	0	0	0	0	0	0	0	1	0	0	0	0	1	2	0	0	0	0	1	1	0	0	1	0	0	0	0	0	1	1	0	0	1	1	0	0	0	0	0	0	2	1
OTU_4482	0	0	0	0	0	0	0	0	1	0	0	1	1	1	1	0	0	0	0	2	0	0	1	0	1	0	0	0	0	0	0	0	0	0	0	0	0	1	0	0	0	1	1	0	0	0	0	0	0
OTU_4746	0	0	1	0	0	0	1	0	0	0	0	0	1	0	0	2	0	0	0	0	0	0	0	0	0	0	0	0	0	0	0	0	0	0	0	0	0	0	0	0	0	1	0	1	0	0	0	1	0
OTU_3551	0	1	0	0	0	0	0	0	0	0	1	0	0	0	0	0	0	2	1	0	0	0	1	1	0	0	0	0	0	0	0	0	1	1	0	0	0	1	0	0	0	1	0	0	0	0	1	1	0
OTU_4103	1	1	0	1	1	0	0	2	0	3	1	0	0	1	0	0	0	0	1	0	0	0	1	1	0	0	1	1	0	0	0	0	0	0	2	0	2	0	0	0	1	1	0	1	1	0	0	0	0
OTU_2883	0	0	1	2	0	1	0	2	0	0	0	1	0	0	0	1	0	1	0	0	0	0	0	0	0	1	0	0	0	0	0	1	0	1	1	1	0	2	0	0	0	1	0	0	0	0	0	0	0
OTU_2976	0	0	0	1	0	1	0	1	0	0	0	0	0	0	1	0	2	0	1	1	0	0	0	0	1	1	0	0	0	0	1	0	0	0	1	0	0	0	0	0	0	2	0	2	1	1	0	0	1
OTU_119	0	0	1	0	0	0	0	0	0	0	0	2	1	1	0	0	1	0	0	1	0	0	0	0	0	0	0	0	0	1	0	0	0	0	2	0	0	0	0	0	0	0	1	0	1	0	0	0	0
OTU_2472	0	0	0	1	0	0	0	0	0	0	0	0	0	0	0	1	0	1	0	0	1	0	0	0	4	0	0	0	4	3	7	0	0	0	0	0	0	0	0	5	0	0	0	0	0	0	0	0	2
OTU_3949	0	0	0	0	0	0	0	0	0	0	0	2	0	1	0	1	0	0	0	1	0	0	0	0	1	0	0	0	0	0	0	0	0	0	1	1	2	0	0	1	1	0	0	0	0	0	0	1	1
OTU_997	0	0	0	1	0	0	0	0	0	1	0	0	0	0	0	0	0	0	0	0	0	0	3	1	0	0	0	3	0	1	0	0	0	0	0	0	1	0	0	0	0	0	0	0	0	0	0	0	0
OTU_267	1	0	1	0	0	1	0	1	0	0	0	0	1	0	0	0	1	0	1	0	0	0	0	0	1	0	0	1	1	0	1	0	0	1	0	0	1	1	0	0	0	0	1	0	1	0	0	0	1
OTU_181	1	0	0	0	0	0	1	1	1	2	0	0	0	2	0	0	0	0	0	1	0	0	1	0	0	0	0	0	1	0	0	1	0	0	1	0	1	0	0	0	0	1	0	0	0	0	2	0	0
OTU_1116	0	1	0	0	2	0	0	0	2	0	0	0	0	2	0	1	0	0	0	1	0	2	0	1	0	0	0	1	0	0	0	0	0	0	0	0	2	0	0	1	0	1	0	1	0	0	1	0	1
OTU_2598	0	0	0	1	0	0	1	1	0	1	0	0	0	1	0	1	1	0	2	0	0	0	1	0	0	0	0	0	1	0	0	4	1	0	0	0	0	0	1	0	0	0	0	1	0	0	0	0	0
OTU_6009	0	1	0	0	1	0	0	0	0	0	0	1	1	0	0	0	0	0	1	0	1	0	0	1	0	0	1	0	0	0	1	0	1	0	0	0	2	1	0	0	0	0	2	0	1	0	2	0	0
OTU_1762	1	0	0	0	0	0	0	1	0	1	0	0	0	0	0	0	0	1	0	0	0	0	1	1	1	0	0	0	0	0	0	0	0	1	0	0	0	0	0	0	1	1	0	0	0	0	0	0	1
OTU_2273	0	0	0	0	0	0	0	1	0	0	0	0	1	0	1	0	0	0	0	1	0	0	0	0	1	0	0	0	0	0	0	0	0	0	1	2	0	0	0	1	0	1	0	0	0	1	0	1	0
OTU_1406	0	0	0	1	1	1	1	1	1	0	0	0	1	0	0	0	0	1	0	1	1	0	0	2	1	0	1	0	0	1	0	2	1	1	1	0	0	1	0	0	0	0	1	0	0	0	0	0	1
OTU_421	0	0	0	0	0	0	0	1	0	0	1	0	0	0	1	0	0	0	0	0	0	0	0	0	0	0	2	0	1	0	0	0	1	0	0	0	0	2	0	1	1	0	0	0	0	0	0	0	0
OTU_58	0	0	0	1	0	0	0	2	1	0	0	0	0	0	0	0	1	0	0	0	0	0	0	0	1	0	0	1	1	2	1	0	0	0	0	0	1	0	0	0	0	1	0	0	0	0	1	1	1
OTU_2611	0	1	0	0	1	0	0	0	1	0	1	2	1	1	0	0	0	0	1	0	2	2	0	1	0	0	0	0	0	0	0	0	1	0	0	0	0	0	0	0	0	0	0	0	1	0	0	0	1
OTU_1362	0	0	0	0	0	0	2	0	1	1	0	1	0	0	0	0	0	1	0	2	1	0	1	1	0	1	0	1	0	0	0	0	0	0	0	0	0	1	1	1	1	0	1	0	1	0	0	0	0
OTU_5537	1	0	1	0	1	0	0	0	0	0	0	0	0	1	0	0	1	1	1	0	0	1	0	0	0	0	1	1	0	1	1	0	0	0	0	1	1	0	1	0	0	0	0	0	0	0	0	0	1
OTU_3189	0	1	0	0	0	0	0	0	0	1	1	1	0	2	0	1	0	0	0	0	1	0	0	0	1	0	0	0	0	0	1	0	0	0	0	0	0	1	0	0	0	0	0	1	0	0	1	0	2
OTU_5297	0	0	0	0	1	0	0	1	0	0	0	1	0	0	0	0	0	0	0	0	0	1	0	0	0	0	1	0	0	0	1	1	0	0	1	0	0	0	1	0	0	0	1	1	1	0	0	0	0
OTU_148	0	0	0	0	0	1	1	0	0	1	0	0	2	1	0	0	0	1	0	0	1	0	2	1	0	0	0	0	0	1	0	0	0	0	1	0	0	2	1	0	0	0	1	1	0	1	1	0	0
OTU_999	0	0	0	0	1	0	1	0	0	0	0	0	0	0	0	1	2	0	0	0	0	0	1	1	0	0	2	0	0	0	0	0	0	0	1	1	0	0	0	0	1	0	0	1	0	0	0	0	0
OTU_4858	0	0	1	0	1	0	1	2	1	0	0	0	0	0	0	0	0	0	1	1	1	1	0	0	0	0	0	0	0	0	0	0	0	2	1	0	1	1	0	1	0	0	0	2	0	0	0	1	0
OTU_5876	1	0	0	0	0	0	3	0	0	1	0	0	0	0	1	0	1	0	0	1	0	0	0	1	0	2	1	0	2	0	1	0	1	0	0	0	0	1	0	1	1	0	0	0	0	0	0	1	0
OTU_4927	0	0	0	0	0	0	0	0	0	1	0	0	2	0	0	0	2	0	0	1	0	0	0	0	0	0	0	0	0	0	2	1	2	0	0	0	1	0	0	0	0	0	0	0	1	0	0	0	0
OTU_5782	0	0	1	0	0	0	0	0	0	0	0	1	0	1	1	0	0	0	0	0	1	0	1	0	0	0	0	1	0	0	0	0	0	0	1	0	1	0	0	0	0	1	0	1	0	0	0	0	1
OTU_15891	1	0	1	1	0	0	0	0	0	0	0	0	0	1	2	0	0	1	0	0	0	0	0	0	0	0	0	0	0	0	0	0	0	0	0	0	0	0	0	0	0	0	1	0	0	0	0	1	1
OTU_3375	0	0	0	1	0	0	0	0	1	0	1	0	0	0	0	1	0	0	0	2	1	0	0	0	0	0	0	0	1	0	0	0	0	0	0	0	1	1	0	0	0	0	1	0	0	0	0	0	0
OTU_4184	1	0	0	2	0	0	0	0	0	1	0	1	0	0	0	2	0	0	0	0	0	0	1	1	2	0	0	0	1	0	0	0	0	0	1	2	0	0	1	0	0	0	0	0	1	0	0	0	0
OTU_2466	0	0	0	0	1	1	0	0	0	0	2	0	0	1	0	0	0	0	0	0	0	1	0	0	1	0	0	0	0	0	0	0	0	0	2	1	2	0	0	1	0	1	1	1	0	0	0	2	0
OTU_3715	0	0	1	0	2	1	1	0	0	0	0	0	0	0	0	0	0	0	0	0	1	0	0	0	0	0	0	0	0	0	0	0	2	0	2	1	2	0	0	0	0	0	0	0	2	0	0	0	0
OTU_4219	0	0	0	0	0	0	0	0	0	0	1	0	0	0	0	0	1	0	0	0	0	0	0	0	5	1	0	0	1	0	1	1	0	0	0	0	1	1	1	1	1	0	0	0	1	0	1	0	0
OTU_2471	0	1	0	0	1	0	1	0	1	0	0	0	0	0	0	1	0	0	1	0	1	0	0	0	0	3	0	0	0	0	0	0	0	0	1	2	1	0	1	0	0	0	1	0	0	1	0	1	0
OTU_5424	0	1	0	0	0	0	0	1	0	0	0	1	0	0	0	0	2	0	0	0	0	0	0	0	0	1	0	0	1	0	2	1	1	1	1	0	1	0	0	1	2	0	0	0	0	0	0	0	0
OTU_2130	0	0	0	0	0	0	1	0	0	0	0	0	0	0	0	0	0	0	0	0	0	0	0	0	0	0	0	0	0	0	0	0	0	0	0	0	0	0	0	0	0	0	0	0	0	0	0	1	0
OTU_5497	1	0	1	0	0	0	0	1	0	0	0	2	3	1	1	1	0	1	0	0	0	0	1	0	0	0	0	2	0	0	0	1	0	1	0	0	0	1	0	0	0	1	0	0	0	0	0	2	0
OTU_1832	1	0	0	0	0	0	0	3	0	2	0	0	0	1	0	0	0	0	0	0	0	0	1	0	0	0	1	0	1	0	1	1	0	0	0	1	0	0	0	1	1	0	0	0	1	0	1	0	0
OTU_96	0	0	0	0	0	0	1	1	0	0	1	0	0	0	1	0	0	0	1	1	1	0	0	0	0	0	0	0	0	0	0	0	0	0	1	0	0	0	0	1	0	1	0	1	0	0	1	0	0
OTU_2477	0	0	0	0	1	0	0	0	0	0	0	1	0	0	0	0	0	0	0	0	0	0	0	1	0	1	0	0	0	2	0	0	1	0	2	2	1	0	0	0	1	0	0	0	0	0	0	1	0
OTU_2871	0	0	0	0	0	1	1	0	0	0	0	0	0	0	0	1	0	1	0	1	0	0	0	1	0	0	0	0	1	0	0	0	0	0	3	0	0	0	0	0	0	1	1	0	1	1	1	0	0
OTU_436	0	1	0	0	0	0	1	0	0	0	0	0	0	1	0	0	1	0	0	0	1	0	0	0	0	0	0	0	0	0	0	1	1	1	0	0	0	0	0	0	0	0	0	0	0	0	1	0	0
OTU_785	0	0	1	0	0	0	1	1	2	0	0	0	0	0	0	0	0	0	0	0	1	2	0	0	0	0	0	1	0	0	0	1	0	0	0	0	0	0	0	1	1	1	1	1	1	0	0	1	0
OTU_3537	0	0	2	0	1	0	1	1	1	0	3	3	1	0	2	1	3	3	0	0	1	0	0	0	0	0	0	0	0	5	6	0	0	0	0	0	0	0	2	1	0	1	0	0	0	0	0	0	0
OTU_5356	0	0	0	2	0	0	0	1	0	0	1	0	0	0	0	0	0	1	0	2	1	0	1	0	0	1	0	0	0	1	0	0	0	0	0	0	0	0	0	0	1	0	0	0	0	0	0	0	0
OTU_4713	1	0	0	1	0	0	2	1	0	0	0	0	0	0	1	0	0	0	0	1	1	0	0	0	1	1	0	0	0	0	1	0	0	0	0	0	0	0	0	1	0	0	1	0	0	2	0	0	0
OTU_1315	0	0	0	0	0	0	1	0	0	0	0	0	0	0	0	0	0	0	0	0	0	0	0	1	0	0	0	0	0	0	0	0	0	0	1	1	0	0	1	0	0	0	1	0	0	0	0	1	1
OTU_513	1	1	0	0	0	2	0	0	0	1	1	0	0	0	0	0	0	0	0	0	0	0	1	0	1	0	0	0	0	0	0	0	1	0	0	2	0	0	0	1	0	0	0	0	0	0	0	0	0
OTU_2152	0	1	0	1	0	0	0	0	1	0	0	0	0	1	1	0	0	1	0	0	0	0	0	0	0	1	0	1	0	0	0	1	0	1	0	0	0	0	0	0	0	0	0	0	3	0	0	1	0
OTU_7339	1	0	1	2	0	0	0	0	0	0	0	0	0	0	0	0	1	0	0	0	0	0	0	1	1	0	1	1	0	0	0	0	1	0	1	0	1	0	0	0	1	1	0	1	1	0	3	0	1
OTU_335	1	0	0	3	0	0	0	0	0	0	1	0	0	0	0	0	0	0	0	0	1	0	0	0	0	0	0	0	0	0	0	2	0	0	0	0	0	0	0	1	0	0	0	0	0	0	0	0	0
OTU_3090	0	1	0	0	0	0	0	0	0	1	0	3	1	1	0	0	0	0	1	2	0	0	0	0	0	1	1	0	0	0	0	0	0	0	0	0	0	0	1	0	0	0	0	1	1	1	0	0	0
OTU_5787	0	1	0	2	0	3	1	1	0	0	2	1	0	0	0	0	0	0	0	0	2	1	0	0	0	0	3	0	0	1	0	0	0	0	0	0	0	0	0	0	1	0	3	1	0	1	0	0	1
OTU_614	0	1	0	1	0	1	1	0	0	0	0	0	0	0	0	0	1	0	0	1	0	1	0	1	0	0	2	0	2	0	1	0	0	0	2	0	0	0	0	1	0	0	0	0	0	0	0	1	0
OTU_4652	2	0	0	0	1	0	0	0	0	0	0	0	0	0	2	0	0	1	0	0	0	1	0	0	0	0	1	1	0	2	1	0	1	0	0	1	0	0	0	0	0	0	0	1	0	1	0	0	1
OTU_2084	0	0	1	1	0	1	3	0	1	0	0	0	0	0	0	0	0	1	0	1	0	1	1	0	0	2	0	0	0	2	0	0	0	0	0	0	1	0	0	0	0	0	0	0	0	0	1	0	0
OTU_3748	0	1	0	1	0	0	0	1	2	0	0	0	0	0	0	0	0	0	0	0	0	1	3	0	0	0	0	0	1	0	0	2	0	0	1	0	0	0	0	0	0	0	0	1	0	0	0	0	1
OTU_6336	1	1	0	0	0	0	0	0	0	0	0	0	0	3	0	1	0	0	0	1	0	0	0	0	1	0	1	0	1	0	0	1	1	0	0	1	0	1	1	0	0	0	0	0	0	0	2	0	0
OTU_5205	0	0	1	1	0	0	0	1	0	0	1	0	2	1	0	0	1	0	0	1	0	1	0	0	0	0	2	0	2	0	0	1	0	0	1	1	0	1	0	0	1	0	0	1	2	1	0	0	0
OTU_2348	0	0	0	2	0	1	1	0	0	0	0	1	0	1	0	0	0	0	0	0	0	0	0	0	0	1	0	0	1	2	0	0	1	0	0	0	0	1	0	0	0	0	0	0	0	0	0	0	0
OTU_1098	1	0	1	0	0	1	2	0	1	0	2	0	0	0	0	0	0	2	0	0	0	0	0	0	0	1	1	0	0	0	0	0	1	1	0	0	1	0	0	0	0	0	0	0	0	0	0	0	0
OTU_7620	0	1	1	0	2	0	0	1	0	0	0	0	0	0	1	1	1	1	0	1	1	0	0	0	0	1	0	0	1	0	0	0	0	0	0	0	0	1	0	1	0	0	1	1	0	0	0	0	0
OTU_2692	0	0	0	1	0	0	0	0	0	0	0	0	0	0	0	0	3	0	0	0	0	1	1	0	2	1	1	0	1	0	0	0	1	1	0	0	0	0	0	2	2	0	0	0	0	0	0	0	1
OTU_20	0	0	1	1	2	0	0	0	1	0	0	0	0	0	0	0	0	0	0	0	0	0	0	0	0	0	1	1	0	0	0	1	0	0	0	0	0	0	0	0	1	0	0	0	0	0	0	1	0
OTU_4924	1	0	1	0	0	0	0	1	0	0	0	0	0	0	1	0	1	0	0	0	1	1	0	0	0	0	0	0	0	1	1	0	0	0	1	0	0	0	1	0	0	0	0	1	1	0	1	1	3
OTU_1014	1	0	0	1	0	0	0	0	0	0	0	0	1	1	1	0	0	0	0	1	0	0	0	0	0	0	0	1	0	0	0	0	0	0	1	0	0	1	0	0	0	0	0	1	0	1	0	0	1
OTU_4682	1	0	1	0	1	2	0	0	0	0	0	0	2	0	1	0	0	1	0	1	0	0	0	1	1	0	0	0	0	0	0	0	0	2	0	0	0	0	1	0	0	0	0	0	0	0	0	0	0
OTU_6334	1	2	1	1	1	0	0	0	0	0	1	0	0	0	0	1	0	2	0	0	0	1	1	0	0	0	2	2	0	1	0	0	0	0	0	0	0	0	1	0	0	0	1	0	0	1	0	0	0
OTU_7953	0	2	0	0	0	0	0	0	0	0	0	1	0	0	0	0	0	0	1	0	0	2	1	0	0	0	0	1	0	0	1	0	2	0	0	0	0	2	0	0	0	0	0	0	0	1	0	1	0
OTU_6577	0	0	0	0	0	1	0	0	0	0	0	0	0	0	0	0	0	0	0	0	2	0	0	0	1	0	0	0	2	0	0	0	0	1	0	0	0	0	0	0	0	1	0	0	0	0	0	0	1
OTU_2831	1	0	1	0	0	1	0	0	0	0	0	0	0	1	1	1	1	0	0	0	0	0	0	0	1	0	0	2	0	0	0	0	1	0	1	2	0	0	0	0	0	0	1	0	0	0	1	0	0
OTU_4988	0	0	0	0	1	1	0	1	0	0	0	0	0	0	0	0	0	2	0	0	0	0	0	0	0	0	0	0	0	0	0	0	0	0	0	1	0	0	0	1	0	1	1	0	0	0	2	0	0
OTU_4182	2	0	0	0	2	0	0	0	0	2	0	0	0	0	2	0	0	0	0	0	0	0	0	1	0	0	0	0	0	0	0	0	0	1	1	0	0	1	0	0	0	0	0	0	0	0	0	1	0
OTU_6327	1	0	0	0	0	0	1	0	1	0	2	0	0	0	1	1	0	1	0	0	1	0	1	1	0	0	0	0	0	0	0	0	0	0	1	0	0	0	0	0	0	1	0	1	0	0	0	1	0
OTU_2770	0	1	0	0	0	0	0	0	0	0	0	0	0	0	0	0	1	2	0	0	0	0	0	0	1	0	0	0	1	2	0	0	0	3	0	0	0	0	2	0	1	0	0	0	1	0	0	0	1
OTU_3639	0	0	0	1	0	0	0	0	0	0	1	2	0	1	0	0	0	0	1	0	0	0	2	1	0	0	0	0	0	0	1	1	0	0	0	1	0	0	0	0	1	0	0	0	0	1	0	0	1
OTU_1583	0	1	0	0	0	2	0	0	0	0	0	1	0	0	2	0	0	0	0	0	0	0	0	0	0	1	0	0	0	1	0	0	0	2	0	1	0	0	0	1	0	1	0	1	0	2	0	0	0
OTU_5027	1	1	0	0	0	0	1	0	1	0	0	1	0	0	0	1	0	0	1	0	0	0	1	0	0	0	0	1	0	0	0	0	0	1	0	0	1	1	0	0	0	0	0	0	0	0	0	0	0
OTU_6862	0	0	0	0	0	0	0	0	0	0	0	0	0	0	1	1	0	0	1	0	1	0	0	1	0	0	0	1	0	0	0	0	0	0	0	0	0	1	0	1	0	0	0	1	2	0	1	1	0
OTU_4385	0	0	0	0	0	0	0	0	0	0	0	1	0	0	1	0	1	0	0	0	0	2	1	0	0	0	0	1	0	0	0	0	0	0	2	0	0	0	0	0	0	0	1	0	0	2	0	1	0
OTU_955	0	0	0	0	0	0	0	0	0	1	0	0	3	0	0	1	0	0	0	1	1	3	0	2	0	0	0	0	0	0	0	1	0	0	0	0	0	0	0	0	0	0	0	0	0	0	0	0	0
OTU_3046	0	0	1	0	2	1	0	0	0	2	1	0	0	0	0	0	0	0	0	1	1	0	0	0	0	0	0	1	0	1	0	0	0	1	0	0	0	0	1	0	0	0	0	0	0	0	0	0	0
OTU_4580	0	0	0	1	1	0	0	0	1	0	0	0	1	0	0	1	0	0	1	0	4	0	0	0	0	0	0	1	0	0	0	0	1	0	0	1	1	0	0	1	0	1	0	1	1	0	1	0	0
OTU_4162	0	0	0	0	0	1	0	0	0	1	0	1	1	0	0	0	0	0	0	0	0	0	0	2	0	0	0	0	1	0	0	0	0	0	0	0	0	0	0	1	0	1	2	0	0	0	0	0	0
OTU_5136	0	1	0	0	0	0	1	0	0	0	0	1	1	0	0	0	0	0	0	0	0	0	1	0	0	0	0	0	0	0	0	0	1	0	0	1	0	0	2	0	1	0	1	0	0	0	2	0	1
OTU_4609	0	0	1	0	0	0	0	0	0	0	0	0	0	0	0	1	0	0	2	0	0	0	1	0	0	1	1	0	2	0	0	0	2	0	1	0	1	0	1	0	0	0	0	1	0	0	0	0	0
OTU_3768	1	2	1	1	0	0	0	1	1	0	1	0	0	0	0	0	0	0	0	0	3	0	0	0	0	0	0	0	2	2	24	0	0	0	0	0	0	0	0	1	0	1	0	1	0	0	0	0	0
OTU_2886	0	0	0	0	0	0	0	2	1	0	0	3	0	0	1	0	0	1	0	0	0	0	1	0	0	0	0	0	0	0	0	1	0	0	0	0	0	0	0	0	1	0	2	0	1	2	1	2	0
OTU_686	0	0	0	0	1	1	0	0	0	0	0	0	0	0	0	0	0	0	2	0	0	1	0	1	0	0	0	1	0	0	0	0	0	0	1	1	1	0	0	0	0	0	0	0	0	0	1	0	1
OTU_5426	0	1	1	0	0	1	0	2	0	0	0	0	0	0	0	1	0	0	0	0	0	1	0	0	0	2	0	1	0	0	2	0	0	0	0	0	0	1	0	0	0	0	0	0	1	0	0	0	2
OTU_1168	1	0	0	1	0	0	0	0	0	0	0	0	0	0	0	0	0	1	1	0	0	0	0	0	2	0	0	1	0	0	0	0	0	0	0	0	0	0	0	2	1	0	0	0	0	0	0	0	1
OTU_2969	0	1	0	0	0	0	0	0	0	0	0	0	0	0	3	0	0	0	0	0	0	0	0	0	0	0	1	2	0	0	0	0	0	0	1	1	0	0	0	0	1	0	1	0	0	0	1	0	0
OTU_3088	0	1	0	0	0	0	0	0	0	0	0	1	0	0	1	0	0	0	0	2	0	1	0	0	0	1	1	0	0	0	1	0	0	0	0	0	1	0	0	0	2	0	1	0	0	0	1	3	0
OTU_3358	0	1	0	1	0	1	0	0	0	0	1	0	0	1	2	0	0	0	0	0	1	0	0	0	2	0	0	0	0	0	0	0	0	0	2	0	1	0	0	0	2	0	0	0	0	0	0	0	1
OTU_2591	0	0	0	0	1	0	1	2	0	0	0	1	2	0	0	0	1	0	0	0	0	0	0	0	0	0	0	0	1	0	2	1	0	0	0	1	0	0	0	0	0	0	0	1	0	0	0	0	0
OTU_1750	0	0	0	0	1	0	0	0	0	0	0	0	0	0	2	0	0	0	0	0	0	0	0	0	0	0	0	0	0	0	0	0	0	1	1	0	0	0	1	0	1	1	0	0	1	0	0	0	0
OTU_375	0	0	0	0	0	0	0	0	0	0	0	0	0	1	0	0	0	0	0	0	0	0	0	0	1	1	1	0	1	0	0	0	0	0	1	0	1	0	0	0	0	0	1	0	1	2	0	1	0
OTU_2649	1	0	0	0	1	0	0	0	0	0	0	0	1	1	2	0	0	1	1	0	0	0	0	0	0	0	0	0	0	1	0	1	0	0	0	0	0	0	0	0	1	0	1	0	0	0	0	0	0
OTU_4229	1	1	0	0	0	1	0	1	0	2	0	0	1	0	0	0	0	0	0	0	1	0	0	1	1	1	1	1	0	0	0	1	0	1	0	1	0	2	0	0	0	0	0	0	0	0	1	0	1
OTU_4672	1	0	0	0	0	0	0	0	1	0	0	1	0	0	0	1	0	0	0	0	0	0	0	0	0	0	0	1	2	0	0	0	0	0	2	0	0	0	1	0	0	0	0	0	0	0	0	0	1
OTU_5202	0	0	0	0	0	0	0	0	0	0	0	0	0	0	0	0	0	0	0	0	0	0	0	0	0	0	0	0	0	0	1	0	0	0	0	0	0	1	0	0	0	0	0	0	0	0	0	0	0
OTU_685	0	0	1	0	1	0	0	2	0	1	1	0	0	1	0	0	1	0	0	0	0	0	0	0	1	0	0	0	0	1	1	0	0	1	0	0	0	0	1	0	0	1	1	0	1	0	1	0	0
OTU_4470	2	0	0	0	1	0	1	1	1	0	0	0	0	1	1	0	1	1	0	0	2	0	1	0	0	0	1	0	0	0	1	1	1	0	0	1	0	0	0	0	0	1	0	0	1	0	0	0	0
OTU_4484	0	0	0	1	0	0	1	3	0	1	1	0	0	0	0	1	0	0	0	0	0	0	1	0	0	0	0	0	1	1	0	0	1	0	0	0	0	0	0	0	3	0	0	0	1	0	0	0	0
OTU_264	0	0	1	0	0	2	0	1	0	1	0	1	1	1	0	0	0	0	0	0	1	1	0	0	0	0	0	1	0	0	0	0	0	1	0	2	1	0	0	0	1	1	0	0	0	0	0	0	0
OTU_3702	1	0	1	0	0	0	0	0	0	0	0	0	0	0	1	1	0	0	0	1	0	0	0	0	0	0	0	0	0	0	0	1	1	0	0	0	0	0	0	0	1	0	0	0	0	0	1	0	0
OTU_3587	0	0	0	2	1	0	0	0	0	0	0	2	0	0	0	0	0	0	0	0	1	1	0	0	1	0	0	0	0	1	0	0	0	0	0	0	1	0	0	0	0	0	0	2	0	0	0	0	0
OTU_2715	1	0	1	2	0	1	1	1	1	0	0	1	0	0	1	1	2	1	1	1	1	0	1	1	0	0	0	0	0	1	0	0	0	1	0	0	0	0	0	1	0	0	0	0	0	1	0	0	0
OTU_2195	0	2	0	0	0	1	0	0	0	0	0	0	0	0	0	0	1	0	0	1	0	0	0	0	0	0	1	0	0	0	0	0	0	0	0	0	1	1	1	0	1	0	1	0	1	0	1	0	0
OTU_4328	1	1	0	1	0	0	1	3	0	2	1	0	0	1	0	0	1	0	1	1	0	0	0	0	0	0	0	1	1	1	0	0	0	0	0	0	0	0	1	1	1	0	0	0	0	0	0	0	0
OTU_134	0	1	0	0	0	0	1	0	0	1	0	0	0	0	0	0	0	0	0	0	0	0	0	0	0	0	0	0	0	0	0	1	0	0	0	0	0	0	0	0	0	0	0	0	0	0	0	0	0
OTU_4972	0	0	1	0	0	1	0	0	0	1	0	0	0	0	0	1	0	1	0	0	0	0	0	0	1	0	0	0	0	0	0	0	0	1	0	4	1	0	0	0	0	0	0	0	0	2	0	2	0
OTU_203	1	0	0	1	0	0	0	1	0	0	1	0	0	0	0	0	0	0	0	1	1	0	0	0	0	2	0	1	0	0	1	0	0	0	0	0	0	0	0	1	0	2	0	0	0	0	1	0	1
OTU_3144	0	0	0	1	0	0	1	0	0	0	0	0	0	0	0	0	0	0	0	0	0	1	0	0	0	0	0	0	0	0	1	0	0	0	0	0	0	0	0	1	0	0	0	0	0	0	2	0	0
OTU_3940	1	2	0	0	0	1	0	0	0	0	0	0	0	0	0	0	0	1	0	0	0	0	1	0	0	0	0	0	0	0	0	0	0	0	1	0	0	0	0	0	0	0	0	0	1	0	0	1	0
OTU_2013	1	1	0	0	0	0	0	0	0	0	0	0	0	0	0	0	0	0	0	1	1	0	0	0	0	0	0	0	0	1	0	0	0	0	0	0	0	0	0	0	0	0	1	0	1	0	0	0	1
OTU_1741	1	0	0	0	0	1	0	0	0	0	0	0	0	1	1	0	0	0	1	0	0	0	0	0	0	1	1	1	0	0	0	1	1	1	0	0	0	1	0	1	0	0	0	0	0	1	0	0	0
OTU_2339	0	0	0	0	0	0	0	0	0	1	0	1	0	0	0	0	0	0	0	0	0	0	1	0	1	0	1	1	0	0	0	0	1	0	0	1	0	0	0	0	1	0	2	0	0	0	0	4	0
OTU_90	2	1	0	0	0	1	0	0	0	0	0	0	0	1	0	0	1	0	1	0	1	1	1	0	0	0	0	0	0	0	0	0	0	0	2	0	1	0	0	0	0	0	0	0	0	0	0	0	0
OTU_242	0	0	0	1	0	0	0	1	0	0	0	0	0	1	0	0	1	1	1	1	0	0	0	0	0	0	0	0	1	1	0	1	0	0	0	0	1	0	0	1	1	0	1	0	0	0	0	1	0
OTU_4216	1	1	0	0	0	0	0	0	0	1	1	5	1	0	0	0	1	0	0	0	0	1	0	0	0	0	0	0	0	1	0	0	0	0	0	1	0	0	0	0	1	0	0	0	0	0	0	0	1
OTU_776	0	0	0	1	0	0	0	0	0	0	0	0	0	0	0	0	0	0	1	0	0	0	0	0	0	1	0	0	0	0	1	0	0	0	0	0	0	1	0	0	1	0	0	0	0	0	0	2	2
OTU_218	0	1	0	1	0	0	1	1	0	1	0	0	0	0	0	0	2	1	1	0	0	0	1	1	0	1	1	0	0	0	0	0	0	0	0	0	0	1	0	0	0	0	0	0	0	0	0	0	0
OTU_4793	0	0	0	0	1	0	1	1	0	0	0	0	0	0	1	1	0	1	1	1	1	1	0	0	0	1	0	0	0	1	0	0	0	1	0	0	0	0	1	1	1	0	0	1	1	0	0	0	1
OTU_361	1	1	1	0	1	0	0	0	0	0	0	1	1	1	0	1	0	0	1	2	0	0	0	0	0	0	0	0	0	0	0	1	0	0	0	1	0	0	0	0	0	0	0	0	0	0	0	0	0
OTU_3813	0	0	0	0	0	2	0	0	0	0	0	0	0	0	0	0	0	0	0	1	0	0	0	0	2	0	0	0	0	0	0	0	0	1	1	0	0	0	0	0	0	0	2	0	0	0	0	0	0
OTU_243	0	0	0	0	0	0	0	1	0	0	0	0	1	0	0	0	0	1	1	0	0	0	0	0	0	0	0	0	0	0	1	0	0	0	0	1	0	1	0	1	1	0	1	1	0	0	0	0	0
OTU_105	1	1	1	0	0	0	0	0	0	0	0	0	0	0	0	0	3	0	0	0	1	0	2	1	0	0	0	0	0	0	0	0	0	0	1	0	1	0	0	0	1	0	0	0	0	0	0	0	0
OTU_7728	0	0	0	0	0	0	1	0	1	0	0	0	0	0	0	0	0	0	0	1	0	0	0	0	0	1	1	0	0	0	0	0	2	3	1	0	2	0	0	0	0	0	1	0	1	0	0	0	0
OTU_4485	1	0	0	0	0	1	0	0	0	0	0	0	0	2	1	1	0	1	0	1	1	0	0	0	2	1	0	0	0	0	1	2	1	0	0	0	0	0	0	0	0	0	0	0	0	1	0	1	0
OTU_2506	0	0	0	1	0	0	0	0	0	0	0	0	0	0	1	0	0	0	1	0	1	0	0	0	0	0	0	0	0	0	0	0	0	0	0	0	0	1	1	0	0	1	0	0	0	0	0	0	0
OTU_3737	0	0	0	0	1	0	1	0	0	0	0	0	0	2	0	0	0	0	0	0	1	0	0	0	1	0	0	1	0	0	0	1	0	0	0	1	0	0	0	1	1	2	1	0	0	0	0	0	0
OTU_3594	0	0	1	0	0	0	0	1	0	0	0	0	4	0	0	0	0	0	0	0	1	2	0	1	0	0	0	0	0	0	1	0	0	0	0	0	0	0	0	1	0	0	0	0	0	0	0	0	0
OTU_889	0	0	0	0	0	0	0	0	1	1	0	0	0	0	0	0	0	0	0	1	1	0	0	0	0	0	1	1	0	0	0	1	0	2	0	0	0	0	0	0	3	0	1	0	0	0	0	2	0
OTU_6094	0	0	0	0	1	0	0	0	0	0	0	0	1	0	0	0	0	0	0	0	0	0	2	0	0	0	0	0	0	1	0	0	0	0	0	1	0	0	0	0	0	0	0	0	0	0	0	0	1
OTU_157	0	0	0	1	0	1	0	0	0	0	0	0	0	0	0	0	0	0	2	0	0	1	0	0	0	0	0	0	0	0	0	1	0	0	1	0	0	0	0	0	0	0	1	1	0	0	0	1	0
OTU_5495	2	1	0	0	1	1	1	0	1	4	2	0	0	1	0	2	2	0	1	0	0	0	0	0	0	0	0	1	0	0	0	0	0	0	0	0	0	0	1	1	0	0	0	1	0	0	0	0	1
OTU_6574	0	0	0	0	0	0	0	1	0	0	0	0	0	0	0	1	0	5	0	0	1	0	0	0	0	0	1	1	0	0	0	0	0	0	0	0	0	0	0	0	1	1	0	0	0	0	0	0	0
OTU_3950	0	2	0	0	0	0	0	0	0	0	0	0	0	0	0	0	0	2	7	0	0	0	0	0	0	4	0	0	0	0	1	0	0	0	0	0	1	0	0	0	1	0	0	0	1	0	0	0	0
OTU_5184	1	2	1	0	0	0	1	0	0	0	0	0	0	0	0	0	0	0	0	0	0	1	0	0	1	0	0	0	1	1	0	0	0	0	0	0	1	0	2	1	0	1	0	0	0	0	0	0	0
OTU_490	0	0	1	0	0	0	0	0	0	0	1	0	0	0	0	0	0	0	0	0	0	0	0	0	0	0	0	0	0	0	1	0	0	1	0	1	0	0	0	0	1	0	0	0	0	0	0	1	0
OTU_1213	0	1	0	0	1	0	0	0	0	0	0	0	0	0	0	0	0	1	0	0	0	0	0	0	0	0	0	1	0	0	0	0	1	1	2	0	0	1	0	0	0	0	0	0	0	2	1	1	2
OTU_1450	0	1	0	1	0	0	0	0	0	0	0	0	0	0	0	1	0	1	0	0	2	0	1	0	1	0	0	0	1	0	0	0	0	0	0	0	0	0	0	1	2	0	0	1	0	1	1	1	0
OTU_5357	1	1	0	0	1	0	0	0	0	0	0	0	1	0	1	1	0	0	1	0	0	0	0	0	0	1	1	0	0	0	0	1	0	0	0	0	0	1	0	0	0	0	1	0	0	0	0	1	0
OTU_3442	0	0	0	3	0	1	2	1	1	0	0	0	0	0	0	0	0	0	0	1	0	0	0	0	2	0	0	0	0	0	0	0	1	0	0	0	0	0	1	0	0	0	0	1	1	0	0	1	0
OTU_916	1	0	0	1	1	0	0	0	1	0	0	1	1	0	0	0	0	1	0	0	0	1	0	0	1	0	0	0	2	0	1	0	0	0	0	0	0	0	0	0	0	1	0	1	0	0	1	0	3
OTU_1997	0	0	0	0	3	0	1	0	0	6	1	0	0	2	0	0	0	0	0	0	0	0	0	0	0	6	0	0	1	0	0	1	0	0	0	0	0	0	0	0	1	1	0	0	0	0	0	0	0
OTU_29	0	0	0	2	0	0	0	1	0	0	0	0	0	0	0	0	1	0	0	0	1	0	2	0	0	0	0	0	1	0	0	0	0	0	1	0	0	0	0	0	0	0	0	0	0	0	0	2	0
OTU_9229	0	2	0	0	0	0	1	0	0	0	0	0	0	0	0	0	0	2	1	1	0	0	0	0	0	0	0	1	0	1	0	0	0	0	0	2	1	2	0	1	0	0	0	0	1	0	3	0	0
OTU_4418	1	0	0	2	0	0	1	0	0	0	0	0	0	0	1	0	0	0	3	1	0	0	0	0	0	0	0	0	0	0	0	0	0	0	0	0	1	0	0	0	1	0	3	1	0	0	0	0	1
OTU_509	1	0	0	0	0	1	1	0	0	0	0	0	1	0	1	0	0	0	0	0	0	0	1	0	1	0	0	0	0	0	2	0	2	0	0	0	0	0	0	0	0	0	1	0	0	0	0	1	0
OTU_1742	0	0	0	0	0	1	0	0	0	0	0	1	0	1	0	0	0	0	0	0	1	0	0	0	0	1	0	0	0	1	2	1	0	0	0	0	0	2	0	1	0	0	0	1	0	0	0	0	0
OTU_4120	5	1	2	0	1	0	0	0	0	0	1	0	0	0	1	1	0	0	0	0	0	0	0	0	0	1	2	0	0	1	0	1	1	0	0	0	0	0	0	0	1	0	0	0	0	0	0	0	0
OTU_6102	1	0	0	0	0	1	0	1	0	0	0	1	0	0	0	0	0	0	0	0	0	1	1	1	0	0	0	0	0	0	0	0	1	0	0	0	1	0	0	0	0	0	0	0	0	0	0	0	0
OTU_3527	1	0	0	0	0	1	0	0	0	1	0	1	2	0	0	2	0	0	1	0	0	0	1	0	0	1	0	0	0	2	1	0	1	0	1	0	0	0	0	0	0	0	0	0	0	0	2	0	0
OTU_5354	0	1	0	0	0	0	1	0	0	0	0	1	0	0	0	0	2	0	0	0	1	0	0	0	0	1	0	1	0	0	0	0	0	0	0	0	0	0	1	0	1	0	1	0	1	1	0	4	0
OTU_7161	0	0	0	0	0	0	0	0	1	2	0	0	0	0	0	0	0	1	0	1	0	1	0	1	1	2	0	0	0	0	0	0	0	0	1	0	0	0	0	0	0	0	0	0	0	0	0	0	0
OTU_3531	0	0	0	0	0	0	0	1	0	0	0	1	1	1	0	1	0	0	0	0	0	0	1	1	2	0	0	0	0	0	0	0	0	0	3	0	0	1	1	0	0	0	1	0	0	2	1	0	1
OTU_1114	0	0	0	0	1	1	0	0	0	0	0	1	0	0	1	0	0	1	0	1	0	0	2	0	0	0	0	0	0	0	0	0	0	1	0	0	2	0	0	0	0	0	1	0	1	0	0	0	0
OTU_3679	0	0	0	0	0	2	0	0	0	0	1	0	1	0	0	0	0	0	0	0	0	0	0	0	0	0	0	0	1	0	0	0	0	0	0	0	0	0	0	0	0	0	0	0	0	0	1	0	0
OTU_15611	1	0	0	0	0	0	1	0	0	0	0	2	0	0	0	0	1	0	0	0	0	1	0	1	0	1	0	0	0	1	0	1	0	0	1	1	0	1	0	0	0	0	0	0	0	0	0	0	0
OTU_390	0	0	0	0	0	0	0	0	0	2	0	0	0	0	0	0	0	1	0	1	0	2	0	0	0	0	1	0	0	0	1	0	0	1	0	1	0	0	1	0	0	0	0	0	0	0	0	0	0
OTU_10502	0	0	0	0	0	1	1	0	0	0	0	1	0	0	1	0	0	0	0	1	0	0	0	0	0	2	1	0	0	0	0	0	0	0	0	0	0	0	1	0	1	1	0	0	0	0	2	0	0
OTU_5037	0	0	0	0	0	0	0	0	0	1	0	0	0	0	0	0	0	1	0	0	1	0	0	0	1	0	1	1	0	0	0	0	0	0	0	0	0	0	0	0	0	0	0	2	0	0	0	1	1
OTU_1136	2	0	2	0	0	1	2	0	0	1	0	0	0	0	0	0	0	1	0	1	0	0	0	1	0	0	0	0	0	0	0	0	0	0	0	0	0	0	0	1	1	0	0	0	0	0	0	0	1
OTU_4321	0	0	1	0	0	1	0	0	0	0	0	0	0	0	0	0	0	1	0	1	0	1	0	0	0	0	0	0	0	0	0	0	0	1	1	2	0	0	0	1	0	0	1	0	0	1	0	0	0
OTU_2925	0	0	1	0	0	1	0	1	0	0	0	0	0	1	1	1	0	0	0	0	0	0	0	0	0	0	0	0	1	0	0	0	0	0	1	1	0	0	1	1	0	0	0	1	0	0	0	0	0
OTU_2222	0	0	0	1	0	0	0	0	0	0	0	0	0	1	0	0	0	0	0	0	0	1	0	0	0	0	1	0	0	0	0	0	0	0	1	0	3	0	2	0	0	0	2	0	1	0	1	0	0
OTU_8425	0	0	1	0	0	0	0	0	0	0	2	0	1	2	1	0	0	0	0	0	0	2	0	0	2	0	2	0	0	0	0	0	0	0	2	0	1	0	0	1	0	0	0	0	0	0	0	0	1
OTU_4989	0	1	0	0	1	0	1	0	0	0	0	0	0	0	0	1	0	0	0	1	0	1	0	1	0	1	1	0	0	1	0	0	0	2	0	1	0	0	0	0	0	0	0	0	1	0	1	1	0
OTU_4083	0	0	0	1	1	0	1	0	0	0	0	0	0	1	0	1	0	1	1	0	0	0	1	0	0	1	0	1	0	0	0	0	0	0	0	0	1	0	0	0	0	0	0	1	0	0	0	0	0
OTU_7964	4	1	1	0	0	0	0	1	0	0	1	1	0	0	0	1	0	1	0	0	3	0	0	0	0	0	0	0	1	2	4	3	0	0	0	0	0	0	0	2	0	0	0	0	0	0	0	0	0
OTU_2384	0	0	0	1	0	0	1	0	0	0	1	0	0	0	1	0	0	0	0	0	0	0	0	1	0	0	0	0	0	0	0	2	0	1	0	0	0	1	0	1	0	1	1	0	0	2	0	0	1
OTU_4539	0	0	0	0	0	1	1	1	0	1	0	0	0	0	0	0	0	0	1	0	0	0	0	0	0	0	1	0	0	0	1	0	1	0	1	0	0	0	0	0	1	0	0	0	2	0	0	0	0
OTU_10011	2	1	0	0	0	0	0	0	0	1	0	0	0	1	0	1	0	0	0	0	0	0	0	0	0	3	1	0	1	0	0	1	0	0	0	0	0	0	0	0	0	0	0	2	0	0	2	0	0
OTU_3517	0	1	0	0	0	0	0	0	0	0	0	0	0	0	0	0	1	0	0	0	0	0	0	0	2	0	0	0	0	0	0	0	0	2	0	3	1	0	0	0	1	0	0	0	2	1	0	1	0
OTU_2612	0	0	0	1	0	0	1	0	0	1	0	0	0	0	0	1	0	0	0	1	0	0	0	0	0	0	0	0	1	1	0	1	0	0	0	0	1	0	0	1	2	0	0	0	0	0	0	0	0
OTU_1801	0	0	0	0	0	1	1	1	0	0	0	0	0	0	0	0	0	0	0	0	0	1	0	0	0	0	0	0	1	0	0	0	0	0	1	1	0	1	0	0	0	0	0	0	1	0	0	0	0
OTU_3849	0	0	0	0	0	0	0	0	0	0	1	1	0	0	0	0	0	0	0	0	1	0	0	1	0	1	1	0	0	0	0	0	0	0	0	0	1	0	2	0	1	0	0	0	0	0	1	1	0
OTU_3822	0	0	0	1	1	0	1	1	0	0	0	0	0	0	0	0	1	0	1	0	0	0	1	1	0	0	0	0	1	0	1	0	0	0	0	0	0	0	0	0	0	0	0	0	0	0	0	1	1
OTU_504	0	1	0	0	0	0	0	0	0	0	0	0	1	0	0	0	2	1	0	1	0	0	1	0	0	0	0	0	0	0	0	1	0	1	0	0	0	0	0	0	0	0	0	0	1	0	0	1	1
OTU_4279	0	0	0	0	0	0	0	0	0	0	0	1	0	0	0	0	0	2	0	0	0	0	0	1	1	1	0	0	1	0	0	1	0	0	1	0	0	0	0	0	1	0	0	0	0	1	0	1	1
OTU_6335	0	0	1	0	0	0	1	0	0	0	0	1	0	0	0	2	0	0	0	0	0	0	0	1	0	1	0	1	1	1	1	0	1	0	0	0	0	0	0	0	0	0	0	0	1	0	0	0	0
OTU_2690	0	0	0	0	0	0	0	2	1	0	1	0	0	0	0	3	0	1	2	1	0	0	0	3	0	0	0	0	0	2	0	1	0	0	0	0	0	1	1	0	0	0	0	0	1	0	0	0	0
OTU_3605	0	0	0	0	1	0	0	0	0	0	1	0	0	1	0	1	0	0	0	0	0	0	0	0	0	0	0	0	1	0	0	0	0	0	0	0	0	0	1	0	1	1	0	1	0	0	0	0	0
OTU_5352	0	1	0	0	0	1	0	0	0	0	0	1	0	0	1	0	0	0	0	0	0	1	0	1	0	0	0	0	0	1	0	0	0	0	0	1	0	1	2	0	0	0	0	1	0	0	2	0	0
OTU_2350	0	1	0	0	0	0	0	0	0	0	0	1	0	0	3	0	1	0	1	2	1	0	0	0	1	1	0	0	0	0	1	0	1	0	0	0	1	0	0	0	0	0	0	0	0	0	0	0	0
OTU_1754	0	1	0	0	0	0	1	0	0	2	0	0	0	1	1	1	0	0	0	0	0	0	2	0	0	1	0	0	1	0	0	0	0	0	0	0	0	0	1	0	1	0	1	0	1	0	0	0	0
OTU_5674	1	0	1	1	0	0	1	0	0	0	0	0	0	0	0	0	0	0	0	1	1	0	0	0	0	0	0	0	0	0	1	0	0	0	1	1	0	0	0	0	1	0	0	0	0	2	1	1	0
OTU_1460	0	1	1	0	0	0	0	1	2	0	1	0	0	0	0	0	0	1	3	0	2	0	0	0	0	0	2	0	0	0	0	3	0	0	0	0	0	0	0	0	0	0	0	1	0	0	2	0	0
OTU_5995	0	0	1	0	0	0	0	1	0	0	0	1	1	0	1	0	0	1	0	0	0	0	0	0	0	1	1	0	0	0	0	0	0	1	0	0	1	1	0	0	0	0	0	0	0	0	1	0	0
OTU_6224	0	1	0	1	0	0	1	0	0	0	0	0	0	1	0	0	2	0	0	0	0	1	0	0	0	0	0	0	0	0	0	0	1	0	1	1	0	0	0	0	0	0	0	1	0	0	0	1	0
OTU_4415	0	0	0	0	0	0	0	0	0	0	1	0	0	0	1	0	0	1	0	0	0	0	1	0	1	1	0	0	0	0	0	0	0	0	0	0	0	0	2	0	1	0	0	0	0	0	1	0	0
OTU_3273	3	0	0	0	0	0	0	0	0	0	0	0	0	1	1	1	0	0	0	1	0	1	0	0	1	0	0	0	1	1	1	0	1	0	1	0	0	1	0	0	0	1	0	1	0	1	0	0	0
OTU_7347	0	1	1	1	0	0	0	0	1	2	0	0	0	1	0	1	0	0	0	0	0	1	0	1	0	0	1	0	0	0	0	1	0	1	0	1	0	0	0	4	0	0	0	0	0	0	0	0	0
OTU_4913	0	0	0	0	0	1	0	0	1	0	0	0	0	1	0	0	0	0	0	0	0	1	0	1	0	0	0	0	0	0	0	1	1	0	1	0	0	0	0	0	0	0	1	2	0	0	0	0	0
OTU_5260	0	0	0	0	0	0	1	0	0	0	0	0	1	0	0	0	0	0	0	1	0	0	1	0	0	2	0	0	0	0	1	1	1	0	0	0	0	0	0	0	0	0	1	0	0	0	0	0	0
OTU_2400	0	0	0	0	0	1	0	0	1	0	0	1	0	1	0	0	0	0	0	0	0	0	0	0	0	0	0	0	0	1	0	0	0	0	0	0	1	1	0	0	0	0	2	0	2	0	0	2	0
OTU_4798	1	2	1	0	0	0	0	0	0	0	1	0	1	1	0	0	0	1	0	0	0	0	0	1	0	1	0	0	0	0	0	0	0	0	0	1	0	0	0	0	0	0	0	0	0	0	0	1	0
OTU_5233	0	0	0	0	0	0	0	0	0	0	0	0	1	0	1	0	0	0	0	0	0	0	0	0	0	0	0	0	0	1	2	0	0	0	0	0	0	0	0	0	0	0	0	0	0	1	0	0	0
OTU_987	0	0	0	2	0	0	1	0	0	0	0	1	1	0	0	0	0	0	0	0	0	0	0	0	0	0	0	0	0	0	0	0	0	0	0	0	0	1	0	0	2	1	1	0	0	0	0	1	0
OTU_1088	0	0	0	0	0	0	0	0	0	0	3	0	0	0	0	0	1	0	0	0	0	0	0	2	0	0	0	0	0	0	0	1	0	0	0	0	0	2	0	1	0	1	0	0	0	0	0	0	0
OTU_4579	0	1	2	0	0	0	1	0	3	0	2	2	0	0	1	0	0	3	0	1	1	0	0	0	0	0	0	0	0	1	0	1	0	0	0	0	0	0	3	2	0	3	0	1	0	0	0	0	0
OTU_3049	0	0	2	0	0	0	0	1	0	0	0	1	0	1	0	0	0	0	0	0	0	1	0	0	1	0	0	2	0	0	0	3	1	0	0	0	1	1	1	0	1	0	0	0	0	1	0	0	0
OTU_2693	0	0	0	0	0	0	0	0	2	0	1	0	0	1	0	0	0	0	1	0	0	1	0	0	1	0	0	2	0	1	0	1	0	0	0	1	1	0	1	0	0	0	0	0	0	0	1	0	0
OTU_4986	1	0	0	0	0	0	0	0	0	0	0	0	0	0	0	0	0	0	0	2	0	0	0	0	0	1	0	0	1	1	1	0	1	0	0	1	0	1	0	1	0	1	0	0	0	0	0	1	0
OTU_66	0	0	0	0	0	0	1	0	0	1	0	0	1	0	2	1	0	0	0	0	0	0	0	0	0	0	1	1	0	0	0	0	0	1	0	0	0	1	0	0	0	0	0	0	0	0	0	0	1
OTU_696	1	0	0	0	0	0	0	0	0	0	0	0	0	0	0	0	0	0	0	0	0	1	0	0	1	0	0	0	1	0	0	1	2	0	1	0	0	0	0	0	0	1	0	0	0	0	1	0	1
OTU_1564	0	0	0	0	1	1	0	0	0	0	0	0	0	0	1	0	0	0	0	1	0	0	0	0	0	1	0	0	0	0	0	0	0	1	1	0	0	1	0	0	2	0	0	1	0	0	0	2	1
OTU_4729	0	0	0	0	0	0	0	0	0	0	0	1	1	1	0	0	0	0	1	0	0	0	0	0	0	0	0	0	0	1	0	0	1	0	0	1	0	0	0	1	1	0	0	1	0	0	0	0	1
OTU_4851	0	1	0	0	1	0	1	0	0	0	0	2	1	0	0	0	0	1	0	0	1	0	0	0	1	0	1	0	0	0	0	0	0	0	0	0	0	0	0	0	0	2	1	0	1	0	0	0	1
OTU_972	1	0	0	0	0	0	0	0	0	0	0	0	1	0	0	0	0	1	0	0	1	0	0	0	0	0	0	1	0	0	0	1	1	1	0	0	0	0	1	1	0	0	0	0	0	0	1	0	0
OTU_4842	0	0	0	1	0	0	1	0	0	0	0	2	0	0	0	0	0	1	1	0	1	0	0	0	0	0	0	0	0	0	0	0	0	0	0	0	0	1	0	1	0	1	0	1	1	0	1	0	0
OTU_6097	0	0	0	0	0	1	0	0	0	0	0	0	0	1	4	0	0	0	0	0	1	0	0	0	1	0	0	0	0	0	0	0	0	0	2	0	0	0	1	0	1	0	0	0	0	0	0	0	1
OTU_10836	0	0	0	1	1	1	0	0	0	0	0	0	0	0	0	0	0	0	1	0	1	1	0	0	0	1	0	0	0	0	0	0	0	0	1	0	0	0	0	0	0	0	0	0	0	0	0	1	0
OTU_347	0	0	0	0	0	0	0	0	0	0	0	0	0	0	1	0	0	0	0	1	0	0	0	0	3	0	0	0	0	0	0	0	0	0	1	1	0	1	0	0	0	1	0	1	1	0	0	1	0
OTU_6005	0	0	0	0	1	0	0	1	0	0	0	0	1	0	1	0	0	0	1	0	0	1	0	0	0	0	0	0	2	1	1	0	2	1	0	0	0	0	0	0	1	1	0	0	0	0	0	0	0
OTU_1786	0	0	1	0	0	0	1	0	0	1	0	0	0	0	1	1	0	0	0	0	0	0	0	1	1	1	1	0	0	0	0	0	1	0	0	0	0	0	0	0	0	0	1	0	0	0	0	0	0
OTU_4536	0	1	0	0	1	0	0	1	1	1	2	1	1	1	2	2	0	0	0	1	1	0	0	0	1	0	0	0	0	0	0	0	2	0	0	0	1	0	0	0	1	1	1	0	0	0	1	0	0
OTU_10538	0	0	0	1	0	1	0	0	0	0	1	0	1	0	2	0	1	0	0	0	1	1	0	0	0	0	2	0	0	0	0	0	1	0	0	1	0	0	0	1	0	0	0	0	0	0	0	0	1
OTU_5544	0	0	0	0	1	0	0	0	0	0	0	0	0	0	0	0	0	0	1	0	0	0	0	0	0	0	0	0	1	0	0	0	0	1	0	0	0	0	0	0	0	0	0	0	0	1	0	0	0
OTU_132	0	0	0	0	0	0	1	1	0	0	0	0	1	0	0	0	0	0	0	1	1	1	0	0	0	0	0	1	0	0	0	0	0	0	0	0	0	0	0	0	0	0	0	0	0	0	0	0	0
OTU_525	0	2	0	0	0	1	0	2	0	0	0	0	0	0	0	1	0	0	0	0	0	0	0	0	1	0	0	1	0	1	0	0	1	0	0	0	0	0	1	0	0	0	1	0	0	0	0	0	1
OTU_3820	1	1	1	0	2	0	0	0	1	0	0	1	1	0	1	1	0	0	0	1	0	0	0	0	1	0	0	0	0	0	0	0	0	0	0	0	0	1	0	0	0	0	0	0	0	1	0	0	0
OTU_2713	1	1	0	0	0	0	0	0	0	0	0	0	0	0	1	1	1	0	0	1	0	0	0	0	0	0	0	1	0	0	1	2	0	0	0	0	0	0	0	0	0	0	0	0	0	0	0	1	0
OTU_4603	0	1	0	0	0	0	0	0	0	0	0	0	0	0	0	1	0	0	0	0	0	0	0	2	1	0	0	1	1	1	1	0	0	0	0	0	0	0	1	0	0	0	0	0	0	1	0	1	0
OTU_5181	1	0	0	0	0	1	1	0	0	1	0	0	1	0	2	1	0	0	0	1	0	1	0	0	0	1	0	0	0	0	0	0	0	0	1	1	0	0	1	0	0	0	0	0	0	0	0	1	0
OTU_2902	0	0	0	0	0	0	0	1	2	0	0	0	0	0	3	0	0	1	0	0	0	1	0	0	1	0	0	0	0	1	0	0	1	0	0	0	0	0	0	0	1	0	0	1	0	0	0	0	0
OTU_36013	1	1	1	2	0	0	0	0	0	0	1	1	0	0	1	0	0	2	0	0	1	1	1	0	0	1	0	0	0	0	0	0	0	0	0	0	1	0	0	1	0	0	1	0	0	0	0	1	0
OTU_8085	0	0	1	0	0	0	0	0	0	0	0	0	0	0	0	0	0	1	0	0	1	1	0	0	1	1	0	0	0	1	0	1	1	0	0	0	0	0	0	0	0	0	0	1	0	0	1	0	0
OTU_10471	0	1	0	0	0	0	1	0	0	0	0	0	0	0	0	0	1	0	0	1	0	0	0	1	0	0	0	0	0	0	0	2	0	0	0	1	0	0	0	1	0	0	2	0	0	0	0	0	0
OTU_197	0	0	0	0	0	0	0	1	0	0	1	0	0	0	0	0	0	0	0	0	0	0	1	1	1	0	0	0	0	0	0	0	0	1	0	2	0	0	0	0	0	0	0	0	0	0	0	0	0
OTU_480	1	0	0	1	1	0	0	0	0	0	0	0	0	0	0	0	0	0	0	0	0	1	0	1	0	0	1	0	0	0	0	0	0	0	1	0	0	1	0	0	1	0	0	0	0	0	0	0	0
OTU_3668	0	0	1	0	0	2	0	1	0	0	0	1	0	0	0	0	0	1	0	0	0	0	0	1	0	0	0	0	1	0	0	0	0	0	0	0	0	0	0	0	1	1	1	0	0	1	0	0	1
OTU_5060	0	0	1	1	2	0	0	0	0	1	0	0	0	0	1	0	0	0	1	0	0	0	0	0	1	0	1	2	0	0	1	0	0	0	0	0	0	0	1	0	0	0	1	0	1	0	0	1	0
OTU_3993	0	0	1	0	1	0	0	2	0	0	0	0	0	0	0	0	0	0	1	0	0	0	0	0	0	0	0	1	0	1	0	0	1	0	0	0	0	0	0	0	1	0	0	1	0	0	1	0	1
OTU_1810	0	0	0	1	0	0	0	0	0	0	0	0	1	3	0	2	0	0	1	0	0	0	0	1	0	0	0	0	0	0	0	0	0	0	0	0	0	0	0	1	0	1	0	0	0	0	0	0	0
OTU_6581	0	0	0	0	0	0	1	0	1	1	0	0	0	0	1	0	0	1	0	0	0	0	0	1	0	0	0	0	0	0	0	0	0	0	1	1	0	2	0	1	1	0	1	2	1	0	0	0	0
OTU_4860	0	0	0	0	0	0	1	0	0	0	2	0	0	0	2	0	0	0	0	1	0	0	0	0	1	0	0	1	0	0	0	0	0	0	0	0	0	0	0	0	0	0	0	0	0	0	1	1	0
OTU_7516	0	1	0	0	1	0	1	1	0	0	1	2	0	0	0	1	0	1	0	0	0	0	0	0	0	0	0	0	0	0	1	0	0	0	0	0	0	0	0	1	1	0	0	0	0	0	1	0	1
OTU_20923	0	0	1	0	2	0	0	0	1	0	0	0	0	0	0	0	0	0	0	0	1	0	1	0	0	0	0	0	1	0	4	0	1	0	0	0	0	1	0	1	0	0	0	0	0	0	0	0	0
OTU_4397	0	0	0	0	1	0	0	1	0	0	0	0	0	0	0	0	0	0	0	0	0	0	0	0	1	0	0	0	0	2	0	0	1	0	0	1	0	0	0	0	0	0	1	0	1	1	0	1	0
OTU_2101	0	0	0	0	0	0	0	0	0	0	0	0	0	0	0	0	0	0	0	0	0	0	0	0	0	0	0	0	0	0	0	0	0	0	0	0	0	0	0	0	0	1	0	0	0	0	0	0	0
OTU_5256	1	0	1	0	0	0	0	2	0	2	0	0	0	0	0	0	0	0	0	0	0	1	0	0	0	0	0	0	1	0	0	0	0	0	0	2	0	0	0	1	0	0	0	2	0	0	0	0	1
OTU_6531	1	0	2	0	1	0	0	0	0	0	0	0	0	0	0	2	0	0	0	0	1	0	0	0	1	0	0	0	0	1	2	0	0	1	0	0	2	0	0	0	0	1	0	0	2	0	0	0	0
OTU_1618	0	0	0	0	1	0	0	0	0	0	0	0	1	0	0	0	1	0	2	0	0	0	1	0	0	0	0	4	0	0	0	0	0	0	1	0	0	0	0	0	1	0	0	0	0	0	0	0	0
OTU_4312	0	0	0	0	0	1	0	0	0	0	0	0	0	0	1	1	0	0	0	0	0	1	0	0	0	1	0	2	0	1	0	0	1	0	0	1	0	0	0	0	0	0	0	0	0	1	1	0	0
OTU_265	0	0	0	0	0	1	1	0	0	0	1	0	0	0	0	0	0	0	0	0	0	0	1	0	0	0	1	0	0	1	0	0	1	0	0	0	0	1	0	0	0	0	0	1	0	0	0	0	0
OTU_9612	0	0	2	0	0	1	1	0	0	0	1	0	0	1	0	0	0	0	1	0	1	0	0	0	0	0	1	0	0	0	0	0	0	0	0	0	0	0	0	0	1	0	0	0	0	0	1	2	0
OTU_7707	0	0	0	1	0	0	0	0	0	0	0	0	0	0	0	0	0	1	1	0	0	0	0	0	0	0	0	0	0	0	0	0	1	0	0	2	1	0	0	0	1	0	0	0	0	1	0	1	0
OTU_394	0	0	0	0	0	2	0	1	0	0	6	0	0	0	0	0	1	0	0	1	0	0	0	0	0	0	0	0	0	0	0	0	0	0	0	0	0	0	0	0	0	0	1	0	0	0	0	0	0
OTU_4908	0	0	0	2	1	0	1	0	1	0	0	0	0	1	0	0	4	0	0	1	0	0	0	2	0	0	0	0	0	0	0	0	0	0	0	0	0	0	1	0	2	0	1	0	0	0	0	0	0
OTU_4797	0	0	0	0	1	0	0	0	0	0	1	1	0	0	0	0	0	0	0	0	2	0	0	0	0	1	0	0	2	0	1	0	0	0	0	0	0	0	1	1	0	1	0	0	0	0	1	0	0
OTU_4668	1	0	0	0	1	1	1	0	0	0	0	0	0	0	0	0	0	0	0	1	0	0	1	0	0	0	0	0	0	0	0	0	0	0	0	0	1	1	1	0	0	0	0	1	1	0	1	0	0
OTU_4053	1	0	0	1	1	0	0	0	0	0	1	0	0	0	0	0	0	1	0	1	0	0	0	0	0	1	0	0	1	0	2	0	0	0	0	0	0	0	0	0	2	1	0	0	0	0	0	0	0
OTU_2610	0	0	0	1	0	0	2	0	0	0	0	0	0	0	0	0	0	1	0	0	0	0	0	0	1	0	0	1	1	1	1	0	0	1	0	0	1	0	1	0	0	0	0	0	0	0	0	0	2
OTU_4862	0	0	1	0	0	0	0	0	0	0	0	0	1	0	1	0	0	1	0	0	1	0	0	0	0	0	0	0	1	0	0	0	0	0	0	0	0	1	0	0	0	0	0	0	0	0	1	0	0
OTU_832	0	1	1	0	0	1	0	2	0	0	0	1	0	1	0	0	0	0	1	0	1	1	0	0	0	0	0	3	0	0	0	0	1	1	0	1	0	0	1	0	0	1	0	3	0	0	0	0	0
OTU_7721	0	0	1	0	0	0	0	0	0	2	0	0	1	0	0	0	0	0	0	0	0	1	1	0	0	0	0	0	0	0	0	1	0	0	0	0	0	0	0	0	0	2	0	0	0	0	0	2	0
OTU_3325	0	1	0	0	1	0	0	0	0	0	0	0	0	1	0	1	0	0	0	0	0	0	0	0	1	0	0	0	0	0	0	0	0	0	0	1	0	0	0	2	1	0	1	0	0	1	0	1	0
OTU_3904	1	1	0	0	0	0	0	0	0	0	0	1	0	0	0	0	0	1	0	2	1	1	0	0	0	1	0	0	1	0	0	0	0	0	0	0	0	0	0	0	0	0	0	0	1	1	2	0	0
OTU_2082	0	1	1	1	0	1	1	0	0	0	1	0	0	0	0	0	0	0	1	0	0	0	0	2	1	0	0	0	0	0	0	1	0	0	0	0	0	0	0	0	0	0	1	0	0	0	0	0	0
OTU_933	1	0	0	0	0	0	0	0	0	0	1	1	0	0	0	0	1	0	1	0	1	0	0	0	0	0	0	0	1	0	0	1	0	0	0	0	0	0	0	1	0	0	0	0	0	0	0	1	1
OTU_778	0	0	1	1	1	1	0	0	1	0	0	0	0	1	0	0	0	0	1	0	0	0	0	0	0	0	0	0	0	1	1	0	1	0	0	0	1	0	0	1	0	0	0	1	2	0	0	1	0
OTU_7946	0	0	0	0	0	0	0	0	1	1	0	1	0	0	1	0	0	0	0	0	0	0	0	1	0	0	0	0	0	0	0	1	0	0	0	0	1	0	0	0	0	0	0	0	0	0	0	0	0
OTU_64187	0	0	0	1	0	2	0	0	0	0	0	0	0	0	0	0	0	0	0	0	0	1	0	0	0	0	0	0	1	0	0	0	0	0	0	0	0	1	0	0	0	0	0	0	2	0	0	0	0
OTU_1671	0	0	0	1	0	0	0	1	0	0	0	0	0	1	1	0	0	1	0	0	0	0	0	0	0	0	0	1	1	0	0	0	0	0	0	0	0	0	0	0	0	0	0	0	0	0	0	0	0
OTU_2726	0	0	2	0	1	0	0	0	0	0	0	1	1	0	0	1	0	0	0	0	0	0	0	0	0	0	0	0	1	0	0	0	0	0	0	0	0	0	0	0	1	1	0	1	0	1	0	0	1
OTU_1046	0	0	0	0	0	0	1	0	0	0	0	0	0	0	0	0	0	0	0	0	0	0	0	1	1	0	0	0	0	0	0	0	0	0	1	0	0	0	0	0	0	3	0	0	0	0	1	0	0
OTU_3907	0	0	0	0	1	0	0	1	0	0	0	1	0	0	0	0	0	1	0	0	0	0	0	0	0	0	0	0	1	0	1	0	2	1	1	0	1	0	0	0	1	0	0	0	0	0	0	2	0
OTU_4161	0	0	1	0	0	0	0	0	0	0	0	1	0	0	0	1	0	0	0	0	0	1	0	0	1	0	0	0	0	0	1	1	0	0	0	1	0	0	0	1	0	1	0	0	0	1	0	0	1
OTU_3097	0	0	0	0	0	0	0	1	0	1	0	0	0	0	0	2	0	0	1	2	0	0	2	0	0	0	1	0	0	0	1	2	0	0	0	0	0	1	0	0	0	0	0	0	1	0	0	0	1
OTU_217	0	0	0	0	3	0	0	0	0	0	1	1	0	1	0	0	0	0	0	1	0	0	0	0	0	0	0	0	0	0	0	0	0	0	0	0	1	0	0	0	2	1	0	0	0	0	0	2	0
OTU_174	0	0	0	1	0	2	0	0	0	0	0	0	1	0	0	0	0	0	0	0	0	0	0	1	0	0	0	0	0	0	1	0	0	1	0	0	1	0	0	0	0	0	0	0	0	0	0	1	0
OTU_211	0	0	0	0	0	0	0	0	0	0	1	0	0	0	1	0	0	0	0	0	0	0	0	0	0	0	0	1	1	0	2	0	0	1	0	0	1	1	2	1	1	1	5	1	0	1	3	1	1
OTU_4383	0	0	0	0	1	0	0	1	0	0	0	1	0	2	0	0	0	0	1	0	1	0	0	1	1	0	1	0	0	0	0	0	0	0	0	0	0	0	0	0	0	0	0	0	0	0	0	1	1
OTU_2698	0	0	1	1	1	0	2	0	0	1	0	0	1	0	0	0	0	0	0	0	0	0	0	0	0	0	0	0	0	2	0	0	0	0	0	0	0	0	0	0	0	0	2	0	0	1	0	1	0
OTU_2750	0	0	1	0	0	0	1	0	0	2	0	0	0	0	0	1	0	0	0	1	0	0	0	2	0	0	0	0	0	0	1	0	0	1	0	0	2	0	0	0	1	1	0	0	2	0	0	0	1
OTU_1235	0	0	0	0	1	0	1	3	0	0	1	0	0	1	0	1	0	0	0	0	0	0	0	0	0	1	0	0	0	0	0	0	0	0	1	1	0	0	0	0	0	0	0	0	0	0	0	1	0
OTU_9605	0	0	0	0	0	0	0	0	0	1	0	0	0	0	0	0	0	0	0	0	0	1	1	0	0	0	0	0	0	1	0	0	0	0	0	0	0	0	1	0	0	1	0	0	2	0	0	0	1
OTU_5751	0	0	0	0	0	0	0	0	0	0	0	0	1	0	0	0	0	0	1	0	0	1	1	0	1	0	0	0	0	0	0	1	2	0	1	0	0	0	0	0	0	0	0	1	0	0	0	0	1
OTU_2217	2	1	0	0	0	0	1	0	0	0	0	0	0	0	0	0	0	0	0	0	0	0	0	0	0	0	0	0	1	0	0	0	1	0	1	0	0	1	0	0	0	0	0	2	0	0	1	0	1
OTU_512	0	0	0	0	0	0	0	1	0	0	0	0	0	1	0	0	0	1	0	0	0	1	1	3	0	0	1	0	0	0	0	0	0	0	0	0	0	0	0	0	0	0	0	0	0	0	0	0	0
OTU_2100	0	0	0	0	0	0	0	0	0	0	0	0	0	0	0	0	0	0	0	0	0	0	0	0	0	0	0	0	0	0	0	0	0	0	0	0	0	0	0	0	0	0	0	0	0	0	0	0	0
OTU_2571	0	0	0	0	0	0	0	0	1	0	0	0	1	0	0	0	0	0	0	3	0	0	0	0	0	0	0	0	0	0	1	0	0	0	0	0	0	0	0	0	0	0	2	0	1	3	0	1	0
OTU_5133	0	0	1	1	0	0	0	0	0	0	0	0	0	0	0	0	0	0	0	0	0	0	0	0	1	0	0	1	0	0	0	0	1	0	0	0	0	1	0	0	0	1	1	1	0	2	0	0	0
OTU_3521	0	0	1	0	0	0	1	0	0	0	0	0	0	0	1	0	1	1	0	0	1	0	0	0	0	1	0	0	0	0	0	0	0	0	0	0	0	0	0	0	0	0	0	1	0	1	0	0	0
OTU_4930	0	0	0	0	0	0	0	1	0	0	0	0	0	0	0	1	1	1	0	0	0	1	0	1	0	0	1	1	0	0	0	0	0	1	0	0	0	0	1	0	0	0	3	0	0	1	0	0	0
OTU_7529	2	0	0	0	0	0	1	0	0	2	0	0	0	0	0	1	0	1	0	0	0	0	1	0	0	0	1	0	1	0	0	0	0	0	1	0	0	0	0	0	0	0	0	0	0	0	1	1	0
OTU_5501	0	0	0	0	0	1	1	2	1	0	0	1	0	0	0	1	1	0	0	0	0	0	0	0	0	2	0	0	0	0	0	1	0	1	0	0	0	0	0	0	0	0	0	0	0	0	0	0	0
OTU_5425	0	0	1	1	0	0	0	0	0	0	0	0	0	1	0	0	0	0	0	0	0	1	0	0	0	0	0	1	0	0	1	0	0	0	1	0	1	0	1	0	0	0	0	0	0	0	0	0	0
OTU_4830	1	0	0	1	0	0	0	0	0	0	0	2	1	0	0	0	0	0	3	0	0	0	1	0	1	0	0	0	0	0	0	0	2	0	0	1	2	1	0	0	0	0	0	0	0	0	0	0	1
OTU_1811	0	0	0	0	0	0	1	0	1	1	0	0	0	0	0	0	1	0	0	0	0	0	0	0	0	1	0	2	0	0	2	0	0	0	0	0	0	1	0	0	0	0	0	2	0	1	0	1	1
OTU_5415	0	0	0	0	0	0	0	0	0	0	1	0	1	0	1	0	0	0	0	0	1	0	0	0	0	0	0	0	1	0	0	0	0	0	1	1	0	0	0	0	0	0	0	0	0	0	0	0	0
OTU_1558	0	0	0	0	1	0	0	1	0	0	0	0	0	0	0	0	0	0	0	0	0	0	0	0	1	1	0	0	0	0	0	0	0	0	0	0	0	0	0	1	0	0	1	0	1	0	0	0	0
OTU_40063	0	0	0	0	0	1	0	2	0	1	0	1	1	0	0	0	0	0	1	0	1	0	0	0	0	0	0	0	0	0	0	0	0	0	0	1	0	1	0	0	0	0	1	0	0	0	0	0	0
OTU_3532	0	0	0	0	0	0	0	0	0	2	0	0	0	1	2	0	0	0	0	0	0	0	3	0	0	0	0	0	1	1	1	0	0	0	0	1	0	1	0	0	0	0	0	0	0	0	0	2	0
OTU_808	0	0	0	0	1	0	0	0	0	0	0	0	0	0	0	1	0	0	0	0	0	0	1	1	1	0	2	1	0	1	0	0	0	1	0	0	0	0	0	0	0	0	0	0	2	0	0	1	1
OTU_5206	0	0	0	0	1	1	0	0	1	0	0	0	0	0	1	0	0	0	1	0	1	0	0	1	0	0	0	0	0	0	0	0	0	1	2	0	1	0	0	0	0	0	0	0	0	0	0	0	1
OTU_11868	0	1	0	0	0	0	1	0	0	0	0	0	0	1	1	0	0	0	1	0	2	0	0	0	0	0	0	0	0	0	1	1	0	0	0	1	0	0	0	0	0	0	0	0	0	0	1	0	1
OTU_757	0	0	0	0	1	0	0	0	0	1	0	0	0	0	0	0	0	0	0	0	0	0	0	0	0	1	0	0	0	0	0	0	0	0	0	0	0	0	2	0	0	0	0	0	0	0	1	0	0
OTU_1160	0	0	0	0	1	0	0	1	0	1	0	0	0	1	0	0	0	0	0	0	0	0	0	0	1	0	1	0	0	0	0	1	0	0	0	0	0	0	0	0	1	0	0	0	0	0	0	0	0
OTU_5113	1	0	0	0	0	0	0	0	0	0	1	1	0	0	0	0	1	0	0	0	0	0	0	0	0	1	0	0	0	0	0	0	2	0	0	1	0	0	0	1	0	1	0	0	0	0	1	0	1
OTU_6099	0	0	0	0	0	1	0	0	0	1	0	0	0	0	0	0	0	0	1	0	0	0	0	0	1	0	0	0	0	0	0	1	0	1	0	0	0	0	0	1	0	0	0	0	0	0	1	1	0
OTU_729	0	1	0	0	0	0	0	0	0	0	0	0	0	0	0	0	0	0	0	0	0	0	0	0	0	0	2	1	1	0	2	0	0	0	0	0	0	0	1	0	0	0	0	1	0	0	0	0	1
OTU_6863	0	0	0	0	0	1	0	0	2	0	0	0	0	0	0	0	1	0	2	0	0	0	0	0	0	0	0	0	0	0	0	1	0	0	0	0	0	0	0	1	0	1	1	0	0	1	1	1	0
OTU_6575	0	0	0	1	0	0	0	1	0	1	0	0	0	0	0	1	1	0	0	0	2	0	0	0	3	0	0	0	0	0	0	1	0	0	1	0	0	0	1	0	3	0	2	0	0	1	0	0	0
OTU_4499	0	0	0	0	0	0	0	0	0	0	0	1	0	0	0	0	1	0	0	0	0	0	0	0	0	1	0	0	0	0	0	0	0	1	0	0	0	0	0	1	0	0	0	0	0	1	0	0	0
OTU_31706	0	1	2	0	0	0	0	0	1	0	0	1	0	0	0	0	0	0	0	0	0	0	0	0	0	1	0	0	2	0	0	0	0	0	1	0	0	1	0	0	1	1	0	0	1	0	1	0	0
OTU_308	0	0	0	0	1	1	0	0	0	0	0	0	0	2	0	1	0	0	0	0	1	0	1	0	0	0	1	0	0	0	0	0	0	0	1	0	0	0	0	0	0	0	0	0	0	0	0	0	0
OTU_61	0	1	0	0	0	0	0	0	0	0	1	0	0	0	0	0	0	0	1	1	0	1	0	0	0	0	0	0	0	1	0	0	0	1	0	0	0	0	0	0	1	0	0	0	1	2	0	0	1
OTU_1495	0	0	0	1	0	0	1	0	0	0	0	1	0	0	0	0	1	0	0	0	1	0	0	0	0	0	0	0	0	0	0	0	0	0	1	0	0	0	0	0	1	0	0	1	0	0	0	0	1
OTU_1969	0	0	0	1	0	1	0	0	0	0	0	0	1	0	0	0	0	0	2	0	0	3	0	0	0	0	0	0	1	0	0	0	0	0	0	0	0	0	0	0	0	0	0	0	0	0	0	1	0
OTU_5490	2	1	0	0	0	0	0	0	0	1	0	0	0	0	0	0	0	1	0	1	0	0	0	0	0	0	0	0	0	0	0	0	0	0	1	0	1	0	0	0	0	0	0	0	0	0	1	0	0
OTU_303	0	0	0	0	2	1	0	0	0	0	0	0	0	0	0	1	0	0	0	1	0	0	0	0	0	0	0	0	0	1	0	0	0	0	1	0	0	0	1	2	0	0	0	0	0	0	0	0	0
OTU_9178	0	1	0	0	0	0	0	0	0	0	1	0	1	0	0	0	0	0	0	0	1	0	0	0	0	1	0	0	0	0	0	0	0	0	1	0	0	0	0	0	1	0	1	0	0	0	0	0	0
OTU_3757	0	0	0	0	0	1	0	0	0	0	0	0	1	1	0	0	1	0	0	0	0	0	0	0	0	0	1	0	0	0	0	0	0	0	0	0	1	1	0	0	2	1	0	0	0	0	1	0	0
OTU_6227	0	0	0	0	0	0	1	0	0	0	1	0	0	0	0	0	1	0	0	0	0	0	0	0	0	0	0	0	0	0	0	0	1	0	0	0	1	0	1	0	0	1	0	0	0	0	1	0	1
OTU_6344	1	0	1	0	0	0	0	1	0	0	0	0	1	0	0	0	0	0	1	0	0	1	0	0	0	2	0	0	0	0	0	0	0	0	1	0	0	1	1	0	0	0	0	0	0	0	0	0	0
OTU_33	0	0	0	0	0	0	1	0	0	0	0	0	0	0	0	0	0	0	2	0	0	0	1	0	0	1	0	0	0	0	0	0	0	0	0	0	0	0	0	0	0	0	1	1	0	0	0	1	1
OTU_2341	0	0	0	0	0	0	0	0	1	0	0	0	0	0	0	0	0	0	1	0	0	0	2	0	0	1	0	0	0	0	0	0	0	0	0	0	0	1	0	0	0	0	0	0	1	0	0	0	0
OTU_1599	0	1	0	0	0	0	2	0	0	1	1	0	2	1	0	0	1	1	0	0	0	0	0	0	0	0	0	0	0	1	0	0	0	0	0	0	0	3	1	0	0	1	0	1	0	0	1	1	0
OTU_3365	0	0	0	0	0	0	0	0	0	0	1	0	0	1	0	0	0	0	1	0	0	0	0	0	0	0	0	0	0	3	1	0	0	1	0	0	0	0	0	0	0	0	0	0	0	0	0	0	0
OTU_2201	1	0	1	0	0	0	0	0	0	0	0	0	0	1	0	0	0	0	0	1	1	0	0	0	0	0	0	1	0	0	0	0	0	0	0	0	0	0	0	0	0	0	0	0	0	0	0	0	0
OTU_8941	0	0	0	0	0	0	0	0	0	0	0	0	0	0	0	0	0	0	0	0	0	0	0	0	0	0	0	0	0	0	0	0	0	0	0	0	0	0	0	0	0	0	0	1	0	2	0	0	0
OTU_11599	0	0	0	1	1	0	0	0	0	0	0	0	0	0	1	0	0	2	0	1	1	0	0	0	1	0	0	0	0	0	0	1	0	0	0	0	0	1	0	0	0	0	0	0	0	0	0	0	0
OTU_2496	0	0	0	0	0	0	0	1	0	1	0	0	1	0	0	0	0	0	0	0	0	0	0	0	0	0	0	0	1	1	1	0	0	0	0	0	0	0	0	0	0	0	2	0	0	0	0	0	0
OTU_8060	0	0	0	0	0	3	1	0	0	0	0	1	0	1	0	0	0	0	0	0	0	0	0	0	0	2	2	1	0	0	0	0	0	0	0	0	0	1	1	1	0	0	0	0	0	0	0	0	0
OTU_7009	0	0	0	0	0	0	0	0	0	2	0	1	1	1	0	0	0	0	0	0	0	0	0	1	1	0	0	0	0	0	0	0	0	1	0	2	0	1	0	2	0	0	0	1	1	0	0	0	1
OTU_11009	0	1	1	0	0	0	0	0	0	0	1	1	0	1	0	1	2	0	0	1	1	0	1	0	0	1	0	0	0	0	0	1	0	0	0	0	0	2	1	1	0	0	0	1	0	1	0	0	0
OTU_809	0	0	0	1	2	0	0	0	0	0	0	2	0	0	0	0	0	1	0	0	0	0	1	1	0	0	0	0	0	1	0	0	0	0	0	0	0	0	0	0	0	1	0	0	0	2	0	0	0
OTU_8404	0	0	0	1	0	1	0	0	0	0	0	0	0	0	0	1	0	0	0	0	0	1	0	0	0	0	0	0	1	0	0	0	0	1	1	0	0	0	0	0	0	0	1	0	0	1	0	0	0
OTU_409	0	0	0	0	1	0	0	0	1	0	0	0	0	0	0	0	0	0	0	0	0	0	0	0	0	0	0	0	1	1	0	0	0	0	1	0	0	0	0	0	0	0	1	1	0	1	0	0	0
OTU_5203	1	0	0	0	0	0	0	0	0	0	1	0	0	0	1	0	0	0	0	0	0	0	0	0	0	0	0	0	0	0	0	0	0	0	0	0	1	0	0	0	1	0	0	0	0	1	0	0	0
OTU_6187	0	0	0	0	0	0	0	0	0	1	0	0	0	0	0	0	0	1	0	0	0	0	0	0	0	1	0	0	0	1	0	0	0	0	0	0	0	0	0	0	0	0	0	0	0	1	1	0	0
OTU_3738	0	0	0	0	0	0	0	1	0	1	1	0	0	1	0	0	0	0	0	0	1	0	0	0	0	0	0	0	0	0	0	1	0	0	0	0	0	0	0	0	0	1	0	0	0	0	0	1	0
OTU_428	0	1	0	0	0	0	0	0	0	0	0	0	0	0	0	0	0	0	0	0	0	0	0	0	0	0	0	0	0	1	0	0	0	0	1	0	0	0	0	1	0	1	0	0	0	0	0	0	1
OTU_1603	0	0	0	0	0	0	1	0	0	0	0	0	0	0	0	0	0	0	0	1	0	0	0	0	0	0	0	1	0	0	0	0	0	0	0	0	1	0	1	0	0	0	0	0	0	0	0	0	0
OTU_77	0	1	0	0	0	0	0	1	0	0	0	0	0	0	0	0	0	1	0	1	0	0	0	0	1	0	0	0	0	2	0	1	0	0	0	1	0	0	0	1	0	0	0	0	0	0	0	0	0
OTU_1887	0	0	1	0	0	0	1	0	0	0	0	0	0	0	1	0	1	0	1	1	0	0	1	0	0	0	0	1	0	0	0	0	0	0	1	0	0	0	0	2	0	0	0	0	0	1	1	0	0
OTU_2916	0	0	0	0	0	0	0	0	0	1	0	0	0	0	1	0	0	0	0	0	0	0	0	0	0	0	1	0	0	0	0	0	0	0	0	0	0	1	0	0	0	1	1	1	0	0	0	0	1
OTU_9639	1	0	0	2	0	0	0	0	1	0	0	0	0	0	0	0	0	0	0	2	0	0	0	0	0	0	0	0	0	0	0	0	0	1	0	0	0	0	0	0	0	0	0	1	1	1	1	0	0
OTU_8417	1	0	1	0	0	1	1	0	0	0	0	2	0	0	0	0	0	0	0	0	1	0	0	0	0	0	0	0	0	0	0	1	0	0	0	0	0	0	0	0	0	0	1	0	1	0	0	0	0
OTU_4629	0	0	1	1	0	0	0	0	0	0	1	0	1	0	0	0	0	0	2	0	0	0	0	0	0	1	1	0	1	0	0	0	0	0	0	0	0	0	0	1	0	0	4	1	0	1	1	0	0
OTU_4036	0	0	0	0	0	0	3	0	0	0	0	0	0	1	0	0	2	0	0	0	2	0	0	0	1	1	0	0	1	0	0	0	1	0	0	0	0	0	0	0	0	0	0	0	0	0	1	0	0
OTU_6582	0	0	0	0	0	0	0	1	0	0	0	0	0	0	0	0	1	0	0	0	0	0	0	3	0	0	2	0	0	0	0	0	0	0	0	0	1	0	1	1	0	0	0	0	1	1	0	0	2
OTU_646	0	0	1	0	0	0	1	0	0	0	0	0	2	0	0	1	2	0	0	0	0	0	0	0	0	0	0	0	0	1	0	0	0	1	0	1	0	2	1	0	0	0	0	0	0	0	0	0	0
OTU_5498	0	0	0	1	0	0	0	0	0	0	0	0	0	1	0	0	0	0	0	0	0	0	0	0	0	0	0	0	0	0	0	0	2	0	1	1	1	0	0	0	0	0	0	0	0	1	1	0	0
OTU_9830	1	0	0	0	0	0	0	0	0	0	0	0	0	0	1	0	0	0	0	0	0	0	0	1	0	0	0	0	0	0	0	0	0	0	0	0	3	0	0	1	0	0	0	0	0	0	0	0	0
OTU_1864	0	0	0	1	0	0	0	0	0	1	0	0	0	0	0	0	0	0	0	0	0	0	0	0	0	0	0	0	0	0	0	0	0	2	0	0	1	0	1	0	0	0	1	0	0	0	0	0	0
OTU_18	0	0	0	0	1	1	0	0	0	0	0	0	0	0	0	0	0	0	0	0	0	0	0	1	0	0	0	0	0	0	0	0	0	1	1	0	0	0	0	0	0	0	0	0	1	1	0	1	0
OTU_3333	0	0	1	0	0	0	0	1	0	0	0	1	1	0	0	0	0	0	0	1	1	0	0	0	0	0	0	0	0	0	0	0	1	1	0	0	1	0	0	0	0	0	1	0	0	0	0	1	0
OTU_2465	0	0	2	0	0	0	0	1	0	1	0	0	0	0	0	0	0	0	0	0	0	0	0	0	0	0	0	0	1	0	1	0	0	0	1	0	0	1	1	0	0	0	0	0	0	0	0	0	0
OTU_3063	0	0	0	0	0	0	2	1	0	0	0	0	0	1	0	0	0	0	0	0	0	0	0	1	1	0	0	0	0	1	1	0	0	0	0	0	1	0	0	0	1	0	0	0	0	1	1	0	0
OTU_6100	1	0	0	0	0	0	1	0	0	0	0	0	0	0	0	0	0	0	0	0	0	0	0	0	0	0	0	0	0	0	0	0	1	0	0	0	0	0	0	0	1	0	0	0	0	0	0	0	0
OTU_5204	1	0	0	0	0	0	0	0	0	0	0	0	1	0	0	0	1	0	0	0	0	0	0	0	1	0	0	1	0	0	0	0	1	0	0	0	0	0	0	0	1	1	1	1	0	0	1	0	1
OTU_10012	0	0	0	0	0	1	0	0	0	0	0	0	1	1	0	0	0	1	0	0	0	3	1	0	1	0	0	0	0	0	0	0	1	0	0	0	0	0	0	0	0	0	0	0	0	0	0	0	0
OTU_2269	0	0	0	2	0	1	0	0	0	1	0	0	0	0	0	0	0	1	0	0	0	0	0	0	0	0	0	0	0	0	0	0	0	0	0	0	0	0	0	0	0	0	0	0	2	0	0	0	0
OTU_389	1	0	1	0	0	1	0	0	2	0	0	1	0	0	0	0	0	0	0	1	0	0	0	0	0	0	0	0	0	1	0	0	0	4	0	0	0	1	0	0	0	0	0	0	0	0	0	0	0
OTU_4974	0	0	0	0	0	0	0	0	0	0	2	0	0	0	0	0	0	0	0	2	0	0	0	0	0	0	0	0	0	1	1	0	0	0	0	0	2	0	0	0	1	0	0	0	0	0	0	1	0
OTU_2906	0	1	0	0	1	0	0	0	0	1	0	0	0	0	0	0	0	0	0	0	0	0	1	0	1	0	0	1	0	0	0	0	0	0	0	0	0	0	0	0	0	0	0	0	1	1	0	0	2
OTU_7947	0	1	0	0	0	0	0	0	0	0	0	1	0	0	0	0	0	0	0	0	0	0	0	0	0	0	0	2	0	0	0	1	0	1	0	0	0	0	0	0	0	0	0	0	1	0	0	1	0
OTU_8962	0	2	0	1	0	1	0	0	0	1	0	0	0	0	0	0	0	0	1	0	1	0	1	0	0	0	1	0	1	0	0	0	0	0	0	0	0	0	1	0	0	1	0	0	0	0	0	0	0
OTU_1519	1	0	0	2	0	0	1	1	0	0	0	0	1	0	0	1	0	0	0	0	0	0	0	0	0	0	0	0	0	0	0	0	0	0	0	0	0	0	0	0	0	0	0	0	1	1	1	0	1
OTU_1758	0	1	0	0	0	0	0	0	0	0	0	1	0	0	0	0	0	0	2	0	0	0	0	0	0	1	1	1	0	0	0	1	1	0	0	0	0	0	0	1	1	0	0	0	0	0	1	0	0
OTU_3151	0	0	0	0	0	0	1	0	0	2	0	0	1	0	1	0	0	0	0	0	0	1	0	0	0	0	0	0	0	0	0	0	0	1	0	0	0	0	0	0	0	0	0	0	1	0	2	0	0
OTU_5785	0	1	0	0	0	0	0	0	0	0	0	0	0	0	0	0	0	0	1	0	1	0	0	0	0	0	0	0	0	1	0	0	0	0	0	0	1	0	0	0	0	0	1	2	0	0	1	0	0
OTU_25766	2	0	0	0	0	0	1	0	0	0	0	0	0	0	0	0	0	0	0	0	0	0	0	0	1	0	0	0	0	0	0	0	0	0	0	0	0	0	0	0	0	0	0	0	0	0	0	0	0
OTU_1256	0	0	0	0	0	0	0	0	0	1	0	0	0	0	1	1	1	0	0	1	0	0	0	0	0	0	0	1	0	0	0	0	0	0	0	1	1	0	0	0	1	0	0	0	0	0	0	0	0
OTU_6415	1	2	0	0	0	1	0	1	1	0	0	1	0	0	1	0	0	0	1	0	1	0	0	0	0	0	0	1	0	0	0	0	0	0	0	0	0	0	0	0	0	0	0	0	0	0	0	2	0
OTU_5789	0	0	0	0	1	0	0	0	1	1	0	0	0	0	0	1	1	0	0	0	1	1	0	0	0	0	0	0	2	0	0	0	0	0	1	0	0	0	0	2	0	0	0	0	0	0	0	0	0
OTU_1799	0	0	0	0	0	0	0	1	0	0	0	0	0	0	1	0	0	0	0	0	0	1	0	0	0	0	0	1	0	0	0	0	0	0	0	0	0	1	0	0	0	0	3	1	1	4	0	2	0
OTU_3226	0	0	2	0	0	0	0	1	0	0	1	0	0	0	0	0	0	0	0	0	0	0	0	0	0	0	2	0	0	0	1	0	0	1	0	0	0	0	0	4	0	0	0	0	0	1	0	0	0
OTU_4859	0	0	0	0	0	1	0	0	0	1	0	0	0	1	0	0	0	0	0	0	0	0	3	0	0	0	0	0	0	0	0	1	0	0	1	0	0	0	0	0	1	0	1	0	0	0	1	0	0
OTU_289	0	0	0	0	0	0	0	0	0	0	0	1	1	0	0	0	0	0	0	1	0	0	0	0	0	0	0	0	0	0	0	0	0	1	0	0	0	0	0	0	0	1	1	0	0	1	0	0	0
OTU_908	0	1	0	0	0	0	0	0	0	1	0	0	0	0	0	0	0	0	0	0	1	0	0	0	0	0	0	0	1	0	0	1	0	0	0	0	0	0	0	0	0	0	0	0	0	0	0	0	1
OTU_2627	0	0	1	0	0	0	0	0	1	1	0	0	0	0	0	0	1	0	0	0	0	0	1	0	0	1	0	0	0	0	0	0	0	0	0	1	1	0	0	0	0	1	0	0	1	0	0	0	0
OTU_1510	0	0	0	0	0	0	0	0	0	0	0	0	0	0	0	0	1	1	2	0	0	1	0	0	0	0	0	0	1	0	1	0	0	0	0	0	0	0	0	0	0	1	0	0	0	0	1	0	0
OTU_7472	0	2	0	0	0	1	2	0	0	1	0	0	0	0	0	0	0	2	2	0	1	0	0	1	0	0	1	0	0	1	0	0	0	0	1	0	0	0	0	0	0	0	0	1	0	0	1	0	0
OTU_3862	1	0	0	0	0	1	0	0	0	1	0	0	0	1	0	0	2	0	0	0	1	0	0	0	0	0	0	0	0	0	0	1	1	0	0	1	0	1	0	0	0	0	0	0	0	0	0	0	0
OTU_1753	0	0	0	1	0	0	0	1	0	0	0	0	0	0	0	0	0	0	0	0	0	0	0	0	0	0	1	0	1	0	0	2	0	0	0	0	0	0	0	0	0	0	0	0	0	1	0	0	0
OTU_3499	0	0	0	1	0	0	0	0	1	1	0	1	1	0	0	1	0	1	0	0	0	0	0	0	0	0	0	0	0	1	0	0	0	0	1	0	0	0	0	0	0	0	0	0	1	0	0	0	0
OTU_2637	0	0	1	0	0	1	0	0	0	0	1	0	0	0	0	1	0	0	1	0	1	0	1	0	1	0	0	0	0	0	0	0	0	0	0	0	1	0	0	0	1	0	0	0	1	0	1	0	0
OTU_2248	0	0	0	0	0	2	0	0	0	0	0	0	0	0	0	0	0	0	0	2	1	0	0	0	0	1	0	1	0	0	0	1	0	0	0	0	0	0	0	0	0	0	0	0	1	0	0	0	1
OTU_2482	0	0	0	0	0	1	0	0	0	0	0	0	0	0	1	0	0	3	0	0	0	1	1	1	0	1	0	0	0	0	1	0	1	1	0	0	0	0	0	0	0	0	1	0	0	0	0	0	0
OTU_15789	0	0	1	0	1	0	0	1	0	0	0	1	0	0	0	0	0	0	0	1	0	0	1	0	1	0	0	0	1	0	0	0	0	0	0	0	0	0	1	0	0	0	0	0	0	1	1	1	0
OTU_2399	0	0	0	0	0	0	0	0	0	0	0	0	0	0	0	0	0	0	0	0	0	0	0	0	0	0	2	0	0	0	0	0	0	0	0	0	1	0	0	0	0	0	3	1	0	1	1	1	0
OTU_1694	1	0	1	0	0	0	0	0	0	0	0	0	0	0	0	0	0	0	0	1	1	1	1	0	0	0	0	0	0	2	0	0	0	1	0	0	2	1	0	1	0	0	1	0	0	0	0	0	0
OTU_21962	2	1	0	0	0	0	2	0	4	0	1	1	0	0	0	0	0	3	1	1	1	0	0	0	0	0	0	0	2	2	2	0	0	1	0	0	0	0	1	0	0	0	0	0	0	0	0	0	0
OTU_2758	0	0	0	0	0	0	1	0	0	0	1	0	0	0	0	0	0	0	0	0	0	0	0	0	1	1	1	0	0	0	1	0	0	0	0	0	3	0	0	0	0	0	0	1	0	0	2	0	0
OTU_752	0	0	0	0	0	0	0	0	0	0	1	0	1	0	0	0	0	0	0	0	0	0	2	0	0	0	0	0	0	0	0	0	0	0	1	0	0	0	0	0	1	1	0	0	0	0	0	0	0
OTU_9703	0	0	0	0	1	0	0	0	0	0	0	1	0	0	0	0	0	0	0	1	0	0	0	0	0	0	0	0	1	0	0	0	0	0	0	1	0	2	0	0	0	0	0	0	0	1	0	0	1
OTU_3576	0	0	0	0	0	0	0	0	0	0	0	0	0	0	0	0	0	1	0	0	0	0	0	0	0	0	0	0	0	0	0	0	0	1	1	0	0	0	0	0	0	0	0	0	0	0	0	0	0
OTU_2089	1	0	0	0	0	0	0	1	1	0	0	0	0	0	0	0	1	0	1	1	1	0	0	1	0	0	0	2	0	0	0	0	2	0	1	0	0	0	0	0	0	1	0	1	0	0	0	0	0
OTU_5137	1	2	1	0	0	0	0	0	0	0	0	0	0	0	1	0	0	0	0	0	0	2	1	0	0	0	0	0	1	1	0	0	0	0	0	0	0	0	0	0	0	1	0	0	0	0	0	0	0
OTU_535	1	1	0	1	0	0	0	0	0	1	0	0	0	1	0	0	0	0	0	0	0	0	0	1	0	0	0	0	0	0	0	0	0	0	0	0	1	0	0	0	0	0	0	0	1	0	1	0	0
OTU_10004	1	0	1	0	0	0	0	0	0	0	0	0	0	0	0	0	0	0	0	0	0	0	1	0	0	0	0	0	1	0	0	0	1	0	0	0	0	0	0	1	0	0	0	0	0	0	0	1	0
OTU_1657	0	0	0	0	0	0	0	0	0	0	1	1	0	0	0	0	0	0	0	0	0	0	0	0	0	1	0	0	1	1	0	0	0	0	0	0	0	0	0	0	0	0	0	0	1	0	0	0	0
OTU_2896	0	1	0	0	0	0	0	0	1	0	0	0	1	0	1	0	0	0	1	0	0	0	1	1	0	0	0	0	0	1	0	0	0	0	0	0	0	0	0	0	1	0	0	0	0	0	0	1	0
OTU_5570	0	0	0	0	0	0	0	0	0	0	0	0	0	0	0	0	0	0	0	0	0	0	0	0	0	0	0	0	0	0	0	0	0	0	0	0	0	0	0	0	0	0	0	0	0	0	0	0	0
OTU_6740	1	0	0	2	0	0	0	0	0	1	0	0	1	1	2	1	0	0	0	0	1	0	0	0	0	2	0	0	1	1	0	0	0	0	0	1	0	0	2	0	2	0	0	0	0	0	0	0	0
OTU_15842	0	0	1	1	2	0	0	0	1	0	1	0	0	0	0	0	0	1	1	0	0	0	0	1	0	0	0	0	0	0	0	0	1	0	0	0	0	0	0	0	1	0	0	0	0	0	2	0	0
OTU_373	0	0	0	0	0	1	0	0	0	0	0	0	0	0	2	0	0	0	0	0	1	0	0	0	0	0	1	1	0	0	1	0	0	0	0	0	0	0	1	0	0	0	1	0	0	0	0	0	0
OTU_1595	0	0	0	1	0	0	0	0	0	0	1	0	0	0	0	0	0	0	0	0	1	0	0	0	2	0	0	0	0	0	0	0	0	0	0	0	0	0	0	0	0	0	0	0	0	0	2	0	0
OTU_4467	0	0	0	0	0	2	1	0	1	0	0	0	0	0	0	0	0	0	0	0	0	0	0	1	0	0	0	0	0	0	0	0	0	1	0	2	0	0	0	0	0	0	1	1	2	0	0	0	0
OTU_4749	0	0	0	0	0	0	0	0	0	0	0	0	0	1	0	0	1	1	1	0	0	1	0	0	1	0	0	1	0	0	0	0	1	0	0	0	0	0	0	0	0	0	0	0	0	1	0	0	0
OTU_4223	0	1	0	0	0	0	0	0	0	0	0	0	0	0	1	0	0	0	0	1	1	1	0	0	0	0	0	0	0	0	0	1	1	0	0	0	0	0	0	0	0	0	0	0	0	0	0	0	0
OTU_296	0	1	0	0	0	0	0	0	1	0	0	0	1	1	1	2	0	1	0	1	0	0	0	0	0	1	0	1	1	0	0	1	0	0	1	0	0	0	0	0	0	0	0	0	0	0	0	0	0
OTU_4987	0	0	0	0	0	0	0	0	0	0	0	0	2	0	0	0	0	0	3	0	0	1	0	1	0	0	0	1	0	0	0	0	0	0	0	0	0	0	0	0	0	1	0	0	0	0	0	2	0
OTU_2436	0	0	0	0	3	1	0	0	0	0	0	0	0	0	0	0	0	0	2	0	0	1	0	0	0	0	0	2	0	0	0	0	0	0	0	0	2	1	0	0	0	0	1	0	0	0	0	0	0
OTU_5778	0	0	0	0	1	1	1	1	0	0	0	0	0	1	0	0	0	0	0	0	0	1	0	0	0	0	0	0	0	0	0	1	1	0	0	1	0	0	0	0	1	0	0	0	0	1	0	0	0
OTU_5542	0	0	0	0	0	0	1	1	0	0	0	1	0	0	1	1	1	0	1	0	0	0	0	0	0	0	2	0	0	1	0	1	0	0	0	0	0	0	0	0	1	0	1	0	1	1	1	0	0
OTU_4008	2	0	1	0	0	0	0	0	0	0	0	0	2	0	1	0	0	0	0	0	1	0	0	0	0	2	0	0	0	0	0	2	0	0	0	0	1	0	0	1	1	0	0	0	1	0	2	0	0
OTU_2822	0	0	0	0	0	0	0	0	0	0	0	0	0	0	0	0	0	0	0	0	0	0	0	0	0	2	1	2	0	0	0	0	0	0	1	0	0	0	0	0	0	0	0	0	0	0	1	0	0
OTU_3020	1	0	0	0	0	0	1	0	0	0	0	0	0	0	0	0	0	0	0	1	0	0	0	1	0	0	0	0	0	0	0	0	0	0	0	0	0	0	0	0	0	0	0	0	0	0	1	0	0
OTU_8168	0	1	0	0	1	0	0	1	0	0	0	0	0	1	0	0	0	1	0	1	0	0	0	2	0	0	0	0	0	0	0	0	0	0	0	0	0	0	0	0	0	2	0	0	0	0	0	1	0
OTU_4909	0	0	0	1	0	0	0	0	1	0	1	1	0	0	0	0	0	0	0	0	0	0	0	0	0	0	1	0	0	0	0	1	1	0	0	0	0	0	0	0	0	0	0	0	1	0	0	0	0
OTU_5096	0	0	0	0	0	2	0	0	0	0	0	0	0	0	0	0	0	0	0	0	2	2	0	1	0	0	1	1	0	0	0	0	0	2	0	1	0	0	0	0	0	0	0	0	0	0	0	0	0
OTU_5474	0	0	0	0	0	1	1	0	0	0	0	0	0	0	0	1	0	0	0	0	0	0	0	1	0	1	1	0	0	0	0	0	0	3	0	0	0	1	0	0	0	0	0	0	1	0	0	1	0
OTU_3399	0	0	0	0	0	0	0	0	1	0	0	0	0	0	1	0	0	0	0	0	1	1	0	0	0	0	0	0	0	0	0	0	0	0	0	0	0	0	0	0	0	0	0	0	0	0	0	1	0
OTU_1165	1	0	1	0	0	1	0	0	0	0	0	0	0	0	0	0	0	0	1	0	0	0	0	0	0	0	1	0	0	0	0	0	0	0	0	0	0	0	0	0	0	0	1	0	0	1	0	0	0
OTU_3725	1	0	0	0	0	0	0	0	0	1	2	1	2	1	0	0	0	0	0	1	0	0	0	0	0	0	1	0	0	0	0	0	1	0	0	0	0	0	0	0	0	0	0	1	0	0	0	0	1
OTU_1626	1	0	0	0	0	1	0	2	0	0	0	1	0	0	0	1	0	0	0	0	0	1	0	0	0	0	0	1	0	1	0	1	0	0	0	0	0	0	0	1	1	1	0	0	0	0	0	0	0
OTU_7738	0	0	0	1	0	0	0	0	0	0	0	0	0	0	0	0	0	0	1	0	0	1	0	0	0	0	0	0	0	0	1	0	0	0	0	0	1	0	0	0	1	0	0	0	0	0	1	0	0
OTU_5496	0	1	0	0	1	0	1	0	0	0	0	0	0	0	0	0	0	0	0	0	0	0	0	0	1	1	1	0	0	0	1	0	0	0	0	1	0	0	0	0	1	0	0	0	0	0	0	4	0
OTU_1514	0	0	0	0	0	0	0	1	0	0	0	0	0	0	0	0	0	0	0	0	0	0	0	0	1	0	0	0	0	0	0	0	0	0	3	0	0	0	1	0	0	0	0	1	0	0	0	0	0
OTU_9273	0	0	0	0	0	0	0	0	1	0	1	0	0	0	0	0	0	0	0	0	0	0	0	0	1	0	1	0	0	0	0	0	0	0	0	1	0	0	0	0	0	0	1	0	0	0	1	0	0
OTU_549	1	0	0	0	1	0	1	1	0	0	0	0	0	0	1	0	1	0	0	0	0	0	0	0	0	0	0	0	0	0	0	0	0	0	0	0	0	0	0	1	0	1	1	0	0	0	0	0	0
OTU_5038	0	0	0	1	0	0	0	0	0	0	0	0	0	1	0	0	0	0	0	1	0	0	0	0	0	0	0	0	0	1	0	0	0	0	0	0	1	0	0	0	0	0	0	1	0	0	1	0	2
OTU_11569	0	1	1	0	0	0	0	0	0	0	0	1	0	1	0	0	0	0	0	0	0	0	1	0	0	0	0	0	0	0	0	0	0	0	0	0	0	0	1	0	0	0	1	0	0	0	0	0	0
OTU_2954	0	0	0	0	0	0	1	0	1	0	0	0	0	0	1	0	0	0	1	0	0	2	0	0	1	0	1	0	0	0	0	0	0	0	0	0	1	0	1	0	0	0	0	0	0	0	0	0	0
OTU_1990	0	0	0	0	0	0	0	0	0	0	0	0	0	0	0	0	1	0	0	0	0	0	1	0	0	0	0	0	0	0	0	0	0	0	0	2	0	1	0	0	0	0	0	2	0	0	1	0	0
OTU_4864	0	0	0	0	0	0	0	1	0	0	0	0	1	0	0	0	0	0	0	0	0	1	1	0	2	0	0	0	0	0	0	0	0	0	0	1	0	0	0	0	0	0	2	0	0	0	0	1	0
OTU_3350	0	0	0	0	0	0	0	0	0	0	0	1	0	0	0	0	0	0	1	0	0	1	0	0	1	0	0	0	0	0	0	0	0	1	0	2	0	1	0	0	0	0	0	0	1	0	0	0	0
OTU_1532	1	0	0	0	0	0	0	0	1	1	1	0	2	0	0	1	0	0	0	0	0	0	0	0	0	0	0	0	1	0	0	0	0	0	1	1	0	0	1	0	0	0	1	0	0	1	0	0	0
OTU_1424	0	1	0	0	0	0	1	0	1	0	0	0	0	0	0	0	1	0	0	0	0	0	0	0	0	0	0	0	0	1	1	0	0	0	0	0	0	0	0	1	0	0	0	0	0	0	0	1	0
OTU_7441	0	1	1	0	0	0	0	0	0	0	0	0	1	0	0	0	0	0	0	0	0	0	0	0	1	0	0	0	0	1	0	0	0	0	0	0	0	0	0	0	0	0	1	1	0	0	0	0	0
OTU_4144	0	0	0	0	0	0	0	0	0	0	0	0	0	0	0	0	0	0	0	0	0	1	0	0	0	1	0	0	1	0	0	0	0	1	0	0	0	1	0	0	1	0	1	0	0	1	0	0	0
OTU_1393	0	0	0	0	0	0	1	0	0	0	0	0	0	0	0	1	0	0	0	0	0	0	0	0	1	0	1	1	0	0	0	0	0	0	1	0	0	0	0	0	0	0	0	0	0	1	1	1	0
OTU_3651	0	0	0	0	0	0	0	0	0	0	0	1	0	0	0	0	0	0	0	0	0	2	1	1	0	0	0	1	1	0	0	1	0	0	0	0	0	0	0	0	0	0	0	0	0	0	0	0	0
OTU_8406	0	0	0	1	0	0	0	0	0	0	0	0	1	0	0	0	2	0	0	0	0	0	7	2	0	0	0	0	0	0	0	0	0	0	0	0	0	0	0	0	0	0	0	0	0	0	0	0	0
OTU_841	0	0	0	1	0	0	1	0	1	0	0	0	0	1	0	0	0	0	0	0	0	0	0	0	1	0	0	0	0	0	1	0	0	0	0	0	1	1	0	0	0	0	0	0	2	0	0	0	1
OTU_295	0	0	3	0	0	0	1	0	0	0	0	0	0	0	0	2	0	1	1	0	0	0	0	0	0	0	0	0	1	0	0	0	0	0	0	0	0	0	0	1	0	0	0	0	0	0	0	1	0
OTU_4468	1	0	0	0	0	0	0	0	0	0	0	0	0	0	0	0	0	1	1	0	0	0	2	1	0	0	0	0	0	0	0	0	0	0	0	0	0	0	0	0	0	0	0	0	0	0	1	0	0
OTU_1553	0	0	0	0	1	1	0	0	0	0	0	0	0	0	0	0	2	0	0	0	0	0	0	0	0	0	0	0	1	0	0	0	1	0	0	0	0	0	0	0	0	0	0	1	0	0	0	0	0
OTU_3071	0	0	0	1	0	0	0	0	0	1	0	0	0	0	0	0	0	0	0	1	0	1	1	0	0	1	0	0	0	0	0	0	0	0	0	0	0	0	0	1	0	0	0	0	0	0	0	0	0
OTU_2234	0	1	1	0	0	0	0	0	0	0	0	0	0	0	0	0	0	0	0	1	0	0	0	0	1	0	0	0	0	0	0	0	0	0	0	0	1	0	0	0	1	0	0	0	1	0	0	0	0
OTU_115	0	0	0	2	0	1	1	0	0	0	0	0	0	0	0	0	0	0	0	0	0	0	1	1	0	0	0	0	0	0	0	0	0	1	0	0	0	0	0	0	0	0	0	0	0	0	0	0	0
OTU_3193	0	0	0	0	0	1	0	0	0	0	0	0	1	0	0	0	0	0	0	0	0	1	0	0	0	0	0	1	0	0	0	0	0	0	0	1	1	0	0	1	0	0	0	0	1	0	0	0	0
OTU_3467	0	0	1	0	0	1	1	0	0	0	0	0	1	0	1	1	1	0	1	1	0	0	1	0	0	1	0	0	1	0	0	0	0	0	0	0	1	0	1	0	1	0	0	0	0	0	1	0	0
OTU_493	0	0	0	0	1	0	0	1	0	0	1	0	0	0	0	0	0	0	0	0	0	0	0	0	0	0	0	1	0	0	0	0	0	0	0	0	0	0	0	0	0	0	0	0	0	0	0	1	0
OTU_7526	0	0	0	0	0	0	0	0	0	0	1	0	0	0	0	0	0	0	0	0	0	0	1	0	1	0	0	0	0	0	0	0	0	1	0	1	1	1	0	0	1	0	0	0	0	0	0	0	1
OTU_4597	0	0	0	0	0	0	0	0	2	0	0	0	0	1	1	1	0	0	0	0	2	1	0	0	0	0	0	0	1	1	1	0	0	0	1	0	1	0	0	0	1	0	0	1	0	0	0	0	0
OTU_3524	0	1	0	0	0	0	1	0	0	0	0	0	0	0	0	0	0	1	0	0	0	0	1	0	0	0	0	0	0	0	0	1	0	1	0	0	1	0	0	0	0	0	0	0	1	0	0	0	0
OTU_2467	0	0	0	1	0	0	0	0	0	0	0	0	0	0	0	0	0	0	0	0	0	0	0	2	0	0	0	0	0	0	0	0	0	0	0	0	0	0	0	1	0	0	0	0	0	0	0	0	0
OTU_3308	0	0	2	0	0	0	0	1	0	1	3	1	1	0	0	4	0	1	0	0	0	0	0	0	0	0	0	0	0	0	3	1	0	0	0	0	0	0	1	0	0	0	0	0	0	0	0	0	0
OTU_3649	0	0	0	0	0	0	0	0	0	0	0	0	0	0	0	0	0	0	0	0	0	2	0	0	1	0	0	0	0	0	0	0	1	0	0	1	0	0	0	0	0	1	0	1	0	0	0	0	0
OTU_5754	0	0	0	0	0	0	0	0	0	0	0	0	0	0	1	0	0	1	0	0	0	0	0	0	0	0	0	0	0	0	0	0	0	0	1	0	0	0	0	0	0	0	0	0	0	1	0	0	0
OTU_589	0	0	0	0	0	0	0	0	0	0	2	0	1	0	0	0	2	0	0	1	0	0	0	0	0	0	0	0	0	0	0	0	0	0	0	0	0	0	0	0	0	0	0	0	0	1	0	0	0
OTU_3942	0	0	1	0	0	0	0	0	0	1	0	0	0	0	0	0	0	0	2	0	0	0	0	0	0	0	0	0	0	0	0	1	0	0	1	0	0	0	0	0	0	0	0	1	0	0	0	1	0
OTU_7466	0	0	0	0	1	0	0	0	0	0	1	0	0	0	0	0	2	0	1	0	0	0	0	0	0	0	0	1	0	0	0	1	0	0	0	1	0	0	0	0	0	0	0	0	1	0	1	3	0
OTU_4817	1	1	0	0	1	0	3	0	0	0	0	0	0	0	0	2	0	1	0	0	1	1	0	0	0	1	0	0	0	1	5	0	0	0	0	0	0	0	0	0	0	0	0	0	0	0	0	0	0
OTU_1139	1	0	1	0	0	0	0	0	4	0	0	1	0	0	0	4	0	0	0	0	1	0	0	0	0	0	0	0	1	0	1	0	0	0	0	0	0	0	0	0	0	0	0	0	0	0	0	0	0
OTU_3091	0	1	0	0	0	0	0	0	0	0	0	1	0	0	1	0	0	0	0	0	0	0	1	0	1	0	0	0	0	1	0	0	0	0	0	2	0	0	0	1	0	0	1	1	0	1	0	0	0
OTU_4537	0	0	0	0	0	0	0	2	1	0	1	0	0	0	0	0	0	0	0	1	1	0	0	0	0	0	0	0	0	0	1	1	0	0	0	0	0	0	0	1	0	0	0	0	1	1	0	0	0
OTU_4181	0	0	1	0	0	0	0	0	0	1	0	1	0	0	0	0	1	0	0	0	0	0	0	0	0	0	0	0	0	1	0	0	0	0	0	0	0	0	0	1	0	0	0	0	0	0	0	0	0
OTU_7509	0	0	0	1	1	0	1	0	0	0	0	0	0	0	0	0	0	0	0	0	1	0	0	0	0	0	0	0	0	1	0	0	0	0	2	0	0	1	0	2	2	2	0	0	1	0	0	0	0
OTU_2486	0	0	0	0	0	0	1	1	0	0	0	1	0	1	0	1	0	2	0	1	0	0	0	0	0	1	0	0	1	0	0	0	0	0	0	0	1	0	0	0	0	0	0	0	0	0	1	0	0
OTU_4555	0	1	0	0	1	0	0	0	0	1	0	1	1	0	0	0	0	0	0	0	0	0	0	1	0	0	0	0	0	1	1	1	0	0	1	1	0	0	0	0	0	0	2	0	2	0	0	0	0
OTU_1120	0	0	1	0	0	1	0	1	0	0	0	0	1	0	0	0	0	1	0	0	0	0	0	0	0	0	0	0	0	0	0	0	0	1	0	0	1	0	1	0	1	0	1	0	0	0	0	0	0
OTU_4072	0	0	0	1	0	0	0	0	0	0	0	0	0	0	0	0	1	0	0	0	0	1	0	0	0	0	0	0	0	0	0	0	0	0	0	0	0	0	0	0	0	0	2	1	1	0	0	0	0
OTU_304	0	0	0	0	0	0	0	1	0	0	1	0	0	0	0	0	0	0	0	0	0	0	1	0	1	0	0	0	0	0	0	1	0	0	0	1	1	0	1	0	1	0	0	0	1	0	0	0	1
OTU_1342	0	0	0	0	0	0	0	0	0	0	2	0	0	0	0	0	0	0	0	0	1	0	0	0	0	1	0	0	0	0	0	1	0	1	0	0	0	0	1	1	0	0	0	0	0	1	0	0	0
OTU_6813	0	1	0	0	0	0	0	0	1	0	0	0	0	0	0	0	0	0	0	0	0	1	0	0	1	0	0	1	0	0	0	0	0	0	0	0	0	0	1	0	0	0	0	0	0	0	0	0	0
OTU_13721	0	0	1	1	0	0	0	0	0	0	0	0	0	0	0	0	0	0	0	1	0	0	0	0	0	0	0	1	0	0	0	0	1	0	0	0	0	0	0	0	0	0	0	0	0	0	0	1	0
OTU_898	0	0	1	1	0	0	0	0	0	0	0	0	0	0	0	0	0	0	0	0	0	0	0	0	0	0	0	0	0	0	1	0	0	0	0	0	0	0	0	0	0	0	0	0	0	0	0	0	0
OTU_8232	1	0	0	0	0	0	0	0	0	0	0	0	0	0	0	0	0	0	1	0	2	0	0	0	0	1	0	0	0	1	0	1	1	0	0	0	1	0	0	1	0	0	0	0	0	0	0	0	0
OTU_609	0	0	1	0	0	0	0	0	0	0	0	0	1	0	0	0	0	0	0	1	0	0	1	0	0	0	0	0	0	0	0	0	0	1	1	0	0	0	1	0	0	0	1	0	0	1	0	0	0
OTU_6533	0	0	0	0	0	0	0	0	0	0	0	0	0	0	0	2	0	0	0	0	0	0	0	0	0	1	0	1	0	0	0	0	0	0	0	0	0	0	1	0	0	0	0	0	0	0	0	0	0
OTU_1633	0	0	0	0	0	0	0	0	0	0	0	1	1	0	0	1	1	0	2	0	0	0	0	0	1	0	1	0	1	0	0	0	0	0	0	1	0	0	0	1	0	0	0	0	0	0	0	0	0
OTU_7169	0	0	0	0	0	0	0	1	0	0	0	0	0	0	0	1	0	1	0	0	0	0	0	1	0	0	0	1	0	0	0	0	0	0	0	1	0	0	0	0	0	0	1	0	0	0	0	0	0
OTU_25835	1	0	0	0	0	0	1	0	0	0	0	0	0	2	0	0	0	0	0	0	0	0	0	0	0	0	1	0	0	0	0	0	0	0	0	0	0	0	0	0	1	0	0	1	0	0	0	0	0
OTU_3089	0	0	0	1	0	0	1	0	0	1	0	0	1	1	1	0	0	0	0	0	0	0	0	0	0	0	0	1	0	0	0	0	0	0	0	0	0	0	0	0	1	0	2	0	1	0	0	0	1
OTU_10965	0	0	0	0	0	0	1	1	0	0	0	0	1	0	0	0	0	0	1	2	0	0	0	0	0	0	0	0	0	0	0	0	1	0	0	0	0	0	0	0	0	1	0	0	0	0	2	0	0
OTU_9293	0	1	0	0	0	0	0	0	0	0	0	0	0	0	0	0	0	0	0	0	0	0	0	0	0	0	0	0	0	0	0	0	1	0	2	0	1	0	0	0	0	0	0	0	0	0	0	0	0
OTU_2589	1	0	1	0	0	2	1	1	0	0	0	1	0	0	0	0	0	1	0	0	0	0	0	0	0	0	0	0	0	0	0	1	1	0	0	0	0	0	0	1	0	0	1	0	1	0	0	0	0
OTU_4380	0	1	0	0	0	1	0	0	0	0	0	0	0	0	0	0	1	0	0	0	0	0	1	0	0	0	0	1	0	0	0	0	0	0	0	0	0	0	0	0	0	0	0	0	2	0	0	0	0
OTU_188	0	0	0	0	0	0	0	0	0	0	1	0	0	0	0	0	0	0	0	1	0	0	1	2	0	0	0	0	0	0	0	0	0	0	0	0	0	0	0	0	0	0	0	0	0	0	0	0	0
OTU_54	0	0	0	0	1	0	0	0	0	0	0	0	0	0	0	0	0	0	1	0	0	2	0	0	0	0	0	0	0	0	0	0	0	0	0	0	0	0	1	0	0	0	0	0	0	0	0	0	0
OTU_6222	0	0	1	0	0	0	0	0	0	0	2	0	0	0	0	0	1	0	1	0	0	0	0	0	1	0	0	0	1	0	0	0	0	0	0	0	0	0	0	0	0	0	1	0	0	0	0	0	0
OTU_1407	0	0	0	0	0	0	0	0	0	0	0	0	1	1	0	0	0	0	0	0	0	0	0	1	1	0	0	0	0	0	0	0	0	0	0	0	0	0	0	0	0	0	0	0	0	0	0	0	0
OTU_10959	0	1	0	0	0	0	0	0	1	1	0	0	0	0	0	0	1	0	0	0	1	0	0	0	1	0	0	0	0	0	0	0	0	0	0	1	0	0	0	1	0	0	0	0	1	0	0	0	0
OTU_1879	0	0	0	0	0	2	0	0	0	0	0	0	0	0	0	0	0	0	0	0	0	1	0	0	1	0	2	0	1	0	0	0	0	0	0	0	0	0	0	0	0	1	2	0	0	0	0	0	1
OTU_8426	0	0	0	0	0	0	0	0	4	0	0	0	1	0	0	0	1	0	0	0	0	0	0	0	0	1	1	0	0	0	0	0	0	0	1	0	0	0	0	0	0	0	0	1	0	0	1	0	2
OTU_7958	0	0	0	1	0	0	3	1	0	0	1	1	0	0	0	2	0	0	0	1	0	1	0	0	1	0	0	0	0	0	0	0	0	0	0	0	0	0	1	0	1	0	0	0	0	0	0	0	0
OTU_7020	0	0	0	0	1	0	0	0	0	1	0	0	0	0	0	1	0	0	0	0	0	1	0	0	1	0	0	0	0	0	0	0	0	0	1	0	1	0	0	0	0	0	2	2	0	0	0	0	0
OTU_8871	0	1	0	0	0	0	0	1	0	0	0	0	1	0	0	0	0	1	0	0	0	0	0	0	0	0	0	0	0	0	1	0	0	0	0	0	0	0	1	0	0	0	0	0	0	0	2	0	0
OTU_7657	0	0	0	0	0	0	0	0	0	1	0	0	0	0	0	0	0	1	1	0	1	0	0	0	0	1	0	1	0	0	0	0	0	0	1	0	1	1	0	0	0	0	1	1	0	1	0	0	0
OTU_5039	0	1	0	0	0	0	0	0	0	0	7	0	0	0	0	0	0	0	0	0	0	0	0	0	0	0	0	1	0	0	0	2	0	0	0	0	0	0	0	0	0	0	0	0	0	5	0	0	0
OTU_5359	2	0	0	0	0	0	0	0	0	0	0	0	0	0	0	0	0	1	0	0	0	0	0	0	0	1	0	2	0	0	0	0	0	0	1	0	0	0	0	0	0	0	1	1	2	0	1	0	0
OTU_17251	1	0	0	1	0	0	0	0	0	0	0	0	0	0	0	1	0	1	0	1	0	0	0	0	0	0	0	0	0	0	0	0	1	0	0	0	1	0	0	0	0	1	0	0	0	0	0	1	0
OTU_4735	0	0	1	0	0	0	1	2	1	1	0	0	0	0	0	2	0	0	0	0	1	0	1	0	0	0	0	0	0	0	1	0	1	1	0	0	0	0	0	0	0	0	0	0	0	1	0	0	0
OTU_5033	0	0	0	0	0	0	0	1	0	1	0	0	0	0	0	0	0	0	0	0	0	1	0	0	1	1	0	0	0	0	0	0	0	0	1	0	0	0	1	0	0	1	0	0	0	0	0	0	0
OTU_4796	0	0	0	0	0	0	0	0	2	1	0	0	1	0	0	0	0	0	1	0	0	0	0	1	0	1	0	0	0	0	0	0	0	0	0	0	0	1	0	0	0	0	0	0	0	0	0	0	1
OTU_7965	0	0	0	6	0	0	0	0	0	0	0	0	0	0	0	0	2	0	0	0	0	0	6	2	0	0	0	0	0	0	0	0	0	0	0	0	0	3	0	0	0	0	1	0	0	1	0	0	0
OTU_276	0	0	0	0	1	0	1	0	0	0	0	1	0	0	0	0	0	1	0	0	0	0	0	1	0	0	0	0	0	0	0	0	0	0	0	0	0	0	0	1	0	1	0	0	0	0	0	0	1
OTU_7166	0	0	0	0	1	0	1	3	1	0	0	1	0	0	0	1	2	0	0	2	1	0	0	0	0	2	0	0	1	0	1	0	0	0	0	0	0	0	1	0	0	0	0	0	0	0	0	0	1
OTU_5102	0	0	0	1	2	0	0	0	0	1	0	0	0	1	0	1	0	0	0	0	0	0	0	2	0	0	0	0	0	0	1	0	0	0	0	0	0	0	0	0	1	0	0	1	1	0	0	0	0
OTU_6973	1	0	0	0	0	0	0	0	1	0	0	1	0	0	0	0	0	1	0	0	1	0	0	0	1	0	0	0	0	0	0	0	0	0	0	0	0	1	0	0	0	0	0	0	0	0	0	0	0
OTU_3683	1	0	2	1	0	0	0	0	0	1	0	0	1	0	0	0	0	0	0	0	0	0	2	0	0	0	0	0	0	0	0	0	0	0	1	1	0	1	0	0	0	0	0	0	1	0	0	0	0
OTU_9289	0	0	1	0	1	0	1	0	1	0	0	0	0	0	0	1	1	0	0	0	1	0	0	0	0	1	0	1	0	0	0	0	0	2	0	1	0	0	1	0	0	0	0	0	0	0	1	0	1
OTU_1298	0	1	0	0	1	0	0	0	0	0	0	0	1	0	0	0	0	0	0	0	0	1	0	0	0	0	1	0	0	0	0	0	1	0	0	0	0	0	1	0	0	0	0	0	0	0	0	1	0
OTU_4799	0	0	0	0	1	1	0	1	1	0	1	0	0	0	0	0	0	0	0	0	1	0	0	0	0	1	0	0	0	0	0	0	0	0	1	0	1	0	1	0	0	0	0	0	0	0	0	0	0
OTU_491	0	1	1	0	1	0	0	0	0	0	0	0	0	0	0	0	0	0	0	0	0	0	1	0	1	0	1	0	1	2	0	0	0	0	0	0	1	0	0	0	0	0	0	0	0	0	0	0	0
OTU_5109	1	0	1	1	0	1	0	1	0	0	0	1	0	0	0	0	0	0	0	1	0	0	0	1	0	0	0	0	0	0	0	0	0	0	0	0	0	0	0	0	0	0	0	0	0	0	0	0	1
OTU_146	0	0	0	0	0	0	0	0	0	0	0	1	0	1	1	0	0	0	0	0	1	0	0	1	0	1	0	0	0	1	0	1	0	0	0	0	0	0	0	0	0	0	1	1	0	0	0	0	0
OTU_2741	0	0	0	0	1	0	1	0	0	0	1	0	0	0	0	0	0	0	0	0	0	1	0	0	0	1	0	0	0	0	0	0	0	0	1	0	1	0	0	0	0	3	1	0	0	0	0	0	1
OTU_1566	0	0	0	0	0	0	0	1	0	2	0	0	0	0	0	0	0	0	0	0	0	0	0	0	0	0	0	1	0	0	1	0	0	0	0	0	0	0	0	0	0	0	0	0	0	0	0	0	0
OTU_8950	2	0	0	0	1	1	0	1	0	1	0	1	0	0	0	0	0	0	0	0	0	0	0	2	0	0	0	0	0	0	0	0	0	1	0	1	0	0	0	0	0	0	0	0	0	0	1	0	0
OTU_7013	0	1	0	0	0	0	0	0	1	0	1	0	1	0	0	1	0	1	0	0	1	0	0	0	0	0	0	0	0	0	0	1	0	0	0	1	0	0	0	0	0	0	0	0	0	0	0	1	0
OTU_3409	0	0	0	0	0	1	0	0	1	0	0	0	0	0	0	0	0	0	0	0	0	0	0	0	0	0	0	1	0	2	0	0	0	1	0	0	0	0	0	0	0	1	0	0	0	0	0	0	0
OTU_10458	0	0	0	0	0	0	1	0	0	0	0	0	0	0	0	0	0	0	2	1	1	1	0	0	0	0	0	0	0	0	1	0	0	0	0	1	0	0	1	1	0	0	0	0	0	0	0	0	0
OTU_4269	0	0	0	0	0	0	0	1	0	0	0	0	0	1	0	0	0	0	1	0	0	0	0	0	0	1	0	0	0	1	1	0	0	0	1	0	0	1	0	0	0	0	0	0	0	0	0	0	0
OTU_136	0	1	0	0	1	0	0	0	1	0	0	0	0	0	0	0	0	0	0	0	1	0	0	0	0	0	0	2	0	0	0	0	1	0	0	0	0	0	0	0	0	0	0	1	0	1	0	1	0
OTU_886	0	0	0	0	0	0	0	0	0	0	0	2	0	0	0	0	0	0	0	0	0	0	0	1	1	0	0	0	0	1	0	0	0	0	0	0	0	0	0	0	0	0	0	0	0	1	0	0	0
OTU_2965	0	0	0	0	0	2	1	0	1	0	0	0	0	0	0	2	0	0	0	0	1	0	0	0	0	1	1	0	0	0	0	0	0	1	0	0	0	1	0	0	0	0	0	1	0	0	0	0	0
OTU_969	0	0	0	0	0	0	0	0	0	0	0	0	0	0	0	0	0	0	0	0	0	0	0	0	0	0	0	0	0	0	0	1	0	0	0	0	0	0	0	0	0	1	0	0	1	0	0	0	0
OTU_464	0	0	1	0	0	0	0	1	0	0	0	0	0	0	0	0	0	0	0	0	0	1	1	0	0	0	0	0	0	0	0	0	0	0	0	0	0	0	0	0	0	0	1	0	0	0	0	0	1
OTU_1823	0	0	0	0	0	0	0	0	0	0	0	0	1	1	0	0	0	0	0	0	0	0	1	0	0	0	0	0	1	1	1	1	0	0	0	0	0	1	0	1	0	0	0	0	1	0	0	0	0
OTU_6710	0	0	1	0	0	0	0	0	0	0	0	0	3	1	0	0	0	1	0	0	1	0	0	0	0	0	0	0	1	0	0	0	0	0	0	0	1	1	1	1	1	0	0	0	0	0	0	0	0
OTU_758	0	0	0	1	0	0	0	1	0	0	1	0	0	0	0	0	0	1	0	0	0	0	0	0	0	0	1	0	0	0	0	0	0	1	0	0	2	0	0	1	1	0	1	0	0	0	1	0	0
OTU_8659	0	0	0	0	0	0	0	1	0	0	0	0	0	0	0	0	0	0	0	0	1	0	0	0	0	0	0	0	1	0	0	2	0	0	0	0	1	0	1	0	0	0	1	0	0	1	0	0	0
OTU_4396	0	0	0	0	0	1	2	0	0	0	0	0	0	1	0	1	0	0	0	0	0	0	0	0	0	0	1	0	0	0	0	0	0	0	1	0	0	0	0	0	0	0	0	1	0	0	0	0	0
OTU_6867	1	0	0	1	0	0	0	0	1	0	0	1	0	0	0	0	0	0	0	0	0	0	0	0	0	0	2	0	0	0	1	0	1	0	0	0	0	0	1	0	0	0	0	1	1	0	1	0	0
OTU_3652	0	0	0	0	0	0	1	0	0	0	0	0	0	0	0	0	0	0	1	0	0	0	0	0	0	1	1	0	0	0	0	0	0	1	0	0	0	1	0	0	0	0	0	0	0	0	0	0	0
OTU_3390	0	0	0	0	0	0	0	0	0	0	1	0	0	0	1	0	0	0	0	0	0	0	0	0	1	0	0	1	0	0	0	0	0	1	0	0	0	0	0	0	0	1	0	0	0	0	0	0	0
OTU_4535	0	2	0	0	0	0	0	1	0	0	0	0	0	0	0	0	0	0	0	1	1	0	0	0	0	0	0	0	0	1	0	0	0	0	0	0	0	0	0	0	1	0	0	0	0	0	0	0	0
OTU_5042	1	0	0	0	0	0	0	0	0	0	0	0	0	0	0	1	0	1	1	0	0	1	0	0	0	0	1	0	0	0	0	0	0	0	0	0	0	0	0	0	0	0	0	0	0	0	1	0	0
OTU_5104	0	1	2	1	0	0	0	0	0	0	0	0	0	0	0	0	0	0	1	0	0	0	1	0	1	0	0	0	0	0	0	0	0	0	0	0	0	0	0	1	0	0	0	0	0	0	0	0	0
OTU_6705	0	1	0	0	1	0	0	0	0	0	0	0	1	0	1	2	1	0	0	0	0	0	0	0	0	0	0	0	0	0	0	0	0	0	0	0	1	0	0	0	0	0	0	0	0	0	1	0	0
OTU_1756	0	0	0	0	1	1	0	2	0	0	0	0	0	0	0	0	0	0	0	0	1	0	0	1	0	0	0	1	0	0	0	0	1	0	0	0	0	0	0	0	0	0	0	0	0	0	0	0	0
OTU_6219	0	0	0	1	0	0	2	0	1	1	0	0	0	0	0	0	0	0	0	0	0	0	0	0	1	1	0	0	0	1	0	0	0	0	0	0	0	0	0	0	0	0	0	1	2	1	0	0	0
OTU_3897	0	1	0	0	0	0	0	0	0	0	0	0	0	0	0	0	0	0	1	1	0	0	0	0	1	0	0	0	0	0	0	0	0	0	1	1	1	0	0	0	1	0	0	0	0	1	0	1	0
OTU_11006	0	0	0	0	0	0	1	0	0	0	0	0	0	0	0	0	0	0	0	0	1	0	0	0	0	0	1	0	0	0	1	0	0	0	0	0	0	0	0	0	1	0	0	0	0	1	0	0	0
OTU_8956	2	0	0	0	0	1	0	1	0	0	0	0	0	0	0	0	0	0	0	0	0	0	1	0	0	0	0	0	0	0	0	1	0	0	0	1	2	0	0	1	0	1	0	1	0	0	1	0	0
OTU_3705	1	2	0	0	0	0	0	0	0	0	0	0	1	0	0	0	0	0	0	2	0	0	0	0	0	0	0	0	0	1	0	1	0	0	0	0	0	0	0	0	1	0	0	0	0	0	0	0	0
OTU_5752	0	0	1	0	0	0	0	0	1	0	0	0	0	0	0	0	0	0	0	2	0	0	0	0	0	0	0	0	0	0	0	0	0	0	0	0	0	1	0	0	1	0	0	0	0	0	0	0	0
OTU_3807	0	0	0	0	0	0	0	0	0	0	0	0	0	0	0	0	0	0	0	0	1	0	0	0	0	0	0	0	0	0	0	0	0	0	1	1	1	0	0	1	0	0	0	1	1	0	0	0	0
OTU_7482	0	0	0	1	0	1	0	0	0	0	0	0	0	0	0	0	0	0	0	1	0	0	0	0	0	0	0	0	0	0	0	0	0	0	1	0	0	0	1	0	0	0	0	0	0	1	0	0	0
OTU_14668	0	0	0	0	1	0	1	0	0	1	0	0	0	0	0	0	1	0	0	2	1	0	0	0	0	0	0	1	0	0	0	0	0	0	0	1	0	0	0	0	0	1	1	0	0	0	0	0	1
OTU_11935	0	0	0	1	0	0	1	1	0	0	0	0	0	0	0	0	0	0	0	0	0	1	0	0	0	0	0	0	2	1	0	0	0	0	1	0	0	0	0	0	0	0	0	2	0	0	0	0	0
OTU_5777	0	0	1	0	0	0	0	0	0	0	1	0	0	0	0	0	0	0	0	0	1	0	1	0	0	0	0	0	0	0	0	1	0	0	0	0	0	1	0	0	0	0	0	0	0	1	0	1	0
OTU_3494	0	0	0	0	0	0	0	1	0	0	0	0	0	0	0	0	0	0	0	0	0	0	0	0	0	0	0	0	0	0	1	1	0	0	2	0	0	0	0	0	0	0	0	0	0	0	0	0	1
OTU_6752	1	0	0	0	0	0	0	1	0	0	0	0	0	0	0	0	0	0	0	1	0	0	0	0	0	0	0	0	0	0	0	0	0	0	1	0	0	0	0	0	0	0	0	0	0	0	1	0	0
OTU_8157	1	0	0	0	0	0	0	1	0	0	1	0	0	0	0	0	0	0	1	0	0	0	0	0	0	0	0	0	0	0	0	0	0	0	0	0	1	0	0	0	0	0	0	0	0	0	0	0	0
OTU_142	0	0	1	0	0	0	1	0	0	0	0	0	0	0	0	0	0	0	0	0	1	0	1	0	0	0	0	0	0	0	2	0	0	0	0	1	0	0	0	0	0	0	0	0	0	0	0	0	0
OTU_4327	3	2	1	0	0	0	0	0	0	0	0	2	0	0	0	2	0	0	0	0	1	1	0	0	0	0	0	0	0	0	0	0	0	1	0	0	0	0	1	0	0	2	0	1	0	0	0	0	1
OTU_36789	0	0	0	0	0	0	0	0	0	0	0	0	0	0	0	0	0	0	0	0	0	0	0	0	0	0	0	0	0	0	1	0	0	0	0	1	1	0	0	1	0	1	0	0	3	0	0	0	0
OTU_5981	0	0	0	0	1	0	1	0	0	0	0	1	0	2	0	0	0	0	1	0	1	0	0	0	0	0	0	0	0	0	0	0	2	0	0	0	0	0	0	0	1	0	0	0	0	0	0	1	0
OTU_4971	0	0	1	2	0	0	0	0	0	1	0	0	0	0	0	0	0	0	0	0	0	0	0	0	0	0	0	0	0	0	0	0	0	0	0	0	0	0	0	0	1	1	0	0	0	0	1	0	0
OTU_7346	0	1	0	0	0	1	0	0	1	0	0	0	0	1	0	0	0	0	1	0	0	1	0	0	0	1	0	0	0	0	1	0	0	0	0	0	0	2	1	0	0	0	0	0	0	0	0	0	0
OTU_1621	0	0	0	0	0	0	0	0	0	0	0	1	0	0	0	0	1	0	0	0	0	2	0	0	1	0	0	0	0	0	0	0	0	0	0	0	0	0	0	1	0	0	0	0	0	0	0	0	0
OTU_6856	0	0	0	1	0	0	0	0	1	0	2	0	0	0	0	1	0	0	0	0	0	1	1	0	0	0	0	0	0	0	0	0	0	0	0	1	0	0	0	0	1	0	0	0	0	0	1	0	0
OTU_4031	0	0	0	0	0	0	0	0	0	0	1	0	1	1	0	1	0	0	0	0	0	0	0	0	0	0	0	0	0	0	0	0	0	0	0	0	0	0	0	0	0	0	0	0	0	0	1	1	0
OTU_621	0	0	0	0	0	0	2	0	0	1	1	0	0	0	1	0	0	0	0	0	1	0	0	1	0	0	0	1	0	0	0	0	0	0	0	0	1	0	0	0	0	0	1	0	1	0	0	0	1
OTU_1246	0	0	0	1	0	0	0	1	0	1	0	0	0	0	0	0	0	0	0	0	0	0	0	0	0	1	0	0	0	0	0	0	0	1	2	0	0	0	0	0	1	0	0	0	0	0	0	0	0
OTU_7168	0	2	0	0	0	0	0	0	1	0	1	3	0	0	1	0	0	1	0	0	0	0	0	0	1	0	0	0	2	1	0	0	0	1	0	0	0	0	0	0	1	0	0	0	0	0	1	0	1
OTU_6405	0	0	2	0	0	0	1	1	0	1	0	0	0	0	0	1	0	0	0	0	0	0	0	0	0	0	0	0	0	1	0	1	0	0	0	1	0	0	1	0	0	0	0	0	0	0	0	1	1
OTU_2717	0	0	1	0	1	0	0	0	0	1	0	0	0	0	1	0	0	0	1	0	0	0	0	0	0	0	0	0	1	0	0	0	0	0	1	0	0	0	0	0	0	0	0	0	1	1	0	0	0
OTU_7534	0	0	0	0	0	0	0	0	0	0	0	0	0	0	1	0	0	0	0	1	0	0	0	0	0	1	0	0	0	0	1	0	0	0	0	0	0	0	0	0	0	0	1	0	0	0	1	0	0
OTU_1434	0	0	0	2	0	0	2	0	0	0	0	1	0	0	0	0	0	0	0	0	0	0	0	0	0	0	0	0	0	0	0	0	0	0	1	0	0	0	0	1	0	0	0	0	0	0	0	0	1
OTU_9291	0	0	0	0	1	0	0	1	0	0	0	0	1	1	0	0	0	2	0	0	0	0	0	0	0	0	0	0	0	0	0	0	0	0	0	0	0	0	0	0	1	0	0	0	0	0	0	0	0
OTU_8646	0	2	2	0	0	0	0	0	0	0	0	0	0	0	0	0	0	1	0	0	0	0	0	0	0	0	0	0	0	0	0	0	0	0	0	0	0	0	0	0	0	1	0	0	0	0	1	0	0
OTU_10478	0	0	0	1	1	0	0	0	0	0	0	0	0	0	0	1	0	0	1	1	0	1	0	0	0	0	0	0	0	0	0	0	1	1	0	0	1	0	0	0	1	0	0	0	0	0	0	0	0
OTU_9604	0	0	0	0	0	1	0	0	0	0	0	0	0	0	0	0	0	0	0	0	0	0	0	0	0	0	0	0	0	0	0	0	0	0	1	0	0	0	1	0	0	0	0	1	0	1	0	0	0
OTU_5678	0	0	1	0	1	0	0	0	0	1	0	0	0	0	0	0	0	0	0	0	1	0	0	1	0	0	0	0	0	0	0	0	0	0	0	0	0	0	0	0	0	0	0	0	0	0	1	0	0
OTU_11559	2	0	0	0	0	0	0	1	1	0	0	0	1	0	0	0	0	4	0	0	0	0	0	0	0	0	0	0	0	1	1	0	0	0	0	0	1	0	0	1	0	0	0	0	0	0	0	0	0
OTU_19168	0	0	0	0	1	0	1	0	0	0	0	0	0	0	0	0	1	0	0	1	0	0	1	0	1	0	0	0	0	0	0	0	1	0	0	1	0	0	0	0	1	0	0	2	0	0	1	0	0
OTU_3357	0	0	1	0	0	0	0	0	0	0	1	0	0	0	0	0	0	0	0	0	0	0	0	1	0	0	0	0	0	0	0	0	0	0	0	0	0	0	0	0	0	0	0	0	0	0	0	0	0
OTU_39055	0	0	0	0	0	1	0	0	0	0	0	0	0	0	0	0	0	0	0	0	0	0	0	0	0	0	0	0	1	0	0	0	0	1	0	0	0	0	0	0	1	0	0	0	0	0	0	0	0
OTU_6858	0	0	0	0	0	0	0	0	0	0	0	0	0	0	1	0	0	0	0	0	0	0	0	0	1	0	0	0	0	0	1	0	0	0	0	0	1	1	0	0	0	0	0	0	0	0	0	0	0
OTU_8422	0	0	0	0	0	0	0	0	0	0	0	0	0	0	0	0	0	0	0	0	1	0	0	0	0	0	1	0	0	1	0	0	0	0	0	0	0	0	0	0	0	0	0	1	0	0	0	0	0
OTU_7954	0	0	0	0	0	1	0	1	0	0	0	0	0	0	0	0	1	0	0	0	0	1	0	0	0	0	0	0	0	0	1	0	0	0	0	0	0	0	0	0	0	0	0	0	0	0	0	0	0
OTU_13740	0	0	0	0	0	0	0	0	0	0	0	0	0	0	0	0	0	0	0	0	0	0	0	0	0	0	0	0	0	0	0	0	0	0	0	0	0	0	0	0	0	0	0	0	0	0	0	0	0
OTU_401	0	0	0	0	0	0	0	0	1	0	1	0	0	0	0	0	0	1	0	0	1	0	0	1	0	0	0	0	0	0	0	0	0	0	0	0	0	0	0	0	0	0	0	0	1	0	0	0	1
OTU_6443	0	1	0	0	0	0	0	0	1	0	0	0	0	0	0	0	1	0	0	0	0	0	0	0	0	0	0	0	0	0	0	0	0	0	0	0	0	0	0	0	1	0	0	0	0	0	0	0	0
OTU_4356	0	0	0	0	1	0	1	0	0	0	1	0	0	1	1	1	0	0	0	0	0	0	0	0	0	0	0	0	0	0	0	0	1	0	1	0	0	1	0	0	1	0	0	0	0	0	0	0	0
OTU_7959	1	0	1	0	0	0	1	0	0	0	1	0	0	1	0	0	0	0	0	0	1	0	0	0	0	0	0	0	0	0	0	1	0	0	0	0	0	0	1	0	0	0	0	1	0	0	0	1	0
OTU_1659	0	0	1	0	0	1	1	0	0	0	0	1	0	0	1	1	0	0	0	0	0	0	0	0	0	0	0	0	0	1	0	0	0	0	0	0	0	0	0	0	0	0	0	0	1	0	0	0	0
OTU_5576	0	0	0	0	0	0	0	1	0	0	0	0	0	0	0	0	0	0	0	0	0	0	0	0	0	4	0	0	0	0	1	0	0	0	0	0	0	0	0	0	1	0	0	0	0	0	0	0	1
OTU_5117	0	1	0	0	0	0	0	0	0	1	1	0	0	0	0	0	0	0	0	0	0	0	0	0	0	0	0	0	0	0	0	0	0	0	1	0	0	0	0	0	0	0	0	0	0	0	0	1	0
OTU_5864	0	0	0	0	2	0	1	0	0	0	0	0	0	0	0	2	1	1	0	0	0	0	0	0	0	1	0	0	0	1	0	1	0	1	0	0	0	0	0	0	0	0	0	0	0	0	0	0	1
OTU_9635	0	0	0	0	0	0	0	0	0	1	0	0	0	0	0	0	0	0	0	0	0	0	0	0	0	0	0	0	0	1	0	0	0	0	0	0	1	1	0	0	0	0	0	1	0	0	0	0	0
OTU_31061	0	0	0	0	0	0	0	0	0	0	0	0	0	0	0	0	0	1	1	0	0	1	1	1	0	0	0	1	0	0	0	0	0	0	0	0	1	0	0	0	0	0	0	0	0	0	0	3	0
OTU_10960	0	1	1	0	0	1	1	0	0	0	1	1	1	0	0	0	0	0	0	0	0	0	0	0	1	0	0	0	0	0	0	0	1	0	1	1	0	0	0	0	0	0	0	0	0	0	1	0	1
OTU_1272	1	0	0	0	0	0	0	0	0	0	0	0	0	0	0	0	0	0	1	0	0	0	0	1	0	0	0	0	0	0	0	0	0	0	0	0	0	0	0	0	0	0	0	0	0	1	0	0	0
OTU_3373	0	0	0	0	0	0	1	0	1	0	0	1	0	0	0	1	0	0	0	0	0	2	0	0	0	0	0	0	0	0	0	0	0	0	0	0	1	1	0	0	0	0	0	1	0	1	0	0	0
OTU_8155	0	1	1	0	0	0	0	0	0	0	0	0	3	0	0	1	0	0	0	0	0	0	0	0	0	0	0	0	0	0	1	1	1	0	0	0	0	0	1	0	0	0	1	0	0	0	0	0	0
OTU_4218	0	1	0	0	1	0	1	0	0	0	0	0	0	1	0	0	0	0	1	0	1	0	0	0	0	0	1	0	1	0	0	1	1	0	0	0	1	0	1	0	0	1	0	1	0	0	1	0	0
OTU_919	0	0	0	0	0	1	0	0	0	0	0	0	0	0	0	0	0	0	0	0	0	0	0	0	0	1	0	0	0	0	1	0	0	0	0	0	0	1	0	0	0	0	0	0	0	1	0	1	0
OTU_7172	0	0	0	0	0	0	0	0	0	0	0	1	1	0	0	0	1	0	0	2	0	0	0	0	0	0	0	0	0	0	0	0	0	0	0	0	0	0	1	0	1	0	1	0	1	0	0	0	0
OTU_1131	0	0	0	0	0	2	0	0	1	0	0	0	0	0	0	0	0	0	0	1	0	0	0	0	0	0	0	0	0	0	0	0	1	0	1	1	1	1	1	0	0	0	0	0	2	1	0	0	0
OTU_5503	0	0	0	0	0	0	0	0	0	0	0	0	0	0	0	0	0	0	0	0	0	0	0	0	0	0	0	0	0	0	0	0	6	0	0	1	0	0	0	0	0	0	0	0	0	0	0	0	1
OTU_1451	0	0	0	0	0	0	0	0	0	0	0	0	0	0	0	0	0	0	0	0	0	0	0	1	0	1	0	0	0	0	0	0	0	0	0	0	0	0	0	0	0	0	0	0	0	0	1	0	0
OTU_5276	0	0	0	0	0	0	0	0	0	0	0	0	0	0	0	0	0	0	0	0	0	0	0	0	1	0	0	0	0	0	0	0	0	0	1	0	0	0	0	0	0	0	0	1	1	0	0	0	0
OTU_5358	0	0	0	0	0	0	0	0	0	0	0	0	0	1	0	0	0	0	0	0	0	0	1	0	1	0	0	0	0	0	0	0	2	0	0	3	0	1	0	0	0	0	0	0	0	0	0	2	0
OTU_2753	0	0	0	0	0	1	0	2	0	0	0	0	0	0	0	0	0	0	0	0	0	0	0	0	1	0	0	0	0	0	0	0	0	0	0	1	0	1	0	0	0	1	0	0	0	0	0	0	0
OTU_5672	0	0	0	0	0	0	1	1	0	0	0	0	0	0	0	0	1	0	1	0	1	0	0	0	0	0	0	0	0	0	0	0	0	0	0	0	0	0	0	0	0	0	1	0	0	0	0	0	0
OTU_2455	0	0	0	0	1	0	0	0	0	0	0	0	0	0	0	0	1	0	0	0	0	1	0	0	0	0	0	0	0	0	1	0	0	0	0	0	1	0	1	0	0	0	0	0	0	1	0	0	0
OTU_2868	1	2	0	0	3	0	0	1	0	0	0	0	0	0	0	0	0	0	0	0	0	0	0	0	0	0	0	0	0	0	0	0	0	0	0	1	0	0	0	0	0	0	0	0	1	1	0	0	0
OTU_7736	0	0	0	1	0	0	1	0	0	0	0	0	1	0	0	0	1	0	0	0	1	0	0	0	0	0	0	0	1	0	0	2	1	0	0	0	0	0	0	1	0	0	0	0	0	0	0	0	1
OTU_5050	0	0	0	0	0	0	0	0	0	0	1	1	0	0	1	0	0	0	0	0	0	0	0	1	1	0	1	0	0	0	0	0	0	2	0	0	0	0	0	0	1	1	0	1	0	0	0	0	0
OTU_7651	0	2	0	0	0	0	0	0	0	0	0	0	0	0	0	1	0	0	0	1	0	0	0	0	0	0	0	0	0	0	0	0	0	0	0	0	0	0	0	0	0	0	0	1	1	0	0	0	0
OTU_12898	0	0	1	0	0	0	0	0	0	0	0	0	0	0	0	0	0	0	0	0	0	2	0	1	0	0	0	0	1	1	1	2	0	0	0	0	0	0	0	0	0	0	0	0	0	0	0	0	0
OTU_3056	0	0	0	0	0	0	1	0	0	0	1	0	0	0	0	0	0	0	0	0	0	0	0	0	0	1	0	0	0	0	0	1	0	0	0	0	0	0	0	0	0	0	0	0	0	0	1	0	0
OTU_5909	2	0	0	0	1	0	0	0	0	0	0	0	0	0	0	1	0	0	0	0	0	0	0	0	0	0	0	0	2	1	0	0	2	0	0	0	0	0	0	0	0	0	0	0	0	0	0	0	0
OTU_3596	0	0	0	1	0	0	1	0	0	0	0	2	0	0	0	0	0	0	0	0	0	0	0	0	0	0	0	0	0	0	0	1	0	0	0	0	0	0	0	0	0	0	0	0	0	2	0	0	2
OTU_4486	0	0	0	0	0	0	0	0	0	0	0	0	1	0	0	0	0	0	0	1	0	1	0	0	0	0	0	1	1	1	0	0	0	0	1	0	1	1	0	0	0	0	1	1	1	0	0	0	1
OTU_2771	0	0	0	0	0	0	0	0	0	0	1	0	0	0	0	0	1	0	0	0	2	0	0	0	0	0	0	1	0	0	0	0	0	0	0	0	0	0	0	0	0	0	2	0	0	0	1	0	0
OTU_2173	0	0	0	1	0	0	0	0	0	0	0	0	0	0	0	0	0	0	0	0	0	0	1	0	0	1	0	1	0	0	0	0	0	0	0	1	0	0	0	2	0	0	0	0	0	0	0	0	0
OTU_4057	0	0	0	0	0	1	0	0	0	0	0	0	0	0	0	0	0	0	0	0	0	1	0	0	0	0	0	0	0	0	0	0	0	0	0	0	0	0	0	0	0	0	0	0	0	0	0	0	0
OTU_6221	0	1	0	0	1	0	0	0	0	0	0	0	0	0	0	0	0	0	0	0	2	0	0	0	0	0	0	0	0	0	0	0	0	0	0	0	0	0	0	1	0	0	0	0	0	0	0	0	0
OTU_884	0	0	0	1	0	0	0	0	1	0	0	0	0	0	0	0	0	0	0	0	0	1	0	0	0	0	0	0	1	0	0	0	1	0	0	0	0	0	1	0	0	0	0	0	1	0	0	0	0
OTU_3709	0	1	1	0	0	2	0	2	0	0	1	0	1	1	0	0	0	0	0	0	0	0	0	0	0	0	0	0	0	0	0	1	0	0	0	0	0	0	0	0	0	0	0	0	0	0	0	0	0
OTU_7511	0	0	0	0	0	0	0	0	0	0	0	0	0	2	0	1	0	0	0	0	0	0	0	0	0	0	0	0	0	0	0	0	1	0	0	0	2	0	0	1	0	0	0	0	1	0	1	0	3
OTU_7731	0	0	0	0	0	1	0	1	0	1	0	0	0	0	0	0	0	0	0	0	0	0	0	0	0	1	0	0	0	0	1	0	0	0	0	1	2	0	0	0	0	0	0	0	0	0	0	0	1
OTU_3446	1	0	0	0	0	0	0	0	0	0	0	0	0	0	0	0	0	0	0	1	0	0	1	1	0	0	0	0	0	0	0	0	1	1	0	0	0	0	1	0	0	1	0	0	0	1	0	1	0
OTU_161	0	1	0	0	0	0	0	0	0	0	1	0	0	1	1	0	0	0	1	0	0	0	0	0	0	0	0	0	0	0	0	0	0	0	0	0	0	0	0	0	0	0	0	0	1	0	0	0	0
OTU_7014	0	0	0	0	0	0	0	0	1	0	0	0	0	0	0	0	0	0	0	0	0	0	0	0	0	0	0	0	0	1	0	0	0	0	0	0	0	0	0	0	0	0	0	0	1	0	0	0	0
OTU_11544	0	0	0	0	0	2	0	0	0	0	0	1	0	0	0	0	0	0	0	0	0	0	0	0	0	0	0	0	0	0	0	0	0	0	0	0	0	0	1	1	0	2	0	0	0	0	0	0	0
OTU_5353	0	0	0	0	0	0	0	0	0	0	0	0	1	0	0	1	0	0	0	1	0	0	0	0	0	0	0	0	0	0	0	0	0	0	0	1	0	0	0	1	0	0	0	0	0	0	0	0	2
OTU_2344	0	0	0	1	0	0	0	0	0	0	0	0	0	2	0	1	1	0	0	0	0	0	1	0	0	0	0	1	0	0	1	0	0	0	0	0	0	0	0	0	0	1	0	0	0	0	0	0	0
OTU_5135	0	0	1	0	0	0	0	0	0	0	0	0	0	1	0	0	0	0	0	0	0	0	0	0	0	0	0	0	0	0	0	0	0	0	1	0	0	1	1	2	0	0	0	0	2	0	1	0	0
OTU_861	0	0	0	0	0	1	1	1	0	0	0	0	0	0	0	1	0	0	0	1	0	0	0	0	0	0	0	0	0	0	0	0	0	0	0	0	0	0	0	0	0	0	0	0	2	0	0	0	0
OTU_5635	0	1	0	0	0	0	0	0	0	0	0	1	0	0	0	0	0	0	0	0	0	0	0	1	0	0	1	1	0	0	0	0	0	0	0	0	0	0	0	1	0	0	0	0	1	0	0	0	0
OTU_6576	0	0	0	1	0	0	2	0	0	0	0	0	0	1	0	1	0	0	1	0	0	1	0	0	0	0	0	1	0	0	0	0	0	0	1	0	0	0	0	0	0	0	2	0	0	0	0	0	0
OTU_8954	0	0	0	0	0	0	0	0	0	0	0	0	0	0	0	1	0	0	0	0	0	0	0	0	0	0	0	0	0	0	0	0	0	0	0	0	1	0	0	0	0	0	0	0	0	0	0	0	0
OTU_658	0	0	0	0	0	0	2	0	0	0	0	0	0	0	0	1	0	0	0	0	0	1	0	1	0	0	0	0	0	0	0	0	0	0	0	0	0	0	0	0	0	1	1	1	0	0	0	0	0
OTU_4080	0	0	0	0	0	0	0	0	0	0	0	0	0	0	2	0	0	0	0	0	1	0	1	0	0	0	2	0	0	0	0	0	0	1	0	0	0	0	0	1	0	0	0	1	0	0	0	1	0
OTU_6326	0	1	0	0	0	0	0	0	0	0	0	0	0	0	0	1	0	0	0	2	0	0	0	0	0	0	0	0	0	0	1	0	0	0	0	0	0	0	1	0	0	1	0	0	0	0	1	1	0
OTU_674	0	0	0	0	0	1	0	0	0	1	0	0	0	0	0	0	0	1	0	0	0	0	0	0	0	0	0	0	0	0	0	0	0	1	0	0	0	0	0	0	0	0	0	0	0	0	0	0	0
OTU_1250	0	1	0	0	0	0	0	0	2	0	1	0	0	0	0	0	0	0	0	0	0	1	1	0	0	1	0	0	0	0	0	0	0	1	0	0	0	0	0	0	0	0	0	1	0	0	0	0	0
OTU_6002	0	1	1	0	0	1	0	1	0	0	1	0	0	0	0	0	0	0	0	0	0	0	0	0	0	0	0	0	0	0	0	0	1	0	0	0	1	0	0	1	0	1	0	1	0	0	0	0	0
OTU_1232	0	0	1	0	0	0	0	0	0	0	0	0	0	0	1	0	0	0	0	0	0	0	0	0	0	0	0	0	0	0	0	0	0	1	0	0	0	0	0	0	0	0	0	0	1	1	0	0	0
OTU_675	0	1	0	0	0	0	1	0	0	0	0	0	0	0	0	0	1	0	0	0	1	0	0	0	0	0	0	0	0	1	1	0	0	0	0	0	0	0	0	0	0	0	0	1	0	0	0	0	0
OTU_310	0	0	1	1	0	0	0	0	0	0	0	0	0	0	0	0	0	0	1	0	0	0	0	0	0	0	0	0	0	0	0	0	0	0	0	0	0	0	0	0	0	1	0	1	0	0	0	0	0
OTU_3488	0	0	0	0	0	0	0	0	0	0	0	0	0	0	0	0	0	0	0	0	0	1	0	1	0	1	0	0	0	1	1	0	0	0	0	0	1	0	0	0	0	0	0	0	0	0	0	0	0
OTU_3554	0	0	0	0	0	0	0	0	0	3	1	1	0	0	0	0	0	0	0	0	0	0	0	0	0	0	0	0	1	0	0	0	0	1	0	0	0	0	0	0	1	0	0	0	0	0	1	0	0
OTU_7348	0	0	0	0	0	0	0	0	0	0	0	0	0	0	0	2	0	0	0	0	0	1	0	0	0	0	1	0	0	0	0	0	1	0	0	0	0	0	0	0	0	0	0	0	0	0	0	1	0
OTU_147	0	0	0	0	0	0	0	0	0	0	0	0	0	0	0	0	0	0	0	0	0	0	0	0	0	0	0	0	0	0	0	0	0	1	0	0	0	1	0	0	0	0	0	1	1	0	0	0	0
OTU_7356	0	0	1	0	0	0	0	0	0	0	0	0	0	0	0	0	0	0	1	1	0	0	1	0	0	0	0	0	0	0	0	0	0	0	0	0	0	0	1	0	0	0	0	0	0	0	1	0	1
OTU_22015	0	0	0	0	0	0	2	0	0	0	0	0	0	0	0	0	0	0	0	0	0	0	0	0	0	0	0	0	1	0	0	0	0	0	0	1	0	0	0	1	0	0	0	0	0	0	0	0	0
OTU_6070	0	0	0	1	0	0	2	0	0	0	0	0	0	0	0	0	0	1	0	0	0	0	1	0	0	0	0	0	0	0	1	0	0	0	0	0	0	0	0	0	0	0	1	0	0	0	0	0	0
OTU_3618	0	0	0	0	1	0	0	0	1	0	0	0	1	0	1	0	0	0	0	0	0	1	0	0	0	0	0	0	0	1	0	0	0	0	0	0	0	0	0	0	1	0	1	1	0	1	1	0	0
OTU_4566	0	0	0	0	0	0	0	0	0	0	1	0	0	0	1	0	0	0	0	0	0	0	0	0	0	0	0	0	0	0	1	0	0	0	0	1	0	0	0	0	0	0	0	0	0	0	0	1	1
OTU_42649	0	0	0	1	0	0	0	0	0	0	0	0	0	0	0	0	0	0	2	2	0	0	1	0	0	0	0	0	0	1	0	1	0	0	0	0	0	0	0	0	0	0	0	0	0	1	0	0	0
OTU_4234	0	1	0	0	0	1	0	0	0	0	1	0	0	0	0	0	0	0	1	0	0	1	0	0	0	0	0	0	0	1	0	0	0	1	1	0	0	0	0	0	0	0	0	1	0	0	0	0	0
OTU_9212	0	0	0	0	0	0	1	0	0	0	0	0	0	0	0	0	0	0	0	0	0	0	0	0	0	0	0	0	0	0	0	0	0	0	0	0	1	0	0	0	0	0	0	0	0	0	0	0	0
OTU_5571	0	0	1	0	0	0	0	0	2	0	0	1	0	0	0	1	0	0	0	0	0	0	0	0	0	0	0	0	0	0	0	0	1	0	0	0	0	0	0	0	0	0	0	0	0	0	0	0	0
OTU_5159	0	0	0	0	0	0	0	0	0	0	0	0	0	1	0	1	0	0	0	0	0	0	0	0	0	0	0	0	0	0	0	0	1	0	0	0	0	0	0	0	0	0	0	0	0	0	0	0	0
OTU_616	0	0	0	0	0	0	0	0	0	0	0	0	0	0	0	0	0	0	0	0	0	0	1	0	0	0	0	0	0	0	0	0	0	0	0	0	1	1	0	0	0	0	0	1	0	0	0	0	1
OTU_6329	0	0	0	0	1	0	0	0	0	0	0	0	0	0	0	0	0	0	1	0	0	0	0	0	0	0	0	0	0	0	0	0	1	0	0	0	2	0	0	0	0	0	0	0	0	1	0	2	0
OTU_1167	1	0	0	0	0	0	0	0	0	0	0	0	0	1	0	0	0	0	1	0	0	0	0	0	0	0	0	0	0	0	0	0	0	0	0	0	2	0	1	0	0	0	0	0	0	0	0	1	0
OTU_17431	0	0	0	0	0	0	0	0	1	0	0	0	0	0	0	0	0	0	0	0	0	0	0	0	1	0	0	0	1	0	0	0	1	0	0	1	0	0	1	1	0	1	0	1	1	0	0	1	1
OTU_5338	1	0	0	0	1	0	0	0	1	2	1	0	0	0	0	0	0	0	0	0	0	0	0	0	0	0	0	1	0	0	0	0	0	0	0	0	1	0	1	0	0	0	0	0	0	2	0	1	1
OTU_393	0	0	1	0	0	0	0	0	0	0	0	0	0	0	0	0	1	0	0	0	0	0	0	0	0	0	1	1	0	0	0	0	0	0	0	0	0	0	0	0	0	0	0	0	0	0	0	0	0
OTU_4427	0	1	0	0	0	0	0	0	1	0	1	0	0	0	0	0	0	0	0	0	0	0	0	0	0	1	0	1	0	0	1	0	0	0	0	0	0	0	0	0	0	0	0	0	0	0	0	0	0
OTU_4748	0	0	0	0	1	0	0	0	0	0	0	0	0	1	0	2	0	0	0	0	0	1	0	0	0	0	0	0	0	1	0	0	1	0	1	0	0	0	0	0	0	0	0	0	1	0	1	1	0
OTU_20722	0	0	1	0	1	0	0	0	1	0	1	0	1	0	0	0	1	0	0	0	1	0	0	0	0	1	0	0	2	0	1	1	0	0	0	0	0	0	0	1	0	0	0	0	0	0	0	0	0
OTU_2764	0	0	0	1	0	0	0	1	0	0	0	0	0	0	0	0	0	1	0	1	0	0	0	0	0	0	0	1	0	0	0	1	0	0	0	0	0	0	0	0	0	0	0	0	0	0	0	0	0
OTU_4723	0	0	0	1	0	0	0	1	0	0	0	0	0	0	1	0	1	2	1	0	0	1	0	0	0	0	0	1	0	0	0	0	0	0	1	0	0	1	0	0	0	1	0	0	0	1	0	1	0
OTU_3115	0	0	0	0	0	0	0	0	0	0	0	0	1	0	2	0	0	2	0	1	0	0	0	0	0	0	1	0	0	0	0	0	0	1	0	0	0	0	0	0	0	0	0	1	0	1	0	0	1
OTU_6141	0	0	0	0	2	1	0	0	1	0	0	0	1	0	0	0	0	1	1	0	0	1	0	0	0	0	0	0	0	0	0	0	0	0	0	0	0	0	0	0	0	0	0	1	0	0	0	0	0
OTU_7729	0	1	1	0	0	0	0	0	0	0	0	0	0	1	0	0	0	1	0	0	0	0	0	0	0	1	0	0	0	0	0	0	1	0	0	0	1	1	0	1	0	0	1	0	0	0	0	0	0
OTU_11541	0	1	0	0	0	0	1	0	0	0	0	0	0	0	0	0	0	0	1	1	0	1	1	0	1	1	0	0	0	0	0	0	0	0	0	0	0	0	0	0	0	0	0	0	0	1	0	0	0
OTU_13712	1	0	1	0	1	0	1	0	1	0	0	0	0	0	0	0	0	0	0	0	0	1	0	2	0	0	0	0	0	0	0	0	0	0	0	0	0	0	0	0	0	0	0	0	0	0	0	0	0
OTU_360	0	0	0	0	0	0	0	0	0	0	0	0	0	0	0	0	0	1	0	0	0	0	0	0	0	0	0	0	0	0	0	0	0	0	0	0	0	0	0	0	2	0	0	0	0	0	0	0	1
OTU_9180	0	0	1	0	0	0	0	0	0	0	0	0	0	0	0	0	0	0	0	0	0	0	0	0	0	0	1	0	0	0	0	0	0	0	0	0	0	0	1	1	0	0	0	1	0	0	1	0	0
OTU_5670	0	0	0	0	0	0	1	0	1	0	0	0	0	0	0	0	0	0	0	0	0	0	0	0	0	0	0	0	0	0	1	1	0	2	0	0	0	1	2	1	0	0	0	0	0	0	0	0	0
OTU_7004	0	0	0	0	0	0	0	0	0	0	0	0	0	0	0	0	0	1	0	0	0	0	0	0	0	0	0	0	0	0	0	0	0	0	0	0	0	0	1	0	0	0	0	0	0	0	0	0	0
OTU_3079	0	2	0	0	0	0	1	0	0	0	0	0	0	0	0	0	0	0	0	0	0	0	0	0	0	0	0	1	0	0	0	0	0	0	1	0	0	0	0	0	0	0	0	1	0	0	0	0	0
OTU_8574	0	0	0	0	0	0	2	0	0	0	0	0	0	1	0	1	0	0	0	0	0	0	0	0	0	1	1	0	0	0	0	0	0	0	0	1	0	0	0	0	0	0	0	0	0	0	0	0	0
OTU_6104	1	0	0	0	0	0	0	0	0	0	0	0	0	0	0	0	0	0	0	0	0	0	0	0	0	0	0	1	0	0	0	2	0	1	0	0	0	0	0	0	0	0	1	0	0	0	1	0	0
OTU_8668	0	0	0	0	1	0	0	0	0	0	0	0	0	0	0	0	0	0	0	0	0	0	0	0	0	0	0	0	0	0	0	0	0	0	0	0	0	0	0	0	0	1	0	0	0	0	0	0	0
OTU_5444	0	0	0	0	0	0	0	0	0	0	0	0	0	0	0	0	0	0	0	0	0	0	0	0	0	0	1	1	1	1	0	0	1	1	0	1	0	0	0	0	0	0	1	0	0	0	0	0	1
OTU_7117	0	1	0	0	1	0	0	0	0	0	0	0	0	0	0	0	0	0	0	0	0	0	0	0	0	1	0	0	0	0	0	1	0	0	1	0	0	0	0	0	0	0	0	0	0	0	0	0	0
OTU_1217	0	0	3	0	0	0	1	0	0	0	0	0	0	0	1	1	0	0	0	0	0	0	0	0	0	0	0	0	0	0	1	0	0	0	0	0	1	0	0	0	1	0	2	0	0	0	0	0	0
OTU_14716	0	0	0	0	0	0	1	0	0	0	0	0	0	0	0	0	0	0	0	0	0	0	0	0	0	0	0	0	0	0	0	0	1	1	0	1	0	1	0	0	0	0	0	2	0	0	1	0	0
OTU_3617	0	0	0	0	0	1	0	1	0	0	0	0	0	0	0	0	1	0	0	0	1	0	1	0	0	0	0	0	0	0	0	0	1	0	0	0	0	1	0	2	0	0	0	0	0	0	0	0	0
OTU_209	0	0	0	0	0	1	0	0	0	0	0	1	0	0	0	0	1	0	0	0	0	0	0	0	0	0	0	0	0	0	0	0	2	0	0	0	0	1	0	0	0	0	1	0	0	0	0	0	0
OTU_3808	0	0	0	0	0	1	0	0	0	0	0	0	1	0	0	0	0	1	1	0	0	0	0	0	0	0	0	0	0	0	0	0	0	0	0	0	0	0	0	0	0	0	0	0	0	0	0	1	1
OTU_2168	0	0	0	0	0	0	1	0	0	1	1	0	1	0	0	0	1	0	0	0	0	0	0	0	0	0	0	0	1	0	0	0	0	0	0	0	1	0	0	0	0	0	0	0	0	0	1	0	0
OTU_3337	0	0	0	0	0	0	1	0	0	0	0	0	0	0	0	1	0	0	0	0	0	0	0	1	0	0	0	0	0	0	0	0	0	0	0	0	0	0	0	0	0	0	0	0	0	0	1	0	0
OTU_4277	0	0	0	0	0	0	0	0	1	1	0	0	0	0	0	0	0	0	0	0	0	0	0	0	0	0	0	0	1	0	0	0	0	0	0	0	0	0	1	1	1	0	1	0	0	0	0	0	0
OTU_247	0	0	2	0	0	0	0	0	0	0	0	0	0	0	0	0	0	0	0	0	1	0	0	0	0	0	0	0	0	0	0	0	0	1	0	0	0	0	0	0	1	0	0	0	0	0	0	0	0
OTU_5480	0	1	0	0	0	1	0	0	0	0	0	0	0	0	0	0	0	0	0	0	0	0	0	0	1	1	0	0	0	0	0	0	0	0	0	0	0	0	0	0	0	0	0	0	0	0	0	0	0
OTU_379	0	1	0	0	0	0	0	0	0	0	0	1	1	0	0	0	0	0	0	0	0	2	1	0	0	0	0	0	0	0	0	0	0	0	0	0	0	0	0	0	0	0	0	0	0	0	0	0	0
OTU_55	0	0	1	0	0	0	1	0	0	0	0	0	0	0	0	0	0	0	0	0	1	0	1	1	0	0	0	0	0	0	0	0	0	0	0	0	0	0	0	0	0	0	1	0	0	0	0	0	0
OTU_10494	1	1	0	0	1	0	0	0	0	1	0	1	1	0	0	0	1	0	0	0	0	0	0	0	0	0	1	1	0	0	1	0	0	0	0	0	1	0	0	1	0	0	0	0	0	0	0	0	0
OTU_1711	0	0	0	1	0	0	0	0	0	0	0	0	0	0	0	0	0	0	0	0	0	0	0	0	0	0	0	0	0	0	0	0	0	1	0	0	0	0	0	0	0	0	0	0	0	0	0	0	0
OTU_806	0	0	0	1	0	0	0	0	0	1	0	0	0	0	1	0	0	0	0	0	0	0	0	0	0	0	0	0	0	0	0	0	0	0	0	0	0	0	0	0	0	0	0	0	0	0	0	1	0
OTU_11563	1	0	0	0	0	0	0	0	1	0	0	0	0	0	0	0	0	0	0	0	0	0	0	0	0	0	1	0	0	0	0	0	1	0	0	0	0	0	0	0	0	0	0	1	0	0	0	1	0
OTU_1099	0	0	0	0	1	0	0	1	0	0	0	0	0	0	0	0	0	0	0	0	0	0	0	0	0	0	0	1	0	0	0	0	0	0	0	0	0	1	0	0	0	0	0	0	0	0	0	0	0
OTU_1171	0	0	0	0	0	0	0	0	0	0	0	0	0	0	0	0	0	0	0	0	0	0	0	0	0	0	0	0	0	0	0	0	0	0	0	0	0	0	1	0	0	0	0	0	0	1	0	1	0
OTU_7011	0	1	0	0	0	0	0	0	0	0	0	0	0	0	0	0	0	0	0	0	0	0	0	0	0	0	0	0	0	0	0	0	0	0	0	0	0	0	0	0	0	0	0	0	0	0	0	0	0
OTU_4925	1	0	0	0	0	0	1	0	0	0	0	0	0	0	0	0	1	2	0	0	0	0	0	0	0	0	0	1	0	1	0	0	0	0	0	0	0	0	0	0	0	0	0	0	1	0	0	0	1
OTU_2196	1	0	0	0	0	0	0	0	0	0	0	0	0	0	1	0	0	0	0	0	0	0	0	0	0	0	0	0	0	0	0	0	0	0	0	0	0	0	0	0	0	0	0	0	0	0	0	0	0
OTU_4081	0	0	0	0	0	0	0	1	0	0	0	1	1	0	1	0	1	0	1	0	0	1	0	0	0	0	0	0	0	2	0	0	0	0	0	0	0	0	0	1	0	0	0	2	0	0	0	0	0
OTU_6445	0	0	1	0	0	0	0	0	0	0	1	1	0	0	0	0	0	0	0	0	0	0	0	0	0	0	0	0	0	0	0	0	0	0	0	0	0	0	0	0	0	0	0	0	2	0	0	1	0
OTU_12188	0	0	0	0	0	0	0	0	0	0	0	0	0	1	1	0	1	0	0	0	0	0	0	0	0	0	0	0	0	0	0	0	0	0	0	0	0	0	0	0	0	0	0	0	0	0	0	0	1
OTU_940	0	0	0	0	0	0	0	0	0	0	0	0	2	0	1	0	0	0	0	0	1	0	0	0	0	0	0	0	0	0	0	0	0	0	0	0	0	0	0	0	0	0	0	0	0	0	0	1	0
OTU_6215	0	0	0	0	0	0	0	2	0	0	0	0	0	0	0	0	0	0	0	1	0	0	0	0	0	0	0	0	0	0	0	0	0	0	0	1	0	1	0	0	0	0	2	0	0	0	0	2	0
OTU_3227	0	0	0	0	0	1	0	0	0	0	0	0	0	0	0	0	1	0	0	0	0	0	0	0	0	0	1	1	0	0	0	0	0	0	0	0	1	1	0	0	0	0	0	0	0	0	1	0	0
OTU_565	0	2	0	0	1	0	0	0	1	0	0	0	0	0	0	1	0	0	0	0	0	0	0	0	0	0	1	0	0	0	0	0	0	1	0	0	0	1	0	0	0	0	0	0	0	0	0	0	0
OTU_2049	0	0	0	0	0	0	0	0	0	0	0	0	1	1	0	0	0	0	1	0	0	0	0	0	0	0	1	0	0	0	0	0	2	0	0	0	0	1	0	0	0	0	0	0	0	0	0	0	0
OTU_8173	1	0	0	0	0	0	0	0	0	0	0	0	0	0	1	0	0	0	0	0	0	0	0	0	1	0	0	1	0	0	1	0	0	1	0	0	0	0	0	0	0	1	0	0	0	1	0	0	0
OTU_351	0	0	0	0	0	0	0	0	0	0	0	0	0	0	0	0	0	0	0	0	0	0	0	0	0	0	0	0	0	0	0	0	0	0	0	0	0	0	0	0	0	0	0	0	0	0	0	2	0
OTU_3728	0	0	0	0	0	0	0	1	0	0	0	0	0	0	1	0	0	0	0	0	0	0	0	0	0	0	0	0	0	0	0	0	0	0	0	0	1	0	0	0	0	0	0	0	0	0	0	0	0
OTU_40995	1	1	0	0	0	0	0	0	0	0	0	0	0	1	0	0	0	0	0	0	1	0	0	0	0	0	0	0	0	0	0	0	0	0	0	0	0	0	0	3	0	0	0	0	1	0	1	0	0
OTU_2495	0	0	0	0	0	0	0	0	1	0	0	0	0	0	0	0	0	0	0	0	0	0	0	1	0	0	0	0	0	0	0	0	0	0	0	1	0	0	1	0	0	0	0	0	0	0	0	0	0
OTU_3657	0	0	0	0	0	0	0	0	0	1	0	0	0	0	0	1	0	0	1	0	0	0	0	0	0	0	0	0	0	0	0	0	0	0	0	0	3	0	0	0	0	0	0	1	2	0	0	0	0
OTU_7525	0	0	0	0	0	0	0	0	0	0	0	1	0	0	0	0	0	0	0	0	0	0	0	0	0	0	0	0	1	0	0	0	0	0	1	0	0	0	1	0	0	1	0	0	0	0	1	0	0
OTU_23027	0	0	0	0	0	0	1	0	0	1	0	0	0	0	0	1	0	0	0	0	0	0	0	0	0	0	1	0	0	0	0	0	1	0	0	1	0	0	0	0	0	0	0	0	0	0	0	0	1
OTU_8176	0	0	0	0	0	0	0	0	0	0	0	1	0	0	0	0	0	0	0	0	0	0	0	0	0	0	0	1	0	0	0	0	0	0	1	0	0	0	0	0	0	0	0	1	0	0	0	0	0
OTU_2943	0	0	0	0	0	0	0	2	0	0	0	0	0	0	0	0	0	0	0	0	0	0	1	0	0	0	0	0	0	0	0	0	0	0	0	0	0	2	0	0	0	0	0	0	0	0	0	0	2
OTU_9968	0	0	0	0	0	1	0	0	0	0	0	0	0	0	1	0	0	0	0	0	0	1	2	0	1	0	0	0	0	0	0	0	0	0	0	2	0	0	0	0	0	0	0	0	1	0	1	0	0
OTU_936	0	0	0	0	0	2	0	1	0	0	0	0	0	0	0	0	0	0	0	0	1	0	0	0	0	0	0	0	0	0	0	0	0	1	0	0	0	0	0	0	0	0	0	0	0	0	0	0	0
OTU_453	1	0	0	0	0	1	0	0	0	0	0	0	0	0	0	0	0	1	0	1	0	0	0	0	0	0	0	0	0	0	0	0	0	0	0	0	0	0	0	0	1	0	0	0	0	0	0	0	0
OTU_13750	0	0	0	0	0	0	2	0	0	0	1	1	0	1	0	0	0	0	1	0	0	0	0	0	0	1	0	0	1	0	0	0	0	0	0	0	1	1	0	0	0	0	0	0	0	0	1	0	0
OTU_6594	0	0	0	0	0	0	0	0	0	0	0	0	1	0	0	0	0	0	0	0	0	0	0	0	0	0	1	0	0	0	0	0	1	0	0	0	0	0	0	0	0	0	0	0	0	0	1	0	0
OTU_1941	0	0	0	0	0	0	0	0	0	0	0	0	0	0	0	0	0	1	0	0	0	1	0	0	0	0	0	0	2	0	0	1	0	0	0	1	0	0	0	0	1	1	0	0	1	0	0	0	0
OTU_27740	0	0	1	0	1	0	1	0	0	1	0	0	1	1	0	0	0	0	0	0	0	0	0	0	0	0	0	0	1	0	0	0	0	0	0	0	1	1	0	1	0	0	1	0	0	0	0	0	0
OTU_17425	0	0	0	0	0	0	0	0	0	0	1	0	0	0	0	0	0	1	0	0	1	0	0	0	0	0	1	0	0	0	0	0	0	0	1	0	0	0	1	0	0	0	0	1	0	0	0	0	0
OTU_11418	0	0	0	0	0	0	0	0	0	0	0	0	0	0	1	0	0	0	0	0	0	0	1	0	0	0	1	0	0	0	0	0	0	0	0	0	0	0	0	0	0	0	1	1	1	0	0	1	0
OTU_1385	0	0	0	0	0	2	0	0	1	0	0	0	1	0	2	0	0	0	0	0	0	0	0	0	0	0	0	0	0	0	0	1	0	0	0	0	0	0	0	1	0	0	0	0	0	1	0	0	0
OTU_7028	0	0	1	0	0	0	0	0	0	0	0	0	0	0	0	0	0	0	1	0	0	0	0	0	0	0	0	0	0	0	0	0	0	0	0	0	1	1	0	0	0	0	0	0	0	0	0	0	0
OTU_6400	0	0	0	0	0	0	0	0	0	0	0	0	0	0	0	0	0	0	0	0	0	0	0	0	0	1	0	0	1	0	0	0	0	0	0	0	0	0	1	0	0	0	1	0	0	0	0	0	0
OTU_2470	0	0	0	0	0	0	0	0	0	1	1	0	0	0	0	0	0	0	1	0	0	0	0	0	0	0	0	1	0	0	0	0	0	1	0	0	0	0	0	0	0	0	2	0	0	0	0	0	0
OTU_12882	0	0	0	0	0	0	0	0	0	0	0	0	1	0	0	0	1	0	0	0	0	0	0	0	0	0	0	1	0	0	0	0	0	0	0	1	0	0	2	0	0	0	0	0	0	0	0	0	0
OTU_4492	0	0	0	0	0	0	0	0	1	0	1	1	1	0	0	0	0	0	0	0	0	0	0	0	3	0	0	0	0	0	0	0	0	0	0	0	0	0	0	0	0	0	0	0	0	0	0	0	0
OTU_3219	0	0	0	0	0	0	0	0	0	0	0	0	0	1	0	0	0	0	0	0	0	0	0	0	1	2	0	0	0	0	2	0	1	0	0	0	0	0	0	0	0	0	0	0	0	0	0	0	0
OTU_1251	0	0	0	0	0	0	0	0	0	0	0	0	0	0	0	0	0	0	0	0	0	0	0	0	0	0	0	0	0	0	0	0	0	0	0	0	0	0	0	0	18	0	0	0	0	0	0	0	0
OTU_19210	0	0	0	0	0	0	0	1	0	0	0	0	0	2	0	0	0	0	0	0	0	0	1	0	0	0	0	0	0	0	0	0	1	0	0	0	0	0	0	1	0	0	1	1	0	0	0	0	0
OTU_3271	0	0	0	0	1	0	0	0	0	0	0	0	1	0	1	1	0	0	0	1	1	0	0	0	0	0	0	0	0	0	0	0	0	0	0	0	0	0	0	0	0	0	0	0	0	1	0	0	0
OTU_7167	0	0	0	0	0	0	0	0	0	0	0	0	0	0	0	0	0	1	0	0	0	0	0	0	0	0	0	0	0	1	0	1	0	0	0	0	0	0	0	0	0	0	0	0	0	0	0	0	0
OTU_1399	0	0	1	1	0	0	0	0	0	0	0	0	0	0	0	0	0	0	0	0	0	0	0	0	0	0	0	0	0	0	0	0	0	0	0	0	0	0	0	0	0	0	2	0	0	0	0	0	1
OTU_14660	0	0	0	0	0	0	0	0	0	0	0	0	0	2	0	1	0	0	0	0	0	0	0	0	0	0	0	0	0	0	0	0	1	0	1	0	1	0	1	1	1	0	1	0	0	0	0	0	0
OTU_7170	0	0	0	1	0	0	0	0	0	0	0	0	1	0	0	0	0	0	1	0	1	0	0	0	0	0	1	0	1	0	0	1	0	0	0	0	0	0	0	0	0	0	0	0	0	0	0	0	0
OTU_6337	0	0	0	0	0	0	0	0	0	0	0	1	0	0	0	0	0	0	0	0	0	0	0	0	0	0	0	0	0	0	1	0	1	1	0	0	0	0	0	0	0	1	0	0	0	1	0	0	0
OTU_4518	0	1	0	0	0	0	0	0	1	1	2	3	0	0	0	2	0	0	0	0	0	0	0	1	0	0	0	0	0	0	0	0	0	0	1	0	0	0	0	0	0	1	0	0	0	0	0	0	0
OTU_9987	0	0	0	1	0	0	0	1	0	0	0	0	0	0	0	0	0	0	0	0	0	0	0	0	1	0	0	0	0	0	0	0	0	0	0	1	0	0	0	0	0	0	0	0	0	2	0	3	0
OTU_1839	0	0	0	1	0	0	0	0	0	1	0	0	0	0	0	0	0	1	1	0	0	0	0	0	0	0	0	0	0	0	0	1	0	0	0	0	0	0	1	0	0	0	0	0	0	0	0	1	0
OTU_6223	0	0	1	0	0	0	0	0	0	0	0	0	0	1	0	0	0	0	1	1	0	0	0	0	0	0	0	0	0	0	0	0	0	0	0	0	0	0	0	0	0	0	0	0	0	0	1	0	0
OTU_3335	1	1	0	0	1	0	0	0	0	0	0	0	0	0	0	0	0	0	0	0	1	0	0	2	0	0	0	0	0	0	0	1	0	0	0	0	0	0	0	1	1	0	0	0	0	1	0	0	0
OTU_3162	0	0	0	0	0	0	0	0	0	0	0	0	0	0	0	0	1	1	0	0	1	0	1	0	0	1	0	0	0	0	0	0	0	0	0	0	0	0	0	0	0	0	0	0	2	0	0	0	0
OTU_855	0	0	0	0	0	0	0	0	0	0	0	0	0	0	0	0	0	0	0	0	0	0	0	0	0	0	0	0	0	0	0	0	0	0	0	0	0	0	0	1	0	0	1	1	0	1	0	2	0
OTU_16006	0	0	0	1	0	0	0	0	0	0	0	1	0	0	1	0	0	0	0	0	0	0	0	0	0	0	0	0	0	0	0	1	1	0	0	0	1	0	0	0	0	0	0	0	0	0	0	0	0
OTU_183	1	0	0	0	0	0	1	0	0	0	0	0	0	0	0	0	0	1	0	0	0	0	0	0	0	1	0	0	1	0	0	0	0	0	0	0	0	0	0	1	0	1	0	0	1	0	0	0	0
OTU_7164	0	0	0	0	0	0	0	0	0	0	0	1	0	1	0	0	1	0	1	0	0	0	0	0	0	0	1	0	0	0	0	0	0	0	0	0	0	0	0	0	2	0	0	1	0	0	1	0	0
OTU_7805	2	0	1	0	0	0	0	0	0	0	0	0	0	0	0	0	0	0	0	0	1	0	0	0	0	0	0	0	2	1	0	4	0	0	0	0	0	0	0	5	0	0	0	0	0	0	0	0	0
OTU_4875	0	0	0	0	2	0	1	0	0	0	1	0	0	0	0	0	0	0	0	0	0	1	0	0	0	1	0	0	1	0	0	0	0	0	0	0	0	0	0	0	0	0	0	0	0	1	0	0	0
OTU_8945	1	0	0	0	0	1	0	0	0	0	0	1	0	0	0	0	0	0	0	0	0	0	0	0	1	0	0	0	0	0	0	0	1	1	0	0	0	0	0	0	0	1	0	0	0	0	1	0	0
OTU_20853	1	1	1	0	0	0	0	0	1	0	0	0	0	0	0	1	0	1	0	0	0	0	0	0	0	0	0	0	1	1	0	0	0	1	1	0	0	0	0	0	0	0	0	0	0	0	0	0	0
OTU_4615	0	0	0	0	0	1	0	0	0	0	0	0	0	0	1	0	0	0	0	0	0	0	0	0	0	0	0	0	0	0	0	0	0	0	0	0	2	0	0	0	0	0	0	1	0	0	0	1	0
OTU_630	0	0	0	0	0	0	0	0	0	1	0	0	0	0	2	0	0	0	0	0	0	2	0	1	0	0	0	0	0	0	1	0	0	1	0	0	1	0	0	0	0	0	0	1	1	0	0	0	0
OTU_1559	0	1	0	0	0	0	0	0	0	0	0	1	0	0	0	0	0	1	0	0	0	0	0	0	1	0	1	0	0	0	0	0	0	0	0	0	0	0	0	0	0	0	0	0	0	0	0	0	1
OTU_19200	1	0	0	0	0	0	0	0	2	0	0	0	0	0	0	0	0	0	0	0	0	0	0	0	0	0	0	0	0	0	0	0	0	2	0	0	0	0	0	1	0	0	0	0	0	0	0	0	0
OTU_1151	0	0	0	0	0	0	0	1	0	0	0	0	0	0	1	1	2	0	1	0	0	0	1	0	0	0	0	0	0	1	0	0	0	0	0	0	1	0	0	0	0	0	0	0	0	0	0	1	0
OTU_8353	0	0	0	0	0	0	0	0	1	0	0	1	0	0	0	1	0	0	0	0	0	0	0	0	0	0	0	0	0	0	0	0	0	0	0	0	0	0	0	0	0	0	0	0	0	0	0	0	0
OTU_5451	1	0	0	0	0	0	0	0	0	0	0	0	0	0	0	0	0	0	0	0	0	0	0	0	0	0	0	0	0	0	0	0	0	0	0	0	0	0	0	0	0	0	0	0	0	0	1	1	1
OTU_2366	0	0	0	0	0	0	0	0	0	0	1	0	1	0	0	1	0	0	0	1	0	0	1	0	0	0	0	0	0	0	0	0	0	0	0	0	0	0	0	0	0	0	0	0	1	0	0	0	0
OTU_266	0	1	0	1	0	0	0	0	0	0	0	0	0	0	1	0	0	0	0	0	0	0	0	0	0	0	0	0	0	0	0	0	0	0	0	0	0	1	0	0	0	0	0	1	0	0	0	1	0
OTU_7591	1	0	0	0	1	0	0	0	0	0	0	0	0	0	0	0	0	1	0	0	0	0	0	0	0	0	0	0	0	0	0	0	0	0	0	0	0	0	0	0	0	0	0	0	0	0	0	0	1
OTU_8312	0	0	1	0	0	0	0	0	0	0	0	0	0	1	0	0	0	0	0	0	1	0	0	0	0	1	0	1	0	0	0	1	0	0	0	0	1	0	0	0	0	0	0	0	1	0	0	1	0
OTU_10002	0	0	0	0	0	0	2	1	0	0	0	0	0	0	0	0	0	0	0	0	1	0	0	0	0	1	0	0	0	0	0	0	0	0	0	0	0	0	2	0	4	0	0	1	0	0	0	0	0
OTU_1355	0	0	0	0	0	1	0	0	0	0	0	0	0	0	0	0	0	0	0	0	0	0	1	0	0	0	1	0	0	0	0	0	0	0	0	0	0	0	0	0	0	0	2	0	0	2	0	0	0
OTU_4010	0	0	0	0	0	0	0	1	0	0	0	0	0	1	0	0	1	1	1	0	0	0	0	0	0	0	0	0	0	1	0	0	0	0	0	0	0	0	0	0	0	0	0	1	0	0	1	0	0
OTU_6472	0	0	0	1	0	0	0	0	0	0	0	0	0	0	0	0	0	0	0	0	0	1	0	0	0	0	0	0	0	0	0	0	0	0	0	0	0	1	0	0	0	0	1	0	0	0	0	1	0
OTU_10990	0	0	0	0	0	0	0	1	0	0	0	0	0	0	0	0	0	0	0	0	0	0	0	0	0	0	0	0	0	0	1	0	0	0	0	0	0	1	1	0	0	1	1	0	0	0	0	0	0
OTU_856	0	0	0	1	0	0	0	0	1	0	0	0	0	0	0	0	1	0	0	0	0	0	0	0	0	0	0	1	0	0	0	0	1	0	0	0	0	1	0	0	0	0	1	1	0	0	0	0	0
OTU_19282	0	0	0	0	0	0	0	0	0	0	0	0	1	0	0	0	0	0	0	0	0	1	0	0	0	0	0	0	0	1	0	1	0	0	0	2	0	0	1	0	0	0	0	0	0	0	0	0	0
OTU_5423	1	0	0	0	0	0	0	0	1	0	0	0	0	0	0	0	0	2	1	0	0	0	0	0	0	0	0	0	1	0	0	0	0	0	0	0	0	0	0	0	0	0	0	0	1	0	0	0	0
OTU_7531	1	0	0	0	0	0	0	0	0	0	0	0	0	0	1	0	0	0	1	0	1	0	1	0	0	0	0	0	1	0	1	0	0	0	0	0	0	0	0	0	0	0	0	1	0	0	0	0	0
OTU_5112	1	0	0	0	0	0	0	1	0	0	0	0	0	0	0	0	0	0	0	0	0	0	0	0	0	0	0	0	0	0	0	0	1	0	0	0	0	0	0	0	0	0	0	0	0	0	0	0	0
OTU_7345	0	0	0	0	0	0	0	0	1	0	0	0	0	1	0	0	0	1	1	1	0	3	0	0	0	0	1	0	0	0	0	0	0	0	0	1	0	0	0	0	0	0	0	0	0	0	0	0	0
OTU_6820	0	0	0	0	0	0	0	0	0	0	0	0	0	0	0	0	0	1	0	0	0	0	0	0	1	0	0	0	0	0	0	0	1	0	0	0	0	0	2	1	0	0	0	0	0	0	1	0	0
OTU_4042	0	1	0	0	0	0	0	0	0	0	1	0	0	0	1	0	2	0	0	0	0	1	0	1	0	0	1	0	0	0	0	1	0	0	0	0	0	0	0	0	0	0	0	0	0	0	0	0	0
OTU_7679	0	0	0	0	0	0	1	0	0	0	1	1	0	0	1	0	0	0	0	0	1	0	0	0	0	0	0	0	0	0	0	0	0	1	0	0	1	0	0	0	2	0	0	2	0	0	0	0	0
OTU_257	0	0	0	2	1	0	2	0	0	0	0	0	0	0	0	0	5	0	0	0	0	0	3	0	0	1	0	0	0	0	0	0	0	0	0	0	0	1	0	0	0	0	0	0	0	0	0	0	0
OTU_1922	0	0	0	0	2	0	0	0	0	0	0	0	0	1	0	0	0	1	1	0	0	0	0	0	0	0	0	0	0	0	0	0	1	1	0	1	0	1	0	0	0	0	0	0	0	0	0	0	0
OTU_3100	1	0	0	0	0	0	0	0	1	0	0	0	0	0	0	0	0	1	0	1	0	0	0	0	0	0	0	1	0	0	1	0	0	0	0	1	0	1	0	0	0	0	0	3	0	0	0	0	0
OTU_7945	0	0	0	0	0	0	0	1	0	0	1	0	0	0	0	0	1	1	0	0	1	2	0	0	0	0	1	0	0	0	0	1	0	0	0	0	0	0	0	0	0	0	0	1	0	0	0	1	0
OTU_9629	0	0	0	0	0	0	0	0	0	0	0	0	0	0	1	1	0	0	0	0	0	0	0	0	0	0	0	1	0	0	0	0	0	1	0	1	0	0	1	1	0	0	0	0	0	0	1	0	0
OTU_7730	0	0	0	0	0	0	0	2	0	0	0	0	0	1	0	1	0	0	0	0	0	1	0	1	0	0	0	0	0	0	0	0	0	0	0	4	0	0	0	0	0	0	0	0	0	0	0	0	0
OTU_1021	0	0	0	0	0	1	0	0	0	0	1	0	0	0	0	0	1	0	0	0	0	0	1	0	0	0	0	0	0	0	0	0	0	0	0	0	0	0	0	1	0	0	0	0	0	0	0	0	0
OTU_99	0	0	0	0	0	1	0	0	0	0	1	0	0	1	0	0	0	0	0	0	0	0	0	1	0	0	0	0	0	0	0	0	0	0	0	0	0	0	0	0	0	0	0	0	0	0	0	0	0
OTU_1477	1	0	0	0	0	0	0	1	0	0	0	0	0	0	1	0	0	1	0	0	0	1	0	0	0	0	0	0	0	0	0	0	0	0	0	0	0	0	0	0	0	0	0	0	0	0	1	0	0
OTU_6228	1	0	1	0	0	0	0	0	0	1	0	0	1	1	0	1	0	0	0	0	0	0	0	0	0	0	0	0	0	0	0	0	0	0	0	0	0	0	0	0	0	0	0	0	1	0	0	0	0
OTU_1320	0	1	0	0	0	1	0	0	0	0	0	0	0	0	0	0	0	0	0	1	0	0	0	0	2	0	0	0	0	0	0	0	1	0	0	0	0	1	0	0	0	1	0	0	0	1	0	0	0
OTU_518	0	0	0	0	0	1	0	0	0	0	0	0	0	0	0	0	0	0	0	0	0	1	0	0	0	0	0	0	0	1	0	0	0	0	1	0	0	0	0	0	2	0	0	0	0	0	0	0	0
OTU_3648	0	1	0	0	0	0	0	0	0	0	0	0	0	0	0	0	0	0	0	0	0	0	0	0	0	0	0	1	0	0	0	0	0	0	1	0	0	0	0	0	0	0	0	0	0	1	0	1	1
OTU_14662	0	0	0	0	0	0	0	0	0	0	0	1	1	0	0	0	0	0	0	1	1	0	0	0	0	1	0	0	1	0	0	0	0	0	0	0	0	0	0	0	1	0	0	0	0	0	0	0	0
OTU_6103	0	0	0	0	0	0	0	0	0	0	0	0	0	0	1	1	0	0	0	0	1	0	0	0	1	1	1	0	0	0	0	0	0	0	0	0	0	0	0	0	0	1	0	0	0	0	0	0	0
OTU_3579	0	1	0	0	1	0	0	0	0	0	0	0	0	0	0	0	1	0	0	0	0	0	0	0	0	0	0	0	0	0	0	0	0	0	0	2	0	1	0	0	0	0	0	0	0	0	1	0	0
OTU_4048	0	0	0	0	0	0	0	0	0	0	0	0	0	0	0	0	0	0	2	0	0	0	0	2	0	0	0	0	0	0	1	1	0	0	0	0	0	0	0	0	0	0	0	0	0	0	0	0	0
OTU_5111	0	0	0	0	0	0	0	0	0	0	0	0	0	0	0	0	0	1	0	2	0	0	0	0	0	1	0	0	0	0	1	0	0	0	0	0	0	0	0	0	0	0	0	0	0	0	0	0	0
OTU_12901	0	0	0	0	0	1	0	1	0	1	0	0	0	0	0	0	0	1	0	0	0	1	0	1	0	0	0	0	0	0	0	0	0	0	0	0	0	0	0	2	0	0	0	0	0	1	0	1	0
OTU_14705	0	0	0	0	0	0	0	0	0	0	0	0	0	1	1	0	0	0	0	0	1	0	0	0	1	1	0	0	0	0	0	0	0	0	0	1	0	0	0	0	0	0	0	0	0	1	0	0	0
OTU_56620	0	0	0	0	0	0	0	0	0	0	0	0	0	0	0	0	0	0	0	0	0	0	1	0	0	0	0	0	1	1	0	0	0	0	0	0	0	0	0	0	0	1	0	0	2	0	0	0	0
OTU_15849	0	0	0	0	0	0	0	0	0	0	0	0	0	0	0	0	0	1	0	0	0	0	0	0	0	0	0	0	0	2	0	2	0	0	0	0	0	0	0	0	0	0	0	0	0	1	0	1	0
OTU_1186	0	0	0	0	0	0	0	0	0	0	1	0	0	0	0	0	0	1	0	0	0	0	0	0	0	0	0	0	0	0	1	0	0	0	0	0	0	0	0	0	0	0	0	0	1	1	1	0	0
OTU_2745	0	0	0	0	0	0	1	0	0	0	0	0	1	1	0	0	1	0	0	0	0	0	0	0	0	0	1	0	0	0	0	0	0	1	0	1	0	0	0	0	0	0	0	0	1	0	0	1	0
OTU_73	0	0	0	0	1	1	0	0	0	0	0	0	0	0	0	0	0	0	0	0	0	0	0	0	0	0	0	0	0	0	0	0	0	0	0	0	0	0	0	0	0	0	0	0	0	0	0	1	0
OTU_250	0	0	0	0	0	0	0	0	0	0	1	0	0	0	0	0	0	0	1	0	0	0	0	0	1	0	0	0	0	0	0	0	0	0	0	0	0	0	0	0	0	0	0	0	1	0	0	0	0
OTU_5063	0	0	0	0	0	0	0	0	0	0	0	0	0	0	0	1	0	0	0	1	0	0	1	0	1	0	0	0	0	0	0	0	0	0	0	0	0	0	0	0	0	0	0	0	0	0	0	0	0
OTU_4426	0	1	0	1	0	0	0	0	0	0	0	0	1	0	0	0	0	0	0	0	0	0	0	0	0	0	0	0	0	0	0	0	0	0	0	1	0	0	0	0	0	0	0	0	1	0	0	0	0
OTU_1259	1	0	1	0	0	0	0	0	0	0	0	0	0	0	1	0	0	0	0	0	0	0	0	0	0	0	0	1	0	2	1	0	0	1	0	0	0	0	0	0	0	0	0	0	0	0	0	0	0
OTU_13823	0	0	0	1	1	0	0	0	0	0	0	0	0	0	1	1	0	1	0	1	0	0	0	0	0	0	1	0	0	0	0	0	0	0	0	0	0	0	0	0	0	0	0	0	0	0	0	1	0
OTU_10457	0	0	0	0	0	0	0	1	0	0	0	0	0	1	0	0	0	0	0	0	0	0	0	0	0	0	0	0	0	0	0	0	0	0	0	0	0	0	0	0	0	0	1	0	0	0	2	0	0
OTU_9617	0	0	0	0	0	0	0	0	0	0	0	0	0	0	0	0	0	0	0	2	0	0	0	0	0	0	0	0	0	0	0	0	0	1	0	0	0	0	0	0	0	0	2	0	0	0	0	0	0
OTU_7072	0	0	0	0	0	0	0	0	0	0	0	0	1	0	0	0	0	1	0	0	0	1	0	0	0	0	0	1	0	0	0	0	0	0	0	0	1	0	1	0	0	0	0	1	0	0	0	0	0
OTU_1281	0	0	0	0	1	0	0	0	0	0	0	0	0	0	0	1	0	0	0	0	0	1	0	0	0	0	0	0	0	0	0	0	0	0	0	0	0	0	0	0	0	0	0	0	0	0	0	0	0
OTU_1745	0	0	0	0	0	0	0	0	0	0	0	0	1	0	0	0	0	0	0	0	0	0	0	1	0	1	0	0	0	0	1	0	0	0	1	0	0	0	0	1	0	0	0	0	1	0	0	0	0
OTU_5902	0	0	0	0	0	0	1	0	0	0	0	0	1	1	0	0	0	1	0	0	0	0	0	0	0	0	0	0	0	0	0	0	0	1	1	0	0	0	0	0	1	0	0	0	0	1	0	0	0
OTU_9619	0	0	1	0	0	0	0	0	0	0	1	0	0	0	0	1	0	1	0	0	1	0	0	0	1	0	1	0	0	0	0	0	0	0	0	0	0	1	0	0	0	0	0	0	0	0	0	0	0
OTU_8075	0	0	0	1	0	0	0	0	0	0	0	0	0	0	0	0	0	0	0	0	0	0	0	1	0	0	0	1	0	0	0	0	0	1	0	0	1	0	0	0	0	0	0	0	0	0	1	0	0
OTU_3530	0	0	0	0	0	0	0	1	0	0	1	0	0	0	0	0	0	0	0	0	0	0	0	0	0	2	1	0	0	1	1	0	1	0	1	1	0	0	0	0	0	0	0	1	0	0	0	0	0
OTU_4215	0	0	0	0	0	0	0	0	1	0	0	2	0	0	0	0	0	0	0	0	1	1	0	0	0	0	0	0	0	1	0	0	0	0	0	0	0	0	0	0	1	0	0	0	0	0	0	0	0
OTU_1667	0	0	0	0	0	0	0	0	0	0	1	0	1	1	0	0	0	0	0	0	0	1	0	0	0	0	0	0	1	0	0	0	0	0	0	1	0	0	0	0	0	0	1	0	0	0	0	0	1
OTU_5572	0	0	0	0	0	0	0	0	1	0	1	0	0	0	0	0	0	0	0	0	0	2	0	0	0	0	0	0	0	0	0	0	0	0	0	0	0	0	0	0	0	0	0	0	0	0	0	1	0
OTU_867	0	0	1	0	0	1	0	0	0	0	0	0	1	0	0	0	0	0	0	0	0	0	0	0	0	0	0	0	1	0	1	0	0	1	0	0	1	0	0	0	0	0	0	1	0	0	0	0	0
OTU_1755	0	0	0	0	0	1	1	0	0	1	1	0	0	0	0	0	0	0	0	0	0	0	0	0	0	0	0	0	1	0	1	0	0	1	0	0	0	0	0	0	1	0	0	0	0	0	1	0	0
OTU_572	0	0	0	0	1	0	1	0	0	0	0	0	0	0	0	0	0	0	0	0	0	1	0	0	0	0	0	0	1	0	0	0	0	0	0	0	0	0	1	1	1	1	0	0	0	0	1	0	1
OTU_7991	0	0	0	0	0	0	0	0	0	0	0	0	0	0	0	0	0	0	0	0	0	0	1	1	1	0	0	0	0	1	0	0	0	2	0	0	0	0	1	0	0	0	0	0	0	1	1	0	0
OTU_7523	2	0	1	0	0	0	0	0	0	1	0	0	0	0	0	0	0	0	0	0	0	0	0	0	0	0	0	0	1	0	1	1	0	0	0	0	0	0	0	2	0	1	0	0	0	0	0	0	0
OTU_5860	0	0	0	0	0	0	0	0	0	0	0	0	0	0	1	0	0	0	0	0	0	0	0	0	0	0	1	0	0	0	0	0	0	0	0	0	1	1	0	0	0	0	0	0	0	0	0	0	1
OTU_7515	0	1	0	1	0	1	0	0	0	0	0	0	0	0	0	0	0	0	0	0	0	0	0	0	0	0	0	0	0	0	0	0	0	0	0	1	0	0	0	0	0	0	0	0	1	0	1	1	0
OTU_4336	0	0	0	0	0	0	0	1	0	0	0	0	0	0	0	0	0	0	2	0	0	0	0	0	0	1	0	0	0	0	0	0	0	0	0	0	0	0	0	0	0	0	0	0	0	1	0	1	0
OTU_2091	0	0	0	0	0	0	0	0	0	0	1	0	0	0	1	0	0	0	0	0	0	0	0	0	0	0	0	0	0	0	0	0	0	0	0	0	0	2	0	0	0	1	0	0	0	0	0	0	0
OTU_4524	0	0	1	0	0	1	0	0	0	0	1	0	0	0	0	1	0	0	0	0	0	0	0	0	0	0	0	0	0	0	0	0	0	1	0	0	0	0	0	0	0	0	0	0	0	0	0	0	0
OTU_1766	0	0	0	0	0	0	1	0	0	0	0	0	0	0	0	0	0	0	0	0	0	1	0	0	0	0	1	0	0	0	0	0	0	0	0	0	0	0	0	0	0	0	0	0	1	0	0	0	0
OTU_3878	1	0	0	0	0	0	0	0	0	0	1	0	1	1	0	1	0	0	0	0	0	0	0	0	0	0	0	0	1	0	0	1	0	0	0	0	0	0	0	0	0	0	0	0	0	0	0	0	0
OTU_1555	0	0	0	0	0	0	0	0	1	0	0	0	0	0	0	0	1	0	1	0	0	0	0	0	0	0	0	0	0	0	1	0	0	0	0	0	0	0	0	0	0	0	0	0	1	0	0	0	0
OTU_5573	0	0	0	0	0	0	0	0	0	0	0	0	0	0	0	0	0	0	1	2	0	0	1	0	0	0	0	0	0	0	0	0	1	0	0	0	0	0	1	0	0	0	0	0	0	0	1	0	0
OTU_6864	0	0	0	0	0	0	0	0	0	0	0	0	0	0	0	0	0	1	0	0	1	0	0	0	0	0	0	0	0	0	0	0	0	0	0	0	1	0	0	1	0	0	0	0	0	0	0	0	0
OTU_3459	0	0	0	0	0	0	0	0	0	0	0	0	0	0	0	0	0	0	0	0	0	0	0	0	0	0	0	0	0	0	0	0	0	0	0	0	0	0	0	0	0	0	0	0	0	0	0	0	0
OTU_2930	0	0	0	0	0	0	0	0	0	0	0	0	0	0	0	0	0	0	0	0	0	0	0	0	2	0	0	0	0	0	1	1	0	0	1	0	0	0	1	0	0	0	0	1	0	0	1	0	0
OTU_1257	1	1	0	0	0	0	0	0	0	0	0	0	0	0	0	0	0	0	0	0	0	0	0	0	0	0	0	0	0	0	0	0	0	0	0	0	0	0	0	0	0	0	0	0	1	0	0	0	0
OTU_9820	0	0	0	0	0	0	1	0	0	0	0	0	0	0	0	1	0	0	0	0	0	1	0	0	0	0	0	0	1	0	0	0	0	0	0	0	0	0	0	0	0	0	0	0	0	0	0	0	0
OTU_5134	0	0	0	0	0	0	1	0	0	0	0	0	0	0	0	0	0	1	0	0	0	0	0	0	0	0	0	0	0	2	0	0	0	1	0	0	0	1	0	0	0	0	1	0	0	1	0	0	0
OTU_7353	0	0	0	0	0	0	0	0	0	0	2	2	0	0	0	0	0	0	0	0	0	0	0	0	1	0	0	0	0	0	0	1	0	0	0	0	0	0	0	0	0	0	0	0	0	0	1	0	0
OTU_12202	0	0	0	0	0	0	1	0	0	0	0	0	0	0	1	0	0	1	0	0	0	1	0	1	0	0	0	1	0	0	1	0	0	0	0	0	0	0	0	0	0	0	0	1	0	0	1	0	0
OTU_9859	0	0	0	0	0	0	0	0	0	0	0	0	0	0	0	0	0	0	3	0	0	0	0	0	1	0	0	0	0	0	0	0	0	1	0	0	0	0	2	0	0	0	0	0	0	1	0	1	0
OTU_2879	1	0	0	0	0	0	0	0	1	0	0	0	1	1	0	0	0	1	0	0	0	0	0	0	0	0	0	0	1	0	0	0	0	0	0	0	0	0	0	1	0	0	0	0	0	0	0	0	0
OTU_1264	0	0	0	0	0	0	0	0	0	0	1	0	0	1	0	0	0	0	0	0	0	0	0	0	0	0	0	0	0	0	0	0	0	0	0	0	1	0	1	0	0	0	0	0	0	0	0	0	0
OTU_5014	0	0	0	0	0	0	0	0	0	0	0	0	0	0	0	0	0	0	0	0	0	0	0	0	1	2	0	0	0	0	0	0	0	0	0	0	0	0	0	0	0	1	0	0	1	0	0	0	0
OTU_13817	0	0	0	0	0	0	0	0	0	0	0	0	0	0	0	0	0	0	1	0	0	1	0	1	0	0	0	0	0	0	0	0	0	0	0	0	0	0	2	0	0	0	0	1	0	0	0	0	0
OTU_717	0	0	0	0	0	0	0	0	0	0	1	0	0	0	1	0	0	0	0	0	0	0	0	0	0	0	0	1	0	0	0	0	0	0	1	0	0	0	0	0	1	0	0	0	1	0	0	0	0
OTU_57794	0	0	0	0	0	0	0	0	0	0	0	0	1	0	0	0	0	0	0	0	0	0	0	0	0	0	0	0	1	0	0	0	0	0	0	1	0	0	0	0	0	0	0	0	0	0	0	1	2
OTU_13727	0	0	0	0	0	0	0	0	0	0	0	0	0	0	0	0	0	0	0	0	0	1	0	0	0	0	0	0	0	0	0	0	0	0	0	0	0	0	0	0	0	0	1	0	0	0	0	0	0
OTU_3500	0	0	1	0	1	0	0	1	0	0	0	1	0	0	0	0	0	0	0	0	1	0	0	0	0	0	0	0	0	0	0	0	0	0	0	0	0	0	1	0	0	1	0	0	0	0	0	1	0
OTU_306	1	0	0	1	0	0	0	0	0	0	1	0	0	0	0	0	0	1	0	0	0	0	0	1	0	0	1	0	1	0	0	0	0	0	0	0	0	0	0	0	0	0	0	0	0	1	0	0	0
OTU_3961	0	1	0	0	0	0	1	2	0	0	1	0	0	0	0	0	0	0	0	0	0	0	0	0	0	0	1	0	0	0	0	0	0	0	0	0	0	0	0	1	0	0	0	0	1	0	0	0	0
OTU_7734	0	0	0	0	1	0	0	0	0	0	0	0	0	0	0	0	0	0	0	0	1	0	1	0	0	0	1	0	0	0	0	0	0	0	0	0	0	0	1	0	0	0	0	0	1	0	0	0	0
OTU_15933	0	0	0	0	0	0	0	0	0	1	0	0	0	0	0	0	0	0	0	1	0	0	0	0	0	2	0	1	0	0	0	0	0	0	0	0	0	0	1	0	0	0	0	0	0	0	1	0	0
OTU_4393	0	0	1	0	0	0	0	0	0	0	0	0	0	1	0	0	0	0	0	0	1	0	0	0	0	0	0	0	0	0	1	1	0	0	0	1	0	0	0	0	0	0	0	0	0	0	1	0	0
OTU_9550	0	0	0	0	0	0	0	0	0	0	0	0	0	0	0	0	0	1	0	0	0	0	0	0	0	0	0	0	0	2	0	0	0	0	0	0	0	0	1	0	0	0	0	0	0	0	0	0	0
OTU_1601	0	0	0	0	0	0	0	0	0	0	0	1	0	0	0	0	0	1	0	0	0	0	0	0	1	0	0	0	0	0	0	0	0	0	1	0	0	0	0	0	0	0	0	0	1	0	0	0	0
OTU_4794	0	0	0	0	0	0	0	0	0	0	0	0	0	0	0	0	0	0	1	0	0	0	0	0	0	0	0	0	0	0	0	0	0	0	0	0	0	0	0	0	0	0	0	1	1	0	0	0	1
OTU_5797	0	0	0	0	1	0	1	1	0	0	0	0	0	2	0	0	0	0	0	0	1	2	0	0	0	0	0	0	0	0	0	0	0	0	0	0	0	0	0	0	0	1	0	0	0	0	0	0	0
OTU_31693	0	1	0	0	0	0	0	0	1	0	1	0	1	0	0	0	0	0	0	0	0	0	0	0	0	0	0	0	0	0	0	0	0	0	0	0	0	0	0	0	1	0	0	0	0	0	0	0	0
OTU_2125	1	0	0	0	0	0	0	0	0	0	0	0	0	0	0	2	0	1	0	0	0	0	0	0	0	1	0	0	0	1	0	0	0	0	0	0	0	0	1	1	0	0	0	0	0	0	0	0	0
OTU_3880	0	0	0	0	1	1	0	0	0	0	0	0	0	0	0	0	0	0	0	0	0	0	0	0	0	0	0	0	0	0	0	0	0	0	1	0	0	1	0	0	0	0	0	0	0	0	1	0	1
OTU_3967	0	1	0	0	0	0	0	0	0	0	0	0	0	1	0	1	0	0	0	0	0	0	0	0	0	0	1	0	0	0	0	0	0	1	0	0	1	0	0	0	0	0	0	0	0	0	1	0	0
OTU_4100	0	0	0	0	0	0	0	0	0	0	1	0	0	0	0	0	0	0	0	0	0	0	0	1	0	0	0	0	0	0	0	0	0	0	0	0	0	0	0	0	0	0	0	0	0	0	0	0	0
OTU_578	0	0	0	0	0	0	0	0	0	0	0	0	0	0	1	0	0	0	0	0	0	0	0	0	0	0	0	0	1	0	0	0	0	0	0	1	0	0	2	0	0	0	0	1	0	0	0	0	0
OTU_9554	0	0	0	0	0	0	0	0	0	0	0	0	0	0	0	0	0	0	0	0	0	0	0	0	0	0	0	0	0	0	0	0	0	0	0	0	0	0	0	0	0	0	1	0	1	0	0	0	1
OTU_13409	0	0	0	0	0	0	0	0	0	0	0	0	0	0	0	0	0	0	0	1	0	0	0	1	0	1	0	0	0	0	1	0	0	0	0	0	0	0	0	0	1	0	1	0	0	0	0	1	0
OTU_8787	0	0	0	0	0	0	0	0	0	0	0	1	0	0	0	0	0	0	0	0	0	0	0	0	0	0	0	0	1	0	0	0	0	0	0	1	0	0	0	0	0	0	0	0	1	0	0	1	0
OTU_1976	0	0	0	1	0	0	1	0	1	0	1	0	1	0	0	0	0	0	0	1	0	0	0	0	0	0	0	1	1	0	0	0	0	0	0	1	0	0	1	0	0	0	0	0	0	0	0	0	0
OTU_6093	0	0	0	0	0	0	0	0	0	0	0	1	0	0	0	0	0	0	0	1	0	0	0	0	0	0	0	2	0	0	0	0	0	0	0	0	0	0	0	0	0	0	0	0	1	0	0	0	0
OTU_828	1	0	0	0	0	0	0	0	0	0	0	0	0	0	1	0	0	0	1	0	0	0	0	0	0	0	0	0	0	0	0	0	0	0	0	0	0	0	0	0	0	0	0	0	1	0	0	0	0
OTU_6291	0	0	0	0	0	0	0	0	0	1	0	0	0	0	0	0	0	0	0	0	0	0	0	0	1	0	0	1	0	0	0	0	0	0	1	0	0	1	0	0	0	0	0	0	0	0	0	0	0
OTU_31349	0	1	0	1	0	0	0	0	0	0	0	1	0	1	0	0	0	1	1	0	0	0	0	0	0	0	0	0	0	0	0	0	0	0	0	1	0	0	0	0	0	1	0	0	0	0	0	0	1
OTU_5478	0	0	0	0	0	0	0	0	0	0	0	0	0	0	0	0	1	0	0	0	0	0	0	0	0	0	1	0	0	2	0	1	0	0	0	0	0	0	1	0	0	1	0	0	0	0	0	0	0
OTU_3284	0	0	0	0	0	0	0	0	0	0	0	0	0	0	0	0	0	0	0	0	0	0	0	0	0	1	0	1	0	0	2	0	0	0	0	0	0	0	0	0	1	0	0	0	0	0	0	0	0
OTU_2039	0	0	0	0	1	1	0	0	0	0	0	0	0	0	1	0	0	0	0	0	0	0	0	0	0	0	0	0	0	0	0	0	1	0	0	0	0	0	0	0	0	0	0	0	1	0	0	0	0
OTU_6133	0	0	0	1	1	0	0	0	0	0	0	0	0	0	0	0	0	0	0	0	0	0	0	0	0	0	0	0	3	1	0	3	0	0	0	0	0	0	0	0	0	0	1	0	0	0	0	0	0
OTU_6668	0	0	0	0	0	0	0	0	0	0	0	1	0	0	0	0	0	1	0	0	0	0	1	0	0	0	0	0	0	0	0	0	0	1	1	1	0	0	0	0	0	0	1	0	0	1	0	0	1
OTU_6849	0	0	0	0	0	1	1	0	0	0	0	0	0	1	0	1	0	1	0	1	0	0	0	0	0	0	0	0	0	0	0	0	0	0	0	0	0	0	0	1	0	0	0	1	0	0	0	0	0
OTU_2660	0	1	0	0	0	0	0	0	0	0	0	1	0	1	0	0	0	0	0	0	0	0	2	0	0	0	0	0	1	0	0	0	0	0	0	0	0	0	0	0	0	0	0	0	0	0	0	0	0
OTU_16016	0	0	0	0	0	0	0	0	0	0	0	0	0	0	0	0	0	0	0	0	0	0	0	0	0	0	0	0	0	0	0	1	0	0	0	0	0	0	0	0	0	0	0	0	0	0	0	0	0
OTU_1617	0	0	1	0	0	0	1	0	0	0	0	1	0	0	0	0	0	0	0	0	0	0	0	0	0	0	0	0	0	0	0	0	0	0	0	0	1	0	0	0	1	0	0	0	0	0	0	0	0
OTU_2370	0	0	0	0	0	0	0	0	0	0	0	0	0	1	0	0	1	0	0	1	0	0	0	0	0	0	0	0	0	0	0	0	0	0	0	1	2	0	0	0	0	0	0	1	0	0	1	0	0
OTU_1681	0	0	0	0	0	0	0	0	0	0	0	1	0	0	0	0	0	0	0	0	0	0	1	0	1	0	0	0	0	0	1	0	0	0	0	0	0	0	0	0	0	1	0	0	0	0	0	0	1
OTU_951	0	0	0	0	0	0	0	0	0	0	0	0	0	0	0	0	0	0	0	0	0	1	1	0	0	0	0	1	0	0	1	0	0	0	0	0	0	0	0	0	0	0	0	0	0	0	0	0	2
OTU_1283	0	0	0	0	0	0	0	0	0	0	0	0	0	0	0	0	0	0	0	0	0	0	1	0	0	0	0	0	0	0	0	0	0	0	0	0	0	0	0	0	0	0	0	0	1	0	0	0	1
OTU_11001	0	0	0	0	0	0	0	0	0	0	0	0	0	0	0	1	0	0	0	0	0	0	0	0	0	0	0	0	0	0	0	0	0	0	1	0	0	1	1	0	0	1	0	1	0	1	0	0	0
OTU_4065	0	0	0	0	0	0	0	1	1	0	0	0	0	0	0	0	0	0	0	0	0	0	0	0	0	0	1	0	0	0	0	0	0	0	0	0	0	0	0	0	0	0	0	0	0	0	0	0	0
OTU_4274	0	0	0	0	0	0	0	1	0	0	0	0	0	0	0	0	0	0	0	0	0	0	0	0	0	0	0	0	0	0	0	0	0	1	1	1	0	0	0	1	0	0	0	0	0	0	0	0	0
OTU_994	0	0	0	0	0	0	0	0	0	0	1	0	0	0	0	0	0	0	0	0	0	1	0	0	0	0	0	1	0	0	0	0	0	1	0	0	0	0	0	0	0	1	0	1	0	0	0	0	0
OTU_4434	0	0	0	0	0	1	0	0	0	0	1	0	0	0	0	2	0	0	0	0	0	0	0	0	0	0	0	0	0	0	0	0	0	0	0	0	0	0	0	0	0	0	0	0	0	0	0	0	0
OTU_5901	0	0	0	0	0	0	0	0	0	0	0	0	0	0	0	0	0	1	0	0	1	0	0	0	0	1	0	0	1	0	0	0	0	0	0	0	0	1	0	0	0	0	0	0	0	2	0	0	0
OTU_2425	0	0	0	0	0	0	1	0	0	0	0	0	1	0	0	0	0	1	0	0	0	0	0	0	0	0	0	0	0	0	0	0	1	0	0	0	0	0	0	0	0	0	0	0	0	0	0	1	0
OTU_2312	0	0	0	0	0	1	0	0	0	0	0	1	0	0	1	1	0	0	1	0	0	0	0	0	0	0	0	0	0	0	0	0	0	0	0	0	0	0	0	0	0	0	0	0	0	0	0	0	0
OTU_10964	0	0	0	0	0	0	0	0	1	0	0	0	0	0	1	0	1	0	0	0	0	0	1	1	0	0	0	0	0	0	0	0	0	0	0	0	0	0	0	0	0	0	0	0	0	0	0	0	0
OTU_1660	1	0	0	0	0	0	0	0	1	0	0	0	0	0	0	0	0	0	1	1	0	0	0	0	0	0	0	0	0	0	0	0	0	0	0	0	1	0	0	1	0	0	0	0	0	0	0	0	0
OTU_12136	0	1	0	1	0	0	0	0	0	0	0	0	1	0	0	0	0	0	0	0	0	0	0	1	1	0	0	0	0	0	0	0	0	0	1	1	0	0	0	0	0	1	0	0	0	0	0	0	0
OTU_2875	0	0	0	0	0	0	0	0	0	0	0	0	0	0	0	0	0	0	0	0	0	0	5	0	0	0	0	0	0	0	0	0	0	0	0	0	0	1	0	0	0	0	0	0	0	0	0	0	0
OTU_12197	0	0	0	0	0	1	0	0	0	0	0	0	0	1	0	0	0	0	0	0	0	0	0	0	0	0	1	0	0	0	0	0	0	0	0	0	1	0	0	0	0	0	0	0	0	0	0	0	0
OTU_11565	1	0	0	0	0	0	0	0	0	0	0	0	0	1	0	0	0	0	1	0	0	0	0	0	0	0	0	0	0	0	0	0	0	0	0	0	1	0	0	0	0	0	0	0	0	1	1	0	0
OTU_4230	0	0	0	0	0	0	0	0	0	0	0	1	0	0	0	0	0	0	0	0	0	0	0	0	0	0	1	0	0	0	0	1	0	0	0	0	0	1	1	0	0	0	0	0	0	1	0	1	0
OTU_2326	0	0	1	0	0	0	0	0	0	0	0	0	0	0	0	0	0	0	0	1	1	0	0	0	0	0	0	0	0	0	0	2	1	0	0	0	0	0	0	0	0	1	0	0	0	1	1	0	0
OTU_3131	0	1	0	0	0	1	0	0	0	0	0	0	0	0	0	0	0	0	0	0	1	0	0	0	0	0	1	0	0	1	0	0	0	0	1	1	0	0	0	0	0	0	0	0	1	0	0	1	0
OTU_2519	0	0	0	0	0	0	0	0	0	0	0	0	0	0	0	0	0	1	0	0	0	0	2	0	0	0	0	0	0	0	0	0	0	0	0	0	0	0	0	0	0	0	0	0	0	0	0	0	0
OTU_1600	0	0	1	0	0	0	0	0	0	0	0	4	0	0	0	0	0	0	0	0	0	0	0	0	0	0	0	0	0	0	1	2	0	0	0	0	0	0	0	1	0	0	0	0	0	0	0	0	0
OTU_1380	0	0	0	1	0	0	0	0	0	0	1	0	0	0	0	0	0	1	1	0	0	0	0	0	0	1	0	0	0	1	0	0	0	0	0	0	0	0	0	0	0	0	0	0	0	0	1	0	0
OTU_3631	0	1	0	0	0	0	1	0	0	0	0	0	0	0	0	0	0	0	0	0	0	0	0	0	0	0	0	0	0	0	0	0	0	0	0	0	0	0	0	0	0	0	0	0	0	0	0	0	0
OTU_24503	0	0	0	0	0	0	0	0	0	0	0	1	0	0	0	0	0	0	0	0	0	0	0	0	0	0	0	0	0	0	1	0	0	0	0	0	0	0	0	0	0	0	0	0	1	0	1	0	0
OTU_9785	0	0	0	1	0	0	0	0	0	0	1	0	0	1	0	0	0	0	0	0	0	0	0	0	1	0	0	1	0	0	0	0	0	0	0	0	0	1	0	1	0	0	0	0	0	0	1	0	0
OTU_2383	0	0	0	0	0	0	0	0	0	0	0	0	0	0	0	0	0	0	1	0	0	0	0	0	0	2	0	0	0	0	0	0	0	0	0	0	1	0	0	1	0	0	0	0	0	0	0	0	0
OTU_5123	0	0	0	0	0	0	1	0	0	0	0	0	1	0	0	0	0	0	0	0	0	1	0	1	0	0	0	0	0	0	0	0	0	0	0	0	0	0	0	0	0	0	0	0	0	1	0	0	0
OTU_1284	0	0	0	0	0	0	1	0	0	0	1	0	0	0	0	0	2	0	0	0	0	0	0	0	0	0	0	1	0	0	0	0	0	0	0	0	0	0	0	0	0	0	1	0	0	0	0	0	0
OTU_3303	0	0	0	0	0	0	0	0	0	0	1	0	0	0	0	0	1	0	0	0	0	0	0	1	0	0	0	0	0	0	0	0	0	0	0	0	0	0	0	1	0	0	0	0	0	0	0	0	0
OTU_8597	0	0	0	0	0	1	0	1	0	0	0	0	1	0	0	0	0	0	0	0	0	0	0	0	0	0	0	0	0	0	0	0	0	0	0	0	0	0	1	0	0	0	0	0	0	0	0	0	0
OTU_18048	0	0	0	0	0	1	0	0	0	0	0	0	0	0	0	0	0	0	0	0	0	0	0	1	0	0	0	1	0	1	0	0	0	1	0	0	0	0	0	1	0	0	1	0	0	1	0	0	0
OTU_1155	0	0	0	1	0	0	0	0	0	0	0	0	0	0	0	1	0	0	1	0	0	0	0	1	0	0	0	0	1	0	0	0	1	1	0	0	0	0	0	0	0	0	0	0	0	0	0	0	0
OTU_1295	0	1	1	0	0	0	0	0	0	0	0	1	0	0	0	0	0	0	0	0	0	0	0	1	0	0	0	0	0	0	0	0	0	0	0	0	0	0	0	0	0	1	1	0	0	0	0	0	0
OTU_4062	1	0	0	0	0	0	0	0	0	0	0	0	0	0	0	0	0	1	0	0	0	0	0	0	0	0	0	0	0	1	0	0	0	0	0	0	0	0	0	0	0	0	0	0	1	0	0	0	0
OTU_5377	0	1	0	0	1	0	1	0	1	0	0	0	0	1	0	0	0	0	1	0	1	0	0	0	0	0	0	0	0	0	0	1	1	0	0	0	0	0	0	0	0	0	0	1	0	0	0	0	1
OTU_7340	0	1	0	0	0	0	0	0	0	0	0	0	0	0	1	0	0	0	0	0	0	0	0	0	0	0	0	0	0	0	0	1	0	0	0	0	1	0	0	0	0	0	0	0	0	0	0	0	0
OTU_9184	1	0	0	0	0	2	1	0	0	0	0	0	0	1	1	0	0	0	0	1	1	0	0	1	0	0	0	0	0	0	0	0	0	0	0	0	0	0	0	0	0	0	0	0	0	2	0	0	0
OTU_618	0	1	0	0	0	0	0	0	0	0	0	0	0	0	0	0	0	0	0	0	0	0	0	0	0	0	0	0	0	0	0	0	0	1	0	0	1	0	0	0	0	1	0	0	0	0	0	0	1
OTU_1499	0	0	0	0	0	0	0	0	0	0	0	0	0	0	0	0	0	0	0	0	0	0	0	0	0	1	1	1	0	0	0	0	0	0	0	0	0	0	0	0	0	0	0	0	0	1	0	1	0
OTU_3073	0	0	0	1	0	0	0	0	0	0	0	0	4	0	0	0	11	0	0	0	1	0	0	3	0	0	0	0	0	0	0	0	0	0	0	0	0	0	0	0	0	0	0	0	0	0	0	0	0
OTU_1715	0	0	0	0	0	0	0	0	0	0	0	0	0	0	0	1	0	0	0	0	0	0	0	1	0	0	0	0	0	1	0	0	0	1	0	0	0	0	0	0	0	0	1	0	0	0	1	0	0
OTU_42155	2	0	0	0	0	0	0	0	0	0	0	0	0	0	0	0	0	0	0	0	0	0	0	1	0	0	0	0	0	0	0	0	0	1	0	0	1	0	1	0	1	0	0	0	0	1	0	0	0
OTU_3462	0	2	0	0	0	0	0	0	0	0	0	0	0	0	0	0	0	0	0	0	0	0	0	0	0	0	0	1	0	0	0	0	0	0	0	0	0	0	1	0	1	0	0	0	2	1	0	0	0
OTU_3511	0	0	0	0	0	0	0	0	0	0	0	0	0	0	0	0	0	0	0	0	0	0	0	1	1	0	0	0	0	0	0	0	0	0	1	0	0	1	0	0	0	0	1	0	0	0	1	0	0
OTU_2936	0	1	0	0	0	0	0	0	0	0	0	0	0	0	0	0	0	0	0	1	0	0	0	0	0	0	0	0	0	0	0	0	0	0	0	0	0	0	0	0	0	0	0	0	0	0	0	1	0
OTU_7306	0	1	0	0	0	0	0	0	0	0	1	0	0	0	0	0	0	0	0	0	2	0	0	0	1	0	0	0	0	0	0	1	0	0	0	0	0	0	0	0	0	0	0	0	0	0	0	0	0
OTU_8416	1	1	0	0	0	1	0	0	0	0	0	1	0	0	0	0	0	0	0	0	0	0	0	0	0	0	0	0	1	0	1	1	0	1	0	0	0	0	0	0	0	0	1	0	0	0	0	0	0
OTU_1572	0	0	0	0	0	0	0	0	0	0	0	0	0	0	0	0	0	0	0	0	0	0	0	0	0	0	0	0	0	0	0	1	0	0	0	0	0	0	0	0	0	0	2	0	0	0	0	0	0
OTU_12934	1	0	0	0	0	0	1	0	2	0	0	0	0	0	0	1	0	0	0	1	0	1	0	0	1	0	0	0	0	0	0	0	0	0	0	0	0	0	0	0	0	0	0	0	0	0	0	0	0
OTU_1816	0	0	0	0	0	0	0	0	0	0	1	0	0	0	0	0	0	0	0	1	0	0	0	0	0	1	0	0	0	0	1	0	0	0	1	0	0	0	0	0	0	1	0	0	0	0	0	0	0
OTU_13724	0	0	0	0	0	0	0	0	0	0	0	0	0	0	0	0	1	1	0	0	0	0	0	1	0	0	0	0	0	0	2	3	0	0	0	0	0	0	0	0	0	0	0	0	0	0	0	0	0
OTU_1022	0	0	0	0	0	0	0	0	0	0	0	0	0	0	0	0	0	0	0	1	0	0	0	0	0	2	0	0	0	0	1	0	0	0	0	0	0	0	0	0	0	1	1	0	1	0	0	0	0
OTU_4138	1	0	0	0	0	0	0	0	0	0	0	0	1	0	0	0	0	0	0	0	0	0	0	0	0	0	1	0	0	0	0	0	0	1	1	0	0	0	0	0	0	0	1	0	0	0	0	0	1
OTU_282	0	1	0	0	0	0	0	0	1	0	0	0	0	0	0	0	0	0	0	0	0	0	0	0	1	0	1	1	0	0	0	0	0	0	0	0	0	1	0	0	0	0	0	0	0	0	0	0	0
OTU_8968	0	0	0	0	0	0	0	0	0	0	0	0	1	0	0	0	0	0	0	0	1	0	0	1	0	0	0	0	0	0	0	0	0	0	0	0	1	0	1	0	0	0	0	0	1	0	0	0	0
OTU_4207	0	0	0	0	0	0	0	0	0	0	0	0	0	0	0	0	0	0	0	0	0	0	1	0	0	0	0	0	0	0	0	0	0	0	0	0	0	0	0	0	0	0	0	0	0	0	0	0	0
OTU_5002	0	0	0	0	0	0	1	0	0	0	2	0	0	0	0	0	0	0	0	0	1	0	0	0	0	0	0	0	0	0	1	1	0	0	1	0	0	0	1	1	0	0	0	0	0	0	0	0	0
OTU_8149	0	1	0	0	0	0	0	0	0	0	0	0	1	1	0	1	0	0	0	0	0	0	1	0	0	0	0	0	0	0	0	0	0	0	0	0	0	0	0	0	0	0	0	0	1	0	0	0	0
OTU_4719	0	0	0	0	0	0	1	1	0	0	0	0	0	0	0	0	0	0	1	0	1	0	0	0	0	0	0	0	1	0	0	0	0	0	1	0	0	0	0	1	0	1	0	0	0	0	0	0	0
OTU_1408	0	0	1	0	0	0	0	0	0	0	0	1	0	1	0	0	1	0	0	0	0	0	0	0	0	0	0	0	0	0	0	0	1	0	0	0	0	1	0	0	0	1	0	0	0	0	0	0	2
OTU_6231	0	0	0	0	0	1	1	0	1	0	0	0	0	1	0	0	0	0	0	0	0	0	0	0	0	0	0	0	0	0	0	0	0	0	0	0	0	0	0	0	0	0	0	0	0	1	1	0	0
OTU_1862	0	0	0	0	0	0	0	0	0	0	0	0	0	0	0	0	0	0	0	0	0	0	0	0	0	0	0	0	0	0	0	0	0	0	0	0	0	0	0	0	0	0	0	0	0	0	1	0	1
OTU_307	0	0	0	0	0	1	0	0	0	0	0	0	0	0	0	0	0	0	0	0	0	0	0	1	0	0	0	1	0	0	0	0	0	0	0	1	0	0	0	0	1	0	0	0	0	1	0	0	0
OTU_13805	1	0	0	0	0	0	0	0	0	0	0	1	0	0	0	0	0	1	0	0	0	1	1	0	0	0	0	0	0	0	0	0	0	0	0	0	0	0	0	2	0	1	0	0	0	0	0	0	0
OTU_24974	0	0	0	0	0	1	1	1	0	0	0	0	1	0	0	0	0	0	0	0	0	0	0	0	0	0	0	0	0	0	0	0	0	0	0	0	0	0	0	0	0	0	0	0	0	2	0	0	0
OTU_3664	0	0	0	1	0	0	0	0	2	0	1	0	0	0	0	0	0	0	0	0	0	0	0	0	0	0	0	0	0	0	0	0	0	1	0	0	0	0	0	0	0	0	0	1	0	0	0	0	0
OTU_80	0	0	0	0	0	1	0	0	0	0	0	0	0	0	0	0	0	0	0	0	0	0	0	0	0	0	0	0	0	0	0	1	0	0	0	0	0	0	0	0	0	0	0	1	0	0	0	0	0
OTU_3276	0	0	0	0	0	2	0	0	0	0	0	0	0	0	0	0	0	0	0	0	0	0	0	0	0	0	0	0	0	0	0	0	0	0	0	0	0	0	0	0	0	0	0	0	0	0	0	0	0
OTU_4134	0	1	0	0	0	0	0	0	0	0	0	0	0	0	0	0	0	0	0	0	0	0	0	1	0	0	0	0	0	0	0	0	1	0	1	0	0	0	0	0	0	0	0	0	1	0	1	0	1
OTU_6	0	0	0	0	6	0	2	0	0	0	0	0	0	0	0	0	0	0	3	2	3	0	0	0	0	0	0	0	0	0	0	0	0	0	0	0	0	0	0	0	0	0	0	0	0	0	0	0	0
OTU_9626	0	0	0	1	0	0	0	0	0	0	0	0	0	0	0	0	0	0	0	0	0	0	0	0	1	0	0	0	0	0	0	0	0	0	0	0	0	1	0	0	0	0	1	0	0	0	1	0	0
OTU_17304	0	0	0	0	1	0	0	0	0	0	0	0	0	0	0	0	0	0	0	0	0	0	0	0	0	0	0	0	1	0	0	0	0	1	0	0	0	0	0	0	0	1	0	0	0	1	1	0	0
OTU_7342	0	0	0	0	0	0	0	0	0	1	0	0	0	0	0	0	1	0	0	1	0	0	0	0	0	0	0	0	0	0	0	0	0	0	0	0	1	0	0	0	0	0	0	0	0	0	0	0	0
OTU_21501	0	0	0	0	0	1	0	0	0	0	0	0	0	0	0	0	0	0	0	0	0	0	0	0	0	0	0	0	0	0	0	0	0	0	0	0	0	0	0	0	0	0	0	1	0	0	0	0	0
OTU_4850	0	0	0	0	0	0	1	0	0	0	0	0	0	0	0	0	0	0	0	0	0	0	0	0	0	0	0	0	0	0	0	0	0	0	0	0	0	0	0	0	0	0	0	0	0	0	0	0	0
OTU_349	0	0	0	0	0	0	0	0	0	0	0	1	0	0	0	0	1	0	0	0	0	0	0	0	0	0	0	1	1	0	0	0	0	1	0	0	0	0	0	0	0	0	0	0	0	0	0	0	0
OTU_7521	0	0	0	0	0	0	0	0	1	0	0	0	0	0	0	1	0	0	0	0	0	0	1	0	1	0	0	0	0	0	0	0	0	0	0	0	0	0	0	1	0	0	0	0	0	0	0	0	0
OTU_3549	0	0	0	0	0	1	0	0	0	0	1	1	0	0	0	1	0	1	0	0	0	0	0	0	0	0	0	0	0	0	0	0	0	0	0	1	0	0	0	0	0	0	0	1	0	0	0	0	0
OTU_8411	1	1	0	0	0	0	0	0	0	0	0	0	0	0	0	0	0	0	0	1	1	0	0	1	0	1	0	0	0	0	1	0	0	0	0	0	0	0	0	1	0	0	0	0	0	0	0	0	0
OTU_6220	0	0	0	0	0	0	0	0	0	0	0	0	0	0	0	0	1	0	0	0	0	0	2	0	0	0	0	0	0	0	0	0	0	1	0	0	1	1	0	1	0	1	0	0	0	1	0	0	1
OTU_2078	0	1	0	0	1	0	0	0	0	0	1	0	0	0	0	0	0	0	0	0	0	0	1	0	0	0	0	0	0	0	0	0	0	1	0	0	0	0	0	0	0	0	0	0	0	0	0	0	0
OTU_8561	0	0	0	0	0	0	0	1	0	1	0	0	0	0	0	0	0	1	0	0	0	0	0	0	0	0	1	0	0	0	1	0	0	0	2	0	0	0	0	0	0	2	1	1	0	0	0	0	1
OTU_17466	0	0	2	0	0	0	0	0	0	0	0	0	0	0	0	0	1	0	0	0	0	0	0	0	0	0	0	0	0	1	0	0	0	1	0	0	2	0	0	0	0	0	0	1	1	0	0	0	0
OTU_1239	0	0	0	1	0	0	0	0	1	0	0	0	1	0	0	0	0	0	0	0	0	0	0	0	0	0	0	0	0	0	0	0	0	0	0	1	0	0	0	0	0	0	0	0	0	0	0	0	0
OTU_126	0	0	0	0	0	0	0	0	0	0	0	0	0	0	1	0	0	0	0	0	0	1	0	0	0	2	0	1	0	0	1	0	0	0	0	0	0	0	0	0	0	0	0	0	0	0	0	0	0
OTU_9622	0	0	0	0	0	0	0	1	0	0	0	0	0	0	0	0	0	1	0	0	0	0	0	0	0	0	1	0	0	0	0	0	1	0	0	0	0	0	0	0	0	0	0	0	0	0	0	2	0
OTU_168	0	0	0	0	0	0	0	0	0	0	0	0	0	0	0	0	0	0	1	0	0	0	1	0	0	0	0	0	0	0	0	0	0	0	0	1	0	0	0	0	1	1	0	0	0	0	0	0	1
OTU_6407	0	0	0	0	0	0	0	0	0	1	0	0	0	0	0	1	0	0	0	0	0	0	0	1	0	0	0	0	0	1	0	0	1	0	0	0	0	0	0	0	0	1	0	0	0	0	0	0	0
OTU_6082	0	0	0	0	0	0	0	0	1	0	0	0	1	1	0	0	1	0	1	0	0	0	0	0	0	0	0	0	1	0	0	0	0	0	0	0	0	0	0	1	0	0	0	0	0	0	0	0	0
OTU_2448	0	1	0	1	0	0	0	0	0	0	0	0	0	0	0	0	0	0	0	0	0	0	0	0	1	0	0	0	0	1	0	1	0	0	0	0	1	0	0	0	0	0	1	0	0	0	0	0	0
OTU_3436	0	0	0	0	0	1	0	0	0	0	0	1	0	1	0	0	0	0	0	0	0	0	0	0	0	0	0	0	1	0	0	0	0	0	0	0	0	0	0	0	0	0	0	0	0	0	1	0	0
OTU_3788	0	0	0	0	0	1	0	0	0	0	1	0	0	0	0	0	0	0	0	0	0	0	0	0	1	0	0	0	0	0	0	0	0	0	0	0	0	0	0	0	0	0	3	0	0	0	0	1	0
OTU_9304	0	0	0	1	0	0	0	0	0	0	0	0	0	0	0	0	0	0	0	0	0	0	1	0	0	0	0	1	0	0	0	0	0	1	0	0	0	1	0	0	0	0	0	0	0	0	0	0	0
OTU_13833	0	0	0	0	0	0	0	0	1	0	0	0	0	0	0	0	0	0	0	1	0	0	0	0	2	0	1	0	0	0	0	0	0	0	0	0	0	0	0	0	2	1	0	0	0	0	0	0	0
OTU_543	2	0	0	0	0	0	0	1	0	0	0	0	1	0	0	0	0	0	0	0	0	1	0	0	0	0	1	0	0	0	0	0	0	0	0	0	0	0	0	0	0	0	0	0	0	0	0	0	0
OTU_5897	0	0	1	0	0	0	0	0	0	0	0	0	0	0	0	0	0	0	0	0	0	1	0	0	0	0	0	0	0	1	0	0	0	0	0	0	0	0	0	0	0	0	0	0	0	0	0	0	0
OTU_11011	0	0	0	0	0	0	0	0	0	0	0	0	0	0	0	0	0	0	0	0	0	0	4	0	0	0	0	0	0	1	0	0	0	0	0	0	0	0	0	0	0	0	0	0	0	0	0	0	0
OTU_901	0	0	0	0	0	1	0	0	0	0	0	0	1	0	0	0	0	0	1	1	0	0	0	0	0	0	0	0	0	0	0	1	0	0	1	0	0	1	0	0	0	0	0	0	0	0	0	0	0
OTU_824	0	0	0	0	0	0	0	0	0	0	0	0	0	0	0	0	0	0	0	0	1	0	0	0	0	0	0	0	1	0	0	0	0	0	0	0	0	0	0	0	0	0	0	0	0	0	0	0	0
OTU_8413	0	0	0	0	0	0	0	0	0	0	0	0	0	0	1	0	0	0	0	0	0	0	0	0	0	0	0	0	0	0	0	0	0	0	0	0	0	0	0	0	0	0	0	0	0	0	0	0	0
OTU_10983	0	0	0	0	0	0	2	0	0	0	0	0	0	0	0	0	0	1	0	0	0	0	0	0	0	0	0	0	0	0	1	0	0	0	0	1	0	0	0	0	0	0	0	0	0	0	1	0	0
OTU_1347	0	1	0	0	0	0	0	0	0	0	0	0	0	0	0	0	0	0	0	0	0	0	1	0	0	0	0	0	2	0	0	1	0	0	1	0	0	1	0	2	0	0	0	0	0	0	0	0	0
OTU_22044	0	0	0	0	0	0	0	0	1	0	0	1	0	0	0	0	0	0	1	0	0	0	0	0	1	0	0	0	2	1	0	0	0	0	0	0	0	0	0	0	0	0	0	0	0	1	0	0	0
OTU_1329	0	0	0	0	0	0	0	0	0	1	0	0	1	0	0	0	0	0	0	0	0	0	0	0	0	0	0	0	0	0	0	0	0	0	0	0	2	1	0	0	0	0	0	0	0	0	0	0	0
OTU_2574	0	1	0	0	0	1	0	0	1	0	0	0	0	0	0	0	0	0	0	0	0	0	2	0	0	0	0	0	0	0	0	0	0	0	0	0	0	1	0	0	0	0	0	1	0	0	0	0	0
OTU_15988	0	0	0	0	0	0	1	0	0	0	0	0	0	0	0	0	0	0	0	0	0	0	0	0	1	0	0	0	0	0	0	0	1	0	0	1	0	0	0	0	0	0	0	1	1	1	0	0	0
OTU_5691	0	1	1	0	0	0	0	0	0	0	0	0	0	1	0	0	0	0	1	0	0	0	0	0	0	0	0	0	0	0	0	0	0	1	0	0	0	0	2	0	0	0	0	0	0	0	0	0	0
OTU_7856	1	0	0	0	0	0	0	0	0	0	0	1	0	0	0	0	0	0	0	0	1	0	0	0	0	1	0	0	0	0	0	1	0	0	0	0	0	0	0	0	0	0	0	0	1	0	2	1	0
OTU_23629	0	0	1	0	1	0	1	0	0	0	0	0	0	0	0	0	0	0	0	0	0	0	0	0	0	0	0	0	0	0	0	0	0	0	0	0	0	0	0	0	0	0	0	0	0	0	0	0	0
OTU_8414	0	0	0	0	0	0	1	1	0	0	1	0	0	0	0	0	0	0	0	0	0	1	0	0	0	0	0	0	0	0	0	0	0	0	0	0	0	0	0	0	0	0	0	0	0	0	0	0	1
OTU_848	0	0	0	0	0	0	0	0	1	0	0	0	0	0	0	0	1	0	0	0	0	0	0	0	0	0	0	1	0	0	0	0	0	1	1	0	0	0	0	0	0	1	0	0	0	0	0	0	0
OTU_13783	0	0	0	0	0	0	0	0	0	0	1	0	0	0	0	0	0	0	0	0	0	0	0	0	1	0	0	0	0	0	0	1	0	0	0	1	0	0	0	0	0	0	0	0	0	0	0	0	0
OTU_4664	0	0	0	0	0	0	0	1	0	0	0	0	0	0	0	0	0	0	0	0	0	0	0	0	0	0	0	0	0	0	0	0	0	0	0	1	0	2	2	0	0	0	0	0	0	0	0	0	0
OTU_34290	0	0	0	0	0	0	0	0	0	0	0	0	0	0	1	0	0	0	0	0	0	0	0	0	0	0	0	1	0	0	2	0	0	0	0	0	0	0	0	0	0	0	0	0	0	0	0	0	0
OTU_6303	0	0	0	0	0	0	1	0	0	0	0	0	1	0	0	0	0	0	0	0	0	0	0	0	0	0	0	0	0	0	0	0	0	0	0	0	0	0	0	0	0	0	0	0	0	0	0	0	0
OTU_6572	0	0	0	0	0	0	1	0	0	0	0	0	0	1	0	1	0	0	1	0	0	0	1	0	0	0	0	0	0	0	0	0	0	0	0	0	0	0	0	0	0	0	1	0	0	0	0	0	1
OTU_7130	0	0	0	0	0	0	0	1	0	0	0	1	0	0	0	0	0	1	0	0	0	0	0	1	0	0	1	0	0	0	0	0	0	0	0	0	1	0	0	0	0	0	0	0	0	0	0	0	0
OTU_8957	0	0	0	0	0	0	0	0	0	0	0	0	0	0	0	0	1	0	0	0	0	0	0	0	1	0	0	0	0	0	0	0	0	0	0	0	0	0	0	0	0	0	0	1	0	0	0	0	0
OTU_9552	1	0	0	0	0	0	0	0	0	0	0	0	1	1	0	0	1	0	0	0	0	0	0	0	0	0	0	0	1	0	1	0	0	1	1	0	0	0	0	0	2	0	0	0	0	0	0	0	0
OTU_4045	1	0	1	1	0	0	0	0	0	0	0	0	0	0	0	0	0	0	0	0	1	0	0	0	0	0	0	0	0	0	3	1	0	0	0	0	0	0	0	0	0	0	0	0	0	0	0	0	0
OTU_14752	0	0	0	0	1	0	0	0	0	0	0	0	0	0	0	0	0	0	0	0	0	0	0	0	0	0	0	0	1	0	0	0	0	0	0	0	0	0	0	0	0	0	0	0	0	0	0	0	0
OTU_5707	0	0	0	0	0	0	0	0	0	0	0	0	0	0	0	1	0	0	0	1	0	0	0	0	0	1	0	0	0	0	0	0	0	0	0	0	0	0	0	1	0	0	0	0	0	0	0	0	0
OTU_9634	0	0	0	0	0	0	0	0	0	0	0	0	0	0	0	0	0	0	0	0	1	0	0	0	0	0	0	1	0	0	0	0	0	1	0	0	0	0	0	1	0	0	0	0	0	0	0	0	0
OTU_6101	1	0	0	0	0	0	0	1	0	0	0	0	0	0	0	1	0	0	1	0	0	0	0	0	0	0	0	0	0	0	0	0	0	0	0	0	0	0	0	1	0	0	0	0	0	0	0	0	0
OTU_10981	0	0	0	0	0	0	0	0	0	0	0	0	0	0	0	0	1	0	0	0	0	0	0	0	0	0	0	0	0	0	0	0	0	1	0	1	1	1	0	1	0	0	0	0	0	1	0	0	0
OTU_2695	0	0	0	0	0	0	0	0	0	0	1	0	0	0	0	0	0	0	0	0	0	1	0	0	0	0	0	0	0	0	1	0	0	0	0	0	0	0	0	0	0	0	0	0	0	0	0	0	0
OTU_5004	0	0	1	0	0	0	0	0	0	0	0	0	1	0	0	0	0	0	0	0	0	0	0	1	0	0	1	0	0	0	0	0	0	1	0	0	0	0	0	0	0	0	0	0	0	0	0	0	0
OTU_5531	0	0	0	0	0	0	0	0	0	0	0	0	0	0	0	0	0	0	0	1	0	0	0	0	0	0	0	0	0	0	0	0	1	0	0	0	0	1	0	0	0	0	0	0	0	0	0	0	0
OTU_2723	0	0	0	0	0	0	0	0	0	0	0	1	0	2	0	0	0	0	0	1	0	0	0	1	0	0	0	0	0	0	0	0	1	0	0	0	0	0	0	0	0	0	0	1	0	0	0	0	0
OTU_64146	0	0	0	0	0	0	1	1	0	0	1	0	1	0	0	0	0	0	0	0	1	0	0	0	0	0	0	0	0	0	0	0	0	0	0	0	0	0	0	0	0	0	0	0	0	0	0	0	0
OTU_893	0	0	0	0	0	0	0	0	0	0	0	0	0	0	0	0	0	0	0	1	0	0	0	0	0	0	0	0	0	0	0	0	0	1	0	0	1	0	0	0	0	0	0	1	0	0	0	1	0
OTU_1866	0	0	0	0	0	0	0	0	0	0	0	0	0	0	1	0	2	0	1	0	0	0	0	0	0	0	0	0	2	0	0	0	0	0	0	0	0	0	0	0	0	0	0	0	0	0	0	0	0
OTU_108	0	0	0	0	0	0	0	0	0	1	0	1	0	0	0	0	0	0	0	0	0	0	0	0	0	0	0	0	0	0	0	0	0	0	0	0	0	0	0	0	0	0	0	0	0	0	0	0	0
OTU_632	0	0	0	0	0	0	0	0	0	0	0	0	0	0	0	0	0	0	0	0	0	0	0	0	0	0	0	1	0	0	0	0	0	0	0	0	0	1	0	0	0	0	0	0	0	0	0	0	0
OTU_1324	0	0	0	0	0	0	0	0	0	0	0	0	0	0	0	2	1	0	0	0	0	0	0	0	0	0	0	1	1	0	0	1	0	0	0	0	0	0	0	0	0	0	0	0	0	0	0	0	0
OTU_970	0	0	0	0	0	1	1	1	0	0	0	1	1	0	0	0	0	0	0	1	0	0	0	0	1	0	0	0	0	0	1	0	0	0	0	0	0	0	0	0	0	0	0	0	0	0	0	0	0
OTU_2738	0	0	0	0	0	0	0	1	0	0	0	0	0	0	0	0	0	0	0	0	0	0	2	0	0	0	0	0	0	1	0	0	0	0	0	0	0	0	0	0	0	0	0	0	0	0	0	0	0
OTU_6952	0	0	0	0	0	0	0	0	0	0	0	0	0	0	0	0	0	0	0	0	0	1	0	0	0	0	0	0	0	0	0	1	0	0	0	0	0	0	0	0	0	0	0	0	0	0	1	0	0
OTU_11692	0	0	0	0	0	1	0	0	0	0	0	0	0	1	0	0	0	0	0	0	0	0	0	0	0	0	0	1	0	0	0	0	0	0	0	0	0	0	1	0	0	1	1	0	0	0	0	0	0
OTU_3953	0	0	0	0	0	0	1	1	2	0	0	1	0	2	0	1	0	0	0	0	0	0	0	0	0	0	0	0	1	0	0	0	1	0	0	0	0	0	0	0	0	0	0	0	0	0	0	0	0
OTU_4026	0	0	0	0	0	1	0	0	0	0	1	0	1	0	0	0	0	0	0	0	1	0	0	0	0	0	0	0	0	0	0	0	1	0	0	0	0	0	0	0	0	0	0	0	0	0	0	0	0
OTU_2137	0	0	0	0	2	0	0	0	0	1	0	0	0	0	0	0	0	0	0	0	0	0	0	0	0	0	0	0	0	0	0	0	0	0	0	0	0	0	0	0	0	0	0	0	0	0	0	0	0
OTU_10480	0	0	0	0	0	0	0	0	0	0	0	0	0	0	0	0	0	0	0	0	0	0	0	0	0	0	0	0	0	0	0	0	0	0	0	0	0	0	0	0	0	0	0	0	0	0	0	0	0
OTU_2603	1	0	0	1	0	0	0	0	0	0	0	0	0	0	0	0	0	0	1	0	1	0	0	0	0	0	0	0	0	1	0	0	0	0	0	0	0	0	0	0	0	1	0	0	0	0	0	0	0
OTU_21933	1	0	1	0	0	0	0	0	0	0	0	0	0	0	0	0	0	0	0	0	0	0	0	0	0	0	0	0	0	0	0	0	0	0	0	0	0	0	0	0	0	0	0	1	0	0	0	1	0
OTU_8170	0	0	0	0	0	0	0	0	1	0	0	0	0	0	0	0	0	0	0	0	0	0	0	0	0	0	0	0	0	0	0	0	0	0	1	0	0	0	0	0	0	0	0	0	0	0	0	0	0
OTU_2324	0	0	0	1	0	0	0	0	0	0	0	0	1	0	0	0	0	0	0	0	0	0	0	0	0	0	0	0	0	0	0	0	0	0	0	1	0	0	0	0	0	0	1	1	0	0	0	0	0
OTU_7288	0	0	0	0	0	0	1	0	0	0	0	0	0	0	0	0	0	0	0	0	0	0	1	0	1	0	0	0	0	0	0	0	0	0	0	0	0	0	1	0	0	1	0	0	0	0	1	0	0
OTU_1640	0	0	0	0	0	1	0	0	0	0	0	0	0	0	0	0	0	0	0	1	0	0	0	0	0	0	0	0	0	0	0	0	0	0	0	0	0	1	0	0	0	1	0	0	0	0	0	0	0
OTU_3435	0	0	0	0	1	0	0	0	0	0	0	0	0	0	1	0	0	0	0	0	0	0	0	0	0	0	0	0	0	0	0	0	0	0	1	0	1	0	0	0	0	0	0	0	0	0	0	1	0
OTU_1611	0	0	0	0	1	0	0	0	0	0	0	0	0	0	0	0	0	0	0	1	0	0	1	0	0	1	0	0	1	0	0	0	0	0	0	0	1	0	0	0	0	1	0	0	0	0	0	0	0
OTU_6095	0	0	1	0	0	0	0	0	0	0	0	0	0	0	0	0	0	0	0	0	0	0	0	0	0	0	0	0	0	0	0	0	0	1	0	0	0	0	0	0	0	0	0	0	0	0	0	0	0
OTU_899	0	0	0	0	0	0	0	0	0	0	0	0	0	0	0	0	0	0	0	0	0	0	0	0	1	0	0	0	0	0	0	0	1	0	1	0	1	0	0	0	0	0	1	0	0	0	0	1	0
OTU_3306	0	0	0	0	0	0	0	0	0	0	0	0	0	0	0	0	0	0	0	0	1	0	0	1	0	0	0	0	0	0	0	0	0	0	0	0	0	0	1	1	1	0	0	0	0	0	0	1	0
OTU_5584	0	0	0	0	0	0	0	0	1	0	0	0	0	0	2	0	0	1	0	0	0	1	0	0	0	0	0	0	0	0	0	0	0	0	0	0	0	0	0	0	0	0	0	0	0	0	0	0	0
OTU_1648	0	0	0	0	0	0	0	0	0	0	0	0	0	0	1	0	0	0	1	0	0	0	0	0	0	0	0	0	0	0	0	1	0	0	0	0	0	0	0	0	0	0	0	0	0	0	0	1	0
OTU_5001	0	0	0	0	0	0	0	1	0	0	0	0	0	0	0	0	0	0	0	0	1	0	0	0	1	0	0	0	0	0	0	0	0	0	0	0	0	0	0	0	0	0	0	0	0	2	0	0	1
OTU_29537	0	0	0	0	0	0	0	0	0	0	0	0	0	0	0	0	0	0	0	0	0	0	0	0	0	0	1	0	1	0	0	0	0	0	0	0	0	0	0	0	0	2	0	0	0	0	0	2	0
OTU_6331	0	0	0	0	0	0	0	1	0	0	0	0	0	0	0	1	0	0	0	0	0	0	0	0	0	0	0	0	0	1	0	0	0	0	0	0	0	0	0	0	0	0	1	0	0	0	0	0	1
OTU_13778	0	1	0	0	0	0	0	0	0	0	0	0	0	0	0	0	0	0	0	0	0	0	0	0	0	0	1	0	0	0	0	0	0	1	2	0	0	0	0	1	0	0	0	0	0	0	1	0	0
OTU_10029	0	0	0	0	0	0	0	0	0	0	0	0	0	0	0	0	0	0	0	0	0	0	0	0	1	0	1	0	0	0	0	0	0	0	0	0	0	0	0	0	0	0	1	0	0	0	0	0	0
OTU_8342	0	0	0	0	0	0	0	0	0	0	0	0	0	0	1	0	0	0	0	0	0	0	0	0	0	0	1	0	0	1	0	0	0	0	0	0	0	0	0	0	0	0	0	0	0	0	0	0	2
OTU_11568	0	0	0	0	0	0	0	0	0	0	0	0	0	0	0	0	0	0	0	0	0	0	0	1	0	0	0	0	0	0	0	0	0	0	0	0	0	0	0	0	0	0	0	0	0	0	0	0	0
OTU_273	0	1	0	0	0	0	0	0	0	0	0	0	0	0	0	0	0	0	0	0	0	0	0	0	0	0	0	0	0	0	0	1	0	0	0	0	0	0	0	0	0	0	1	0	0	0	0	0	0
OTU_5543	1	0	0	0	0	1	0	0	0	0	0	0	0	0	0	0	0	0	1	0	0	0	0	0	0	0	0	0	0	0	0	0	0	0	0	0	0	0	0	0	1	0	0	0	0	0	0	0	1
OTU_4289	0	0	1	0	0	0	0	0	0	0	0	0	0	0	0	0	0	0	0	1	0	0	0	0	0	0	0	0	0	0	0	0	0	0	0	0	1	0	0	0	0	0	0	0	0	1	1	0	0
OTU_4329	0	0	0	0	0	0	0	0	0	0	0	1	0	0	0	0	0	0	0	0	0	0	1	0	0	1	0	0	0	0	0	0	1	0	0	0	0	0	1	0	0	0	0	0	0	1	0	0	0
OTU_7012	0	0	0	0	0	1	0	0	0	0	0	0	0	1	0	0	1	0	0	0	0	0	0	0	0	0	0	0	1	0	0	0	0	0	0	1	0	0	0	0	0	0	0	0	0	0	0	0	0
OTU_24227	0	0	1	0	0	0	0	0	0	0	0	0	0	0	0	0	0	0	0	0	0	0	0	0	0	0	0	0	0	0	0	0	0	0	0	0	0	0	0	0	0	0	0	0	0	0	0	0	0
OTU_11566	0	0	0	0	0	0	0	0	0	0	1	0	0	0	0	0	0	0	0	0	0	0	0	0	0	0	0	0	0	0	0	1	0	1	0	1	0	0	0	0	0	0	0	0	0	1	0	0	0
OTU_661	0	0	0	0	0	0	0	0	0	0	0	0	0	0	0	0	1	0	0	0	0	0	0	1	1	0	0	0	0	0	0	0	0	0	0	0	0	0	0	0	0	1	0	0	0	0	0	1	0
OTU_10464	0	0	0	0	0	0	0	0	0	0	0	0	0	0	0	0	0	0	0	0	0	0	0	0	0	0	0	0	1	3	0	0	0	1	0	0	0	0	0	0	0	0	0	0	0	0	0	0	0
OTU_8163	0	0	0	1	1	1	1	0	0	1	0	0	1	0	0	0	0	0	0	1	0	0	0	0	0	0	0	0	0	0	0	0	0	0	0	0	1	0	0	0	0	0	0	0	0	0	0	0	0
OTU_1641	0	0	1	1	1	0	0	0	1	0	0	0	0	0	0	0	0	0	0	0	0	0	0	0	1	1	0	0	0	0	0	0	0	0	0	1	0	0	0	0	0	0	0	0	0	0	0	0	0
OTU_4313	0	0	0	0	1	0	0	0	0	0	0	0	1	0	0	1	0	1	0	0	1	0	0	0	0	0	0	0	0	0	0	1	0	0	0	1	0	0	0	0	0	0	0	0	0	0	0	0	0
OTU_7235	0	0	0	0	0	0	0	0	0	0	0	0	0	0	0	0	0	0	0	0	0	0	0	0	0	0	0	1	0	0	0	0	0	0	0	0	0	0	0	0	0	0	0	0	0	0	0	0	0
OTU_2275	0	0	0	0	0	0	0	0	0	0	0	0	1	1	0	0	0	0	0	0	0	0	2	1	1	0	0	0	0	0	0	0	0	0	0	0	0	0	0	0	0	1	0	0	0	0	1	0	0
OTU_1130	1	0	0	0	0	0	0	0	0	0	0	0	1	0	0	0	0	0	0	0	0	0	0	0	0	0	0	0	0	0	1	0	0	0	0	0	0	1	0	0	0	0	0	0	0	0	0	0	0
OTU_9636	0	0	0	1	0	0	0	0	0	0	0	0	0	0	1	0	0	0	0	0	0	0	0	0	0	0	0	0	0	0	1	0	0	0	0	0	1	0	0	0	0	0	1	0	0	0	0	0	0
OTU_7957	1	0	0	0	0	0	0	0	0	0	0	0	0	0	0	0	0	0	0	0	0	0	0	1	0	0	0	0	0	0	0	0	1	1	1	0	0	0	0	0	0	0	0	0	0	0	0	0	0
OTU_2363	0	0	0	0	0	1	0	0	0	0	0	0	0	0	0	0	0	0	0	0	0	0	0	0	0	0	0	0	0	0	0	0	0	0	0	0	2	0	0	0	0	0	0	0	0	0	0	1	1
OTU_5278	0	0	0	0	0	0	0	1	0	0	0	0	0	0	0	0	0	0	0	0	0	0	0	0	0	0	0	0	0	0	0	0	1	0	0	0	1	0	0	0	0	0	0	0	0	0	0	0	0
OTU_2298	0	0	0	0	0	0	0	0	0	0	1	0	0	0	1	0	0	0	0	1	2	0	0	0	0	0	0	0	0	0	0	0	0	0	0	0	0	0	0	0	0	0	0	0	0	0	0	0	0
OTU_924	0	0	0	0	1	0	0	1	0	2	0	0	1	0	1	0	0	1	0	1	0	0	0	0	0	0	0	0	0	0	0	0	0	0	0	0	0	0	0	0	0	0	0	0	0	0	0	0	0
OTU_59585	0	0	0	0	0	0	0	0	0	0	0	0	0	0	0	0	0	1	0	0	0	0	0	0	0	0	0	0	0	0	0	0	2	0	0	0	0	0	0	0	0	0	0	0	0	0	0	0	1
OTU_1019	0	0	0	0	0	0	0	0	0	0	0	0	0	0	0	0	0	0	0	0	1	0	0	0	0	0	0	0	0	0	0	0	0	0	0	0	0	0	0	0	0	0	0	0	0	0	1	0	0
OTU_3152	0	0	0	0	0	0	0	0	0	0	0	0	0	1	0	0	0	0	0	0	0	0	0	0	0	0	0	0	0	0	0	0	1	0	0	0	0	0	0	0	0	0	1	0	1	0	0	0	0
OTU_11598	0	0	0	0	0	0	0	0	0	0	0	0	0	0	0	0	0	0	0	0	1	0	0	0	0	2	0	0	0	0	0	3	0	0	0	0	0	0	0	0	0	0	0	0	0	0	0	0	0
OTU_8674	0	0	0	0	0	0	0	0	0	0	0	0	0	0	0	0	0	0	0	0	0	0	0	0	0	0	0	0	0	0	0	0	0	0	0	0	0	0	0	3	0	0	0	0	0	0	0	1	0
OTU_17452	0	0	0	0	0	0	0	0	0	0	0	0	0	0	0	1	0	0	0	0	0	0	0	0	1	0	0	1	0	0	1	0	0	0	0	0	0	0	0	0	0	0	0	0	0	0	0	2	0
OTU_12134	0	0	0	0	0	0	0	0	0	0	1	0	0	1	0	2	0	1	0	0	1	0	0	0	0	1	0	0	0	0	1	0	0	0	0	1	0	0	0	0	0	0	0	0	0	0	0	0	0
OTU_3567	0	0	0	0	1	0	0	0	0	0	0	0	0	0	0	0	0	0	0	0	0	0	0	0	0	0	0	1	0	0	0	0	0	0	0	0	0	0	0	0	1	0	1	0	0	0	0	0	1
OTU_12313	0	0	0	0	0	0	1	0	0	0	0	0	1	0	0	0	0	0	0	0	0	0	0	0	0	0	0	0	0	0	0	0	0	0	0	1	0	0	0	0	0	0	0	0	0	0	0	0	0
OTU_10857	0	0	0	0	0	0	0	0	0	1	0	0	1	0	0	0	0	0	0	0	0	0	0	0	1	0	1	0	0	0	1	0	0	0	0	0	0	0	0	0	0	0	0	0	0	0	0	1	1
OTU_2095	0	0	0	0	0	0	0	0	0	0	0	0	0	0	0	0	0	0	0	0	0	0	0	0	0	0	0	0	0	0	0	0	1	0	0	0	0	0	0	1	0	0	0	0	0	0	0	0	0
OTU_13754	0	0	0	0	0	0	0	0	0	1	0	0	0	0	0	0	0	0	0	0	0	0	0	0	0	0	0	0	1	0	0	0	0	1	0	0	0	0	0	0	0	0	0	0	0	0	0	0	0
OTU_10763	1	1	0	0	0	0	0	0	1	0	0	1	0	0	0	0	0	0	0	0	0	0	1	0	0	0	0	0	0	0	0	0	0	0	0	0	0	0	1	0	0	0	0	0	0	0	0	1	0
OTU_101	0	0	0	0	0	0	0	0	0	0	0	0	0	0	0	0	0	0	0	1	0	0	0	2	0	0	1	0	0	0	0	0	0	1	0	0	0	0	0	1	0	0	0	0	0	1	0	0	0
OTU_1030	0	0	0	0	0	0	0	1	0	0	0	0	0	0	0	0	0	0	0	0	0	0	0	0	0	0	0	0	1	0	0	0	0	0	0	0	0	0	0	0	0	0	0	0	0	0	0	0	0
OTU_12890	0	0	0	0	0	0	0	0	0	0	0	0	0	0	0	0	0	0	0	0	1	0	0	0	0	0	0	0	0	0	0	5	0	0	0	0	0	0	0	0	0	0	0	0	0	0	0	0	0
OTU_3229	0	0	0	0	0	0	0	0	0	1	0	0	0	0	0	0	0	0	0	0	0	0	1	3	0	0	0	0	0	0	0	0	0	0	0	0	0	1	0	0	0	0	0	0	0	0	0	0	0
OTU_1282	0	1	0	0	0	0	0	0	0	0	0	0	0	0	0	0	0	0	0	1	0	0	0	0	0	0	0	0	0	0	0	0	0	0	1	0	0	0	0	0	0	0	0	0	0	1	0	0	0
OTU_2697	0	0	0	0	0	0	0	0	0	0	0	0	0	0	0	0	0	0	0	0	0	1	0	0	2	0	0	0	0	0	0	0	0	0	0	0	0	0	0	0	0	0	1	0	0	0	1	0	0
OTU_1048	0	0	0	1	0	0	0	0	0	0	0	0	0	0	0	0	0	0	0	0	0	0	0	0	0	0	0	0	1	0	0	0	0	0	0	0	0	1	0	0	0	1	0	0	0	0	0	0	1
OTU_9731	0	0	0	0	0	0	0	0	0	0	0	0	1	0	0	0	0	0	0	0	0	0	0	0	0	0	0	1	0	0	0	0	0	0	0	0	0	0	0	0	0	0	0	0	0	1	0	0	0
OTU_1018	0	0	0	0	1	0	0	0	0	0	0	0	0	0	0	0	0	0	0	0	0	0	0	1	0	0	0	0	0	0	1	0	0	0	0	0	0	0	0	0	0	0	0	0	0	0	0	0	2
OTU_904	0	0	0	0	0	0	0	0	0	0	0	0	0	0	0	0	0	0	0	0	0	0	0	0	0	0	0	0	0	0	0	0	0	0	0	0	1	0	0	0	0	0	0	1	0	0	0	0	2
OTU_4995	0	0	0	0	0	0	0	0	0	0	0	0	2	0	0	0	0	0	0	0	0	0	0	0	0	0	0	0	0	0	0	0	0	0	0	0	0	0	0	0	0	0	2	0	0	0	0	4	0
OTU_6855	0	0	0	0	0	0	0	0	0	0	0	0	0	0	0	1	0	0	1	0	0	0	1	0	0	0	0	0	0	0	0	1	1	0	0	0	0	0	0	0	0	0	1	0	0	2	0	0	1
OTU_4133	0	0	0	1	0	0	0	0	0	0	0	0	0	0	0	0	0	0	0	1	0	0	0	0	0	0	0	0	0	0	0	0	0	0	0	0	0	0	0	0	0	0	0	0	0	0	0	0	0
OTU_3908	0	0	0	0	0	0	0	0	0	0	0	0	0	0	0	0	0	0	0	1	0	0	0	1	0	0	0	0	0	0	0	0	0	0	0	1	0	0	0	0	0	0	0	1	0	0	0	0	0
OTU_1989	0	0	0	0	0	0	0	0	0	0	0	0	0	1	0	0	0	1	0	0	1	0	1	0	0	0	0	0	0	0	0	0	0	0	0	0	0	0	0	0	0	0	0	0	0	0	1	0	0
OTU_3662	0	0	0	0	0	0	0	0	0	0	0	0	0	0	0	0	0	0	0	0	0	0	0	0	0	0	0	0	0	0	0	0	0	0	0	0	0	0	0	0	0	0	0	0	0	0	0	0	0
OTU_6707	0	0	0	0	0	0	0	1	0	0	0	0	0	0	0	0	0	0	0	0	0	0	0	0	0	0	0	0	0	0	0	0	0	0	0	0	0	0	0	0	0	0	0	0	0	0	1	0	0
OTU_9995	0	0	0	0	0	1	1	0	0	1	0	0	0	0	1	0	0	0	0	0	0	0	0	0	0	0	0	0	0	0	0	0	0	1	0	1	0	0	0	0	0	0	1	1	0	0	0	0	0
OTU_463	0	0	0	0	0	0	0	1	0	0	0	0	0	0	0	0	0	0	0	0	0	0	0	0	0	0	0	0	0	0	0	0	0	0	0	0	0	0	0	0	0	0	1	0	0	0	0	0	0
OTU_667	0	0	0	0	0	0	0	0	0	0	0	0	0	0	0	0	0	0	0	1	0	1	0	0	0	0	0	0	0	0	0	0	0	0	0	0	0	0	0	0	0	0	0	0	1	0	0	0	0
OTU_38	2	0	0	0	0	0	0	0	0	0	0	0	0	1	0	0	0	0	0	0	0	0	0	0	0	0	0	0	0	1	0	0	0	0	0	0	0	0	1	0	0	0	0	1	0	0	0	0	1
OTU_25770	0	0	1	0	0	0	0	0	0	0	1	0	0	0	0	0	0	0	1	0	0	0	0	0	0	0	0	0	0	0	0	0	0	0	0	0	0	0	0	0	0	0	0	0	0	0	0	0	0
OTU_16018	0	0	0	0	0	0	0	0	0	0	0	0	0	0	0	0	0	0	1	0	0	0	0	0	0	1	0	0	0	0	0	0	0	0	0	0	0	0	0	1	0	0	0	0	0	0	0	0	0
OTU_3863	1	0	0	0	1	0	0	0	0	0	0	0	0	0	0	0	0	0	0	0	1	0	0	0	0	0	0	0	0	0	0	0	0	0	0	0	1	0	0	0	1	0	0	0	0	0	0	0	0
OTU_84	0	0	0	0	0	0	0	0	0	0	0	0	0	0	0	0	0	0	0	0	0	0	0	0	0	0	0	0	1	0	0	0	0	0	0	0	0	0	0	0	0	0	1	0	1	1	0	0	0
OTU_5786	0	0	0	0	0	0	0	0	0	1	0	0	2	0	0	0	0	1	0	0	0	0	0	0	1	0	1	0	0	0	0	0	0	0	0	0	0	0	0	0	0	0	0	0	0	0	0	0	0
OTU_10982	0	0	0	0	0	0	0	0	1	0	1	0	0	0	0	0	0	1	0	0	0	0	0	0	0	0	0	0	0	0	2	1	0	0	0	0	0	0	0	0	0	0	0	0	0	0	0	0	0
OTU_19184	0	0	1	0	0	0	0	0	0	0	0	0	0	0	0	0	0	0	1	0	0	0	0	0	0	0	0	0	0	0	0	0	0	1	0	1	0	0	0	0	0	0	0	2	0	0	0	0	1
OTU_628	0	0	0	0	0	0	0	0	0	0	0	0	0	2	0	0	0	1	0	1	0	0	0	0	0	0	0	0	0	0	0	0	0	1	2	0	0	0	0	0	0	0	0	0	0	0	0	0	1
OTU_4052	1	1	0	0	0	0	0	0	0	0	0	0	0	0	0	0	0	0	0	0	0	0	0	0	0	0	1	0	0	0	0	0	0	0	0	0	0	0	0	0	0	0	0	0	0	0	0	0	0
OTU_5436	1	0	0	0	0	0	0	0	0	0	0	0	0	0	0	0	0	0	0	0	0	0	0	0	0	0	0	0	0	2	0	0	0	0	0	0	0	0	0	1	1	1	0	0	1	0	0	0	0
OTU_2757	0	0	0	0	0	0	0	0	0	1	0	0	0	0	0	0	0	0	0	0	0	0	0	0	0	0	0	0	0	0	0	0	0	0	0	0	0	0	0	0	0	0	0	0	1	0	0	0	0
OTU_1078	0	0	0	0	0	0	0	0	0	0	0	0	0	0	0	0	0	0	0	0	0	0	0	0	1	0	0	0	0	1	0	0	0	0	0	0	0	0	1	0	0	0	0	0	0	0	0	0	0
OTU_6964	0	0	1	0	0	0	0	0	1	0	1	0	0	0	0	0	1	0	0	0	0	0	1	0	0	0	0	1	0	0	0	0	0	0	0	0	0	0	0	0	0	0	0	0	0	0	1	0	0
OTU_2162	0	0	0	0	0	0	0	0	0	0	0	0	1	1	0	0	0	0	0	0	0	0	0	0	0	0	0	0	0	0	0	0	0	0	0	0	0	0	0	0	0	0	0	0	0	0	0	1	0
OTU_3031	0	0	1	0	0	0	0	0	0	0	0	0	0	0	0	0	0	0	0	0	0	0	0	1	0	0	0	0	0	0	0	0	1	0	0	0	0	0	0	0	0	1	0	0	0	0	0	0	0
OTU_321	0	0	0	0	0	0	0	0	0	1	0	0	0	0	0	0	1	0	0	0	0	0	0	0	0	0	0	0	0	0	0	0	0	0	0	0	0	0	0	0	0	0	0	0	0	0	0	1	1
OTU_1192	0	0	0	0	0	0	0	0	0	0	0	0	0	0	0	0	0	0	0	0	0	0	0	0	0	0	0	0	0	0	0	0	1	0	0	0	0	0	0	0	0	0	0	0	1	0	0	1	0
OTU_4193	0	0	0	0	0	0	0	0	0	0	0	0	0	0	0	0	0	0	1	0	0	0	0	0	0	0	0	0	0	0	0	0	0	0	0	0	0	0	1	0	0	0	0	1	0	0	0	0	0
OTU_948	0	0	0	0	0	0	0	0	0	0	0	0	0	0	0	0	0	0	0	0	1	0	0	1	0	0	0	0	0	1	0	0	0	0	0	0	0	0	0	0	0	1	0	0	0	0	0	0	0
OTU_11547	0	0	1	0	0	0	1	0	0	0	0	0	0	0	0	0	0	0	1	0	0	0	0	0	0	0	0	0	0	0	0	0	0	0	1	0	0	0	1	0	0	0	0	0	0	0	0	0	0
OTU_4200	0	0	0	0	0	0	0	0	0	0	0	0	0	0	0	0	0	0	0	0	0	1	0	0	1	0	0	1	0	0	0	0	0	0	0	0	0	0	0	0	0	0	0	0	0	0	1	0	0
OTU_846	0	0	0	0	0	0	0	0	0	1	0	0	1	0	0	0	0	0	0	0	1	0	0	0	0	0	0	0	0	0	0	0	0	0	1	0	0	0	0	0	0	0	0	0	0	0	0	0	2
OTU_5554	0	0	0	0	0	0	1	0	0	0	0	0	0	0	0	0	1	0	0	0	0	0	1	0	0	1	0	0	0	0	0	1	0	0	0	0	0	0	0	0	0	0	0	0	0	0	0	0	0
OTU_11564	0	0	0	0	0	0	0	0	0	0	0	0	0	0	0	0	0	0	0	1	0	0	1	0	0	0	0	0	0	0	0	0	0	0	0	0	0	0	0	0	0	0	0	0	0	0	0	0	0
OTU_128	0	0	0	0	0	1	0	0	0	0	0	0	0	0	0	0	0	0	0	0	0	0	0	0	0	0	0	0	0	1	1	0	0	0	0	0	0	0	0	0	0	0	0	0	0	0	0	0	0
OTU_6230	0	0	0	0	0	0	1	0	0	0	0	0	0	1	0	0	0	0	0	0	0	0	0	0	0	0	0	0	0	0	0	0	0	0	0	0	0	0	0	0	0	0	0	0	0	0	0	0	0
OTU_8162	0	0	0	0	0	0	0	0	0	0	0	0	0	0	0	0	0	0	1	0	0	0	0	0	0	0	0	0	0	0	0	0	0	0	0	0	0	0	0	0	0	1	0	0	0	0	0	0	0
OTU_11540	0	0	0	0	0	0	0	0	0	0	0	0	1	0	0	1	0	0	0	0	0	0	1	0	0	0	0	0	0	0	0	0	0	0	1	0	0	1	1	0	0	0	0	0	0	0	0	1	0
OTU_21477	0	0	0	0	0	0	0	0	0	1	0	0	0	0	0	0	0	0	0	0	1	0	0	0	0	0	0	0	0	0	0	0	0	0	1	0	0	0	0	1	0	0	0	0	0	0	0	0	0
OTU_18834	0	0	1	0	0	0	0	0	0	0	0	0	0	0	0	0	0	0	0	0	0	1	0	1	0	0	0	0	0	0	0	0	0	0	0	0	0	0	0	0	1	0	0	0	0	0	0	0	0
OTU_6333	0	0	0	0	0	0	0	1	0	0	0	0	0	0	0	0	0	0	0	0	0	0	0	0	0	0	0	0	0	0	0	0	0	0	0	0	0	0	0	0	0	0	0	0	0	0	0	0	0
OTU_4669	0	0	0	0	0	0	0	0	0	0	0	0	0	0	0	0	0	0	0	0	0	0	1	0	0	0	0	0	0	0	0	0	0	1	0	0	0	0	0	0	0	0	0	0	0	1	0	0	0
OTU_8938	0	0	0	0	0	0	0	0	0	0	1	1	0	0	0	0	0	0	0	0	0	0	1	1	0	0	1	0	0	0	0	0	0	0	0	0	0	0	1	0	1	0	0	0	0	0	0	0	0
OTU_10020	0	0	1	0	0	0	0	0	0	0	0	0	0	0	0	0	0	0	0	0	0	0	0	0	0	0	0	0	0	0	0	0	0	0	0	1	0	0	0	1	0	0	0	1	0	0	0	0	0
OTU_2381	0	0	0	0	0	0	0	0	0	0	0	0	0	0	0	0	0	0	0	0	0	0	0	0	0	0	0	0	0	0	0	0	0	0	1	3	0	0	0	0	0	0	0	0	0	0	0	0	0
OTU_60	0	0	0	0	0	0	0	0	0	0	0	0	0	0	0	0	0	0	0	0	0	0	0	0	0	0	0	0	0	0	0	0	0	0	0	0	0	0	0	2	0	0	0	0	0	1	0	0	0
OTU_6309	0	0	0	0	0	0	0	0	0	0	0	0	0	0	0	0	0	1	0	0	0	0	0	0	0	0	0	0	0	0	0	0	0	0	0	1	0	0	0	0	1	0	0	0	0	0	1	0	0
OTU_10491	0	0	0	0	0	0	0	0	0	0	0	0	0	0	0	0	0	0	0	0	0	0	0	0	0	0	0	0	0	0	1	0	1	0	0	0	0	0	0	0	0	0	0	0	0	1	0	0	0
OTU_6571	0	0	0	0	0	0	0	0	0	0	0	0	0	0	0	0	0	0	0	0	0	0	0	0	0	0	0	0	0	0	0	0	0	2	0	0	1	0	0	0	0	0	0	0	0	0	0	0	0
OTU_6974	0	1	0	0	0	0	0	0	0	0	0	1	0	0	0	0	0	1	0	0	0	0	0	0	1	0	0	0	1	0	0	0	0	0	0	0	0	0	0	0	0	0	0	0	0	0	0	0	0
OTU_6235	0	0	0	0	0	0	0	0	0	0	0	0	0	0	0	0	0	0	0	0	0	1	0	1	0	0	0	0	0	0	0	0	0	0	0	0	0	0	0	0	1	0	0	0	1	0	0	0	0
OTU_10025	0	0	0	0	0	0	0	0	0	0	0	1	0	0	0	0	0	0	0	0	1	1	1	1	0	0	0	0	0	0	0	0	0	0	0	1	0	1	0	0	0	0	0	0	0	0	0	1	0
OTU_1322	1	0	0	0	0	0	0	0	0	0	1	1	0	0	0	0	0	0	0	0	0	0	0	0	0	0	0	0	0	0	1	0	0	0	0	0	0	1	0	0	0	0	0	0	0	0	0	0	0
OTU_1691	0	0	0	1	0	0	0	0	0	0	0	0	0	0	0	0	0	0	1	0	0	0	0	1	0	0	1	0	0	0	0	0	1	1	1	0	0	0	1	0	0	0	0	0	0	0	0	2	0
OTU_9632	0	0	0	0	0	1	0	0	0	0	0	0	0	0	0	0	0	0	0	0	0	0	0	0	0	0	0	0	0	0	0	1	0	0	0	0	0	0	0	0	0	0	0	0	0	0	0	0	0
OTU_3810	0	2	0	0	0	0	0	0	0	0	0	0	0	0	0	0	0	0	0	0	0	0	0	1	0	0	0	0	0	0	0	1	0	0	0	1	0	0	0	0	0	0	0	0	0	0	0	0	0
OTU_10498	0	0	0	0	0	0	0	0	0	0	0	0	0	0	0	0	0	0	0	0	0	0	0	0	0	1	0	0	0	0	0	0	0	0	0	0	0	0	0	1	0	0	0	0	0	0	0	0	0
OTU_8397	0	0	0	0	0	0	0	0	0	0	0	0	0	0	0	0	0	0	0	0	0	0	4	3	0	0	0	0	0	0	0	0	0	0	0	0	0	1	0	0	0	0	0	0	0	0	0	0	0
OTU_2992	0	0	0	0	0	0	0	0	0	0	0	0	0	0	0	0	0	0	0	0	0	0	0	0	0	0	0	0	0	0	0	0	0	0	1	0	0	1	0	0	0	0	0	0	0	1	0	0	0
OTU_3678	0	0	1	0	0	0	0	0	0	0	0	0	0	1	0	0	1	0	0	0	0	0	0	0	0	1	0	0	0	0	0	0	0	0	0	0	0	0	0	0	0	0	1	0	0	0	0	0	0
OTU_13788	0	1	0	0	0	0	0	1	0	0	0	0	0	0	0	0	0	0	0	0	0	0	0	0	0	1	1	1	0	0	0	0	0	0	0	0	0	0	1	0	0	0	0	0	0	0	0	0	0
OTU_11018	0	0	0	0	0	1	0	0	0	1	0	0	1	1	0	0	0	0	0	0	0	0	0	0	0	0	0	0	0	0	0	0	0	0	0	0	0	0	0	0	0	0	0	0	0	0	0	0	0
OTU_8171	0	0	0	0	0	0	0	0	0	0	0	2	0	0	0	1	0	0	0	0	0	0	0	0	0	0	0	0	0	0	0	0	0	0	0	0	0	0	0	0	0	0	0	0	0	0	0	0	0
OTU_15947	0	0	0	0	0	0	0	0	1	0	0	0	1	0	0	0	0	0	0	0	0	0	1	2	0	0	0	0	0	0	2	1	0	0	0	0	0	0	0	0	0	0	0	0	0	0	0	0	0
OTU_5600	1	1	1	0	0	0	0	0	0	0	0	1	0	0	0	0	0	0	0	0	0	0	1	0	0	0	0	0	4	0	0	0	0	0	0	0	0	0	0	0	0	0	0	0	0	0	0	0	0
OTU_7962	0	0	0	0	0	0	0	0	0	0	0	0	1	0	0	0	0	0	0	0	0	0	0	0	0	0	0	0	0	0	0	0	1	0	0	0	0	0	0	0	0	0	0	0	1	0	0	0	0
OTU_4800	0	1	0	0	0	0	1	0	0	0	0	0	0	0	0	0	0	0	0	0	0	0	0	0	0	0	0	0	0	0	0	0	0	0	0	1	0	0	1	0	1	0	0	0	0	0	0	0	0
OTU_5998	0	0	1	0	0	0	0	0	0	0	0	0	1	0	0	0	0	0	0	0	0	0	0	0	0	0	0	0	0	0	0	0	0	0	0	0	0	0	0	0	0	0	0	0	0	0	0	0	0
OTU_6535	0	0	1	0	0	0	0	1	1	1	0	0	0	0	1	0	0	0	0	0	0	0	1	0	0	0	0	0	0	0	0	0	0	0	0	0	1	0	0	0	0	0	0	0	0	0	0	0	0
OTU_15945	0	0	0	0	0	0	0	0	0	0	0	0	0	0	0	0	0	0	1	0	0	0	0	0	0	0	0	0	0	0	0	0	0	0	0	0	0	0	0	0	0	0	0	0	0	0	1	0	1
OTU_8164	1	0	1	2	0	0	0	0	0	0	0	0	0	0	0	0	0	0	0	0	0	0	0	0	0	1	0	0	0	0	0	0	0	0	0	1	0	0	0	0	0	1	1	0	0	0	0	0	0
OTU_6667	0	0	0	0	0	0	0	0	0	0	0	0	0	0	1	1	0	1	0	0	0	0	0	0	0	0	0	0	0	0	0	0	0	0	1	0	0	0	0	0	0	0	1	0	0	0	0	0	0
OTU_6388	0	0	0	0	0	0	0	1	0	0	0	0	0	0	0	2	0	0	0	1	0	0	0	0	0	0	0	0	0	0	0	0	2	0	0	0	0	0	0	0	0	0	0	0	0	0	0	0	0
OTU_7956	0	0	0	0	0	0	0	0	0	0	0	0	0	0	0	0	1	0	0	0	0	0	0	0	0	0	0	1	0	0	0	0	0	0	0	0	0	0	0	0	0	0	0	0	0	1	0	1	0
OTU_7654	0	0	0	0	0	1	0	0	0	0	0	0	0	0	0	0	0	1	1	0	0	0	1	0	0	0	0	0	0	0	0	0	0	1	1	0	0	0	0	0	1	0	0	1	0	0	0	0	0
OTU_599	0	0	0	0	1	0	0	0	0	1	0	1	0	0	0	0	0	1	0	0	0	0	0	1	0	0	0	0	0	0	0	1	0	0	1	0	0	0	0	0	0	0	0	0	0	1	0	0	0
OTU_5282	0	0	0	0	0	0	0	0	0	0	1	0	0	0	1	0	0	1	0	0	0	0	1	0	0	1	0	0	0	0	0	0	0	0	0	0	0	0	0	1	0	0	0	0	0	0	1	0	0
OTU_3278	0	0	1	0	0	0	0	0	0	0	2	0	0	0	0	1	0	0	0	0	0	0	0	0	0	0	0	0	0	0	0	0	0	0	0	0	0	0	0	0	0	0	0	0	0	0	0	1	0
OTU_2613	0	1	0	0	0	0	0	0	0	1	0	0	1	0	0	0	1	1	0	0	0	0	0	0	1	0	0	0	0	0	0	0	0	0	0	0	0	0	0	0	0	0	0	0	0	0	0	0	0
OTU_4160	0	0	2	0	0	0	1	0	0	0	0	0	0	0	0	0	0	0	2	0	0	0	0	0	0	0	0	0	0	0	0	0	0	0	0	0	0	0	0	0	0	0	0	0	0	0	0	0	0
OTU_15134	0	1	0	0	0	0	0	0	0	0	0	0	0	0	0	0	0	1	0	0	0	0	0	0	0	0	0	0	0	0	0	0	0	0	0	0	0	0	0	0	1	0	0	0	0	0	0	0	0
OTU_8420	0	0	0	0	1	0	0	1	0	0	3	0	1	0	1	0	1	0	0	0	0	0	0	0	0	0	0	0	0	0	5	0	0	0	0	0	0	0	0	0	0	0	0	0	0	0	0	0	0
OTU_6599	0	0	0	0	0	0	0	0	0	0	0	0	0	0	0	0	0	0	0	0	0	0	0	0	0	0	0	0	0	0	0	0	0	0	0	0	0	0	0	0	0	0	0	0	1	0	0	0	1
OTU_3586	0	0	0	0	0	0	0	0	0	0	0	0	0	2	0	0	0	1	0	1	0	0	1	0	0	0	0	0	0	0	0	0	0	0	1	1	0	1	0	0	0	0	0	0	0	0	0	0	0
OTU_56698	0	0	0	0	0	0	1	0	1	0	0	0	0	0	1	0	0	0	0	0	1	0	0	0	0	0	0	0	0	0	0	0	0	0	0	0	0	0	0	1	0	3	0	0	0	0	0	0	0
OTU_2769	2	0	0	0	1	0	0	0	0	0	0	0	1	0	0	1	0	0	0	0	1	0	0	0	0	0	0	0	0	0	0	0	0	0	0	0	0	0	0	0	0	0	0	1	1	0	0	0	0
OTU_199	0	0	0	0	0	0	0	0	0	0	0	0	0	0	0	0	0	0	0	0	0	1	0	0	0	0	0	0	0	0	0	0	1	0	0	0	0	1	0	0	0	0	0	0	0	0	1	0	1
OTU_2024	0	0	0	0	0	0	0	0	0	0	0	0	0	0	0	0	1	0	0	0	0	1	0	0	0	0	0	0	0	0	0	0	0	0	0	0	0	0	0	0	0	0	0	0	0	0	0	0	1
OTU_6001	0	0	0	0	0	0	0	0	1	0	0	0	0	0	1	0	0	0	0	0	0	0	0	0	0	0	0	1	1	0	0	0	0	0	0	0	0	1	0	1	0	0	0	0	0	0	0	0	1
OTU_5779	0	0	0	0	0	0	0	0	1	0	0	0	0	1	0	0	0	0	0	0	0	0	0	0	0	0	0	0	0	0	0	1	0	0	0	0	0	0	0	0	0	1	0	0	0	0	1	0	0
OTU_6573	0	0	0	0	0	0	0	0	0	0	0	0	0	1	0	0	0	0	1	0	0	0	0	0	0	0	0	0	0	0	0	0	0	0	0	0	0	0	0	0	0	0	0	2	0	0	0	0	0
OTU_8152	0	0	0	1	0	0	0	0	0	0	0	0	0	0	0	0	0	0	0	0	0	0	0	0	1	0	0	0	0	0	0	0	0	0	0	0	0	0	0	0	0	0	0	0	0	0	0	0	0
OTU_680	0	0	0	0	0	0	0	1	0	0	0	0	0	0	1	0	0	0	0	0	0	0	0	0	0	0	1	0	0	0	1	0	0	0	0	0	0	0	1	0	0	0	0	0	0	0	0	0	0
OTU_4827	0	0	0	0	0	1	0	0	0	0	1	0	0	0	0	0	0	0	0	0	0	0	0	1	0	0	0	0	0	1	0	0	1	0	0	0	0	0	0	0	0	1	1	0	0	0	0	0	0
OTU_3398	0	0	0	1	0	0	0	0	0	0	0	0	0	0	0	1	0	0	0	0	0	0	0	0	0	0	0	1	0	0	0	0	0	0	0	0	1	0	0	1	0	1	0	0	0	0	0	0	0
OTU_2081	0	0	0	0	0	0	0	0	0	0	0	0	0	1	0	0	0	0	0	0	0	0	1	0	0	0	0	0	0	0	0	0	0	1	0	0	0	0	0	0	0	0	0	0	0	1	0	0	0
OTU_1787	0	0	0	2	0	0	0	0	0	0	0	0	0	0	0	0	0	1	0	0	1	1	0	0	0	0	0	0	0	0	0	0	0	1	0	0	1	0	0	1	0	0	0	0	0	0	0	0	0
OTU_8313	0	0	0	0	0	0	0	0	0	0	0	0	0	0	0	0	0	1	0	0	0	0	0	0	0	0	0	0	0	0	0	0	0	0	1	0	0	0	0	0	0	1	0	0	0	1	0	0	0
OTU_896	0	0	0	0	0	0	0	0	1	0	0	0	0	0	1	0	0	0	0	0	0	0	1	0	0	1	0	0	0	0	0	0	1	0	0	0	0	0	1	0	0	0	0	0	0	0	1	0	0
OTU_10815	1	0	0	0	0	0	0	1	0	0	0	0	0	0	1	1	0	0	0	0	0	0	0	0	0	0	0	0	0	0	0	0	0	0	0	0	1	0	1	1	0	0	0	0	0	1	0	0	0
OTU_5058	0	0	0	0	0	0	0	1	0	0	0	1	0	0	0	2	1	0	0	0	0	0	1	0	0	0	0	0	0	0	1	0	0	0	0	0	0	0	0	0	1	0	0	0	0	0	0	0	0
OTU_474	0	0	0	1	0	0	0	0	0	0	0	0	0	0	0	0	0	0	0	1	0	0	0	0	0	0	0	0	0	0	0	0	0	0	0	1	0	1	0	0	0	0	0	0	1	0	0	0	0
OTU_406	0	0	0	0	0	0	0	0	0	1	0	0	0	0	0	0	0	0	0	0	0	0	0	0	0	0	0	0	0	0	0	0	1	0	0	0	0	0	0	0	0	0	0	0	0	1	0	0	0
OTU_8159	0	1	0	0	0	0	0	0	1	0	0	0	0	0	0	0	0	0	1	0	0	0	0	0	0	0	0	0	0	2	0	0	0	0	0	0	0	0	0	0	0	0	1	0	0	0	0	0	0
OTU_8955	0	0	0	0	0	0	0	0	0	0	0	0	0	0	0	0	0	0	1	0	0	0	0	0	0	0	0	0	1	0	0	0	0	0	0	1	0	0	0	0	0	0	0	0	0	0	0	0	0
OTU_837	0	0	0	1	0	0	0	1	0	0	0	0	0	0	0	0	0	0	0	0	0	0	0	0	0	0	0	0	0	0	0	0	0	0	0	0	1	0	0	0	1	0	0	0	0	0	0	0	0
OTU_6854	1	0	0	0	0	0	0	0	0	0	0	0	0	0	0	0	0	0	0	1	0	0	0	0	0	0	0	0	0	0	0	0	1	0	0	0	1	0	1	0	0	0	0	0	0	0	0	1	0
OTU_228	0	0	0	0	0	0	0	0	0	0	0	0	0	0	0	0	0	0	0	0	0	0	0	0	0	0	0	0	1	0	0	0	0	0	0	0	0	0	0	0	0	0	0	0	2	0	0	0	0
OTU_10076	0	0	0	0	0	0	0	0	0	0	0	0	0	0	0	0	0	0	0	0	0	1	1	1	0	0	0	0	0	0	0	0	0	0	1	0	0	0	0	0	1	0	0	0	0	0	0	0	0
OTU_12905	0	0	0	0	0	0	0	0	0	0	0	0	0	0	0	0	0	0	0	0	0	0	0	0	0	0	0	0	0	0	0	0	0	0	0	0	1	1	0	0	0	1	0	0	0	0	0	0	0
OTU_2143	0	0	0	0	0	0	0	0	0	0	0	0	0	0	0	0	0	1	0	0	0	0	0	0	0	1	0	0	0	0	0	0	0	0	1	0	0	0	0	0	0	0	0	0	0	0	0	0	0
OTU_4767	0	0	0	0	0	0	0	0	0	0	1	0	0	0	0	0	0	0	0	0	0	0	0	0	0	0	0	0	0	0	0	0	0	0	0	0	1	0	0	0	0	0	0	1	0	0	0	0	0
OTU_582	0	0	0	0	0	0	0	0	0	0	0	0	0	0	0	0	0	0	0	0	0	1	0	0	0	1	0	0	0	0	0	0	0	0	0	0	0	0	0	0	0	0	0	0	0	0	0	0	0
OTU_1588	0	0	0	0	0	0	0	0	0	0	0	0	1	0	1	0	0	0	1	0	0	0	1	0	0	0	0	0	0	0	0	1	0	0	1	1	0	1	1	0	0	0	0	0	1	0	0	0	0
OTU_14802	0	0	0	1	0	0	0	0	1	0	0	0	0	0	0	0	0	0	0	0	0	0	0	1	0	0	0	0	0	0	0	0	0	0	0	0	0	0	0	0	0	0	0	0	0	0	0	0	0
OTU_6812	0	0	0	0	0	0	0	1	0	0	0	0	0	0	0	0	0	0	0	0	0	0	0	0	0	0	0	0	0	0	0	0	0	0	0	0	0	0	0	0	0	1	0	0	0	0	0	0	0
OTU_4088	0	0	0	1	0	0	1	0	0	0	0	0	0	0	0	0	2	0	0	0	0	0	0	0	0	0	0	0	1	0	0	0	0	0	0	0	0	0	0	0	0	0	1	0	0	0	1	0	0
OTU_2253	1	0	0	0	0	0	0	1	0	0	1	0	0	0	2	0	0	0	0	0	0	0	0	0	0	1	0	0	1	0	0	0	0	0	0	0	0	0	1	0	1	0	0	0	0	0	0	0	0
OTU_10479	0	0	0	0	0	0	0	0	0	0	0	0	0	0	0	0	0	0	0	0	0	1	0	0	0	0	0	1	0	0	0	0	0	0	0	1	0	0	0	0	0	0	0	2	0	0	0	0	0
OTU_5183	0	0	0	0	0	0	0	0	0	0	0	0	0	0	0	0	0	0	0	0	0	0	0	0	0	0	0	0	0	0	0	0	0	0	1	0	0	0	0	0	0	0	0	0	0	0	0	0	2
OTU_31600	1	0	0	1	0	0	0	0	0	0	0	0	0	0	2	0	0	0	0	0	0	0	0	0	0	0	0	0	0	0	0	0	1	0	0	0	0	0	0	0	0	1	0	0	0	0	0	0	0
OTU_470	0	0	0	0	0	0	0	0	0	0	0	0	0	0	0	0	0	0	0	0	0	0	1	0	0	0	0	0	0	0	0	0	0	0	1	1	0	0	0	1	1	0	0	0	0	0	0	0	0
OTU_9297	1	0	0	0	0	0	0	1	1	0	0	0	0	0	0	0	1	1	0	0	0	0	0	0	0	0	0	0	0	0	0	0	0	0	0	0	1	0	0	0	0	0	0	0	0	0	0	0	0
OTU_212	0	0	0	0	0	0	0	0	0	0	0	0	0	0	0	0	0	0	0	0	0	0	0	0	0	0	0	0	0	0	0	0	0	0	0	0	0	0	0	0	0	0	1	1	0	1	0	1	0
OTU_937	0	0	0	0	0	0	0	0	0	0	0	0	0	0	0	0	0	0	0	0	0	0	0	1	0	0	0	0	0	0	0	0	0	0	0	0	0	0	0	0	0	0	0	0	0	0	0	0	0
OTU_43986	0	1	0	0	0	0	0	0	0	0	0	0	0	0	0	1	0	0	1	0	0	1	0	1	0	0	1	0	0	0	0	0	1	0	0	0	1	0	0	0	0	0	0	0	0	0	0	0	0
OTU_1830	0	1	0	0	0	0	0	0	0	0	0	0	0	0	0	0	0	0	1	0	1	0	0	0	0	0	0	0	0	0	0	0	1	0	0	0	0	0	0	0	1	0	0	0	0	0	0	0	0
OTU_7286	0	0	0	0	0	0	1	0	0	0	0	0	0	0	0	0	0	0	3	0	0	0	0	0	0	0	0	0	0	0	0	0	1	0	0	1	0	0	0	0	2	0	0	0	0	0	0	0	0
OTU_764	0	0	0	0	0	0	0	0	0	0	0	1	0	1	0	0	0	0	0	0	0	0	0	0	0	0	0	0	0	0	0	0	0	0	0	0	0	0	0	0	0	1	0	0	0	0	0	0	0
OTU_9871	0	0	0	0	0	0	0	0	0	0	0	0	0	0	0	0	1	0	0	1	0	0	0	0	0	0	1	1	0	0	0	0	0	0	0	0	0	0	0	0	0	0	0	0	0	0	0	0	0
OTU_13773	0	0	1	0	0	0	0	0	0	0	0	0	0	0	0	0	0	0	0	0	0	0	0	0	0	0	0	0	0	0	0	0	0	0	0	0	0	0	0	0	0	0	0	0	0	0	0	0	0
OTU_17392	0	0	1	1	0	0	0	0	0	0	0	0	0	0	0	0	0	0	0	0	0	0	0	0	0	0	0	0	0	0	0	0	0	0	0	0	0	0	0	1	0	0	0	0	0	0	0	0	0
OTU_1962	0	0	0	0	0	0	0	0	0	0	0	0	0	0	0	0	0	0	0	0	0	0	0	0	0	0	0	0	0	0	1	0	0	0	0	0	0	0	0	0	0	0	1	0	0	0	0	0	1
OTU_10994	0	0	0	0	0	0	1	0	0	0	0	0	2	0	0	1	0	0	0	0	0	0	0	0	0	0	0	0	0	0	0	0	0	0	0	0	0	0	0	0	0	0	0	1	0	0	0	0	0
OTU_12964	0	0	0	0	0	0	0	0	0	0	0	0	0	0	0	0	0	0	0	0	0	1	0	0	0	0	0	0	0	0	0	0	0	1	0	0	0	0	0	0	0	0	0	1	0	0	1	0	0
OTU_4665	0	0	0	0	0	0	0	0	0	1	0	0	0	0	0	0	0	0	0	1	1	0	0	0	0	0	0	0	0	0	0	0	0	0	0	0	0	0	1	0	0	0	0	0	0	0	0	0	0
OTU_3134	1	0	0	0	0	0	0	0	0	0	0	0	0	0	0	0	0	0	0	0	0	0	1	0	0	0	0	0	0	0	0	0	0	0	0	0	0	0	0	0	0	0	0	1	0	0	0	0	0
OTU_420	0	0	0	0	0	0	0	0	0	0	0	0	0	0	0	0	0	0	0	0	0	0	0	0	0	0	0	0	0	0	0	0	0	0	0	0	0	0	0	0	1	0	0	0	0	0	0	1	0
OTU_8944	1	0	0	0	0	0	0	0	0	0	0	0	0	0	0	1	0	0	0	0	1	0	0	0	1	0	0	0	0	0	0	0	0	0	0	0	0	0	0	0	0	1	0	0	0	0	0	0	0
OTU_7173	0	0	0	0	0	0	0	0	0	0	0	0	0	0	0	0	0	0	1	0	0	0	0	0	0	0	0	0	0	1	0	0	0	0	0	0	0	0	0	0	0	0	0	0	0	1	0	1	0
OTU_11796	1	0	0	0	1	0	0	0	0	0	0	0	0	0	0	0	0	0	0	0	0	0	0	1	0	0	0	0	0	0	1	0	0	0	0	0	0	0	0	0	0	0	0	0	0	0	0	0	0
OTU_14122	0	0	0	0	0	0	0	0	0	0	0	2	0	0	1	0	0	0	1	0	0	1	0	0	0	0	0	0	0	0	0	0	1	0	1	0	0	0	0	0	0	0	0	0	0	0	0	0	0
OTU_10037	0	0	0	0	0	0	0	0	1	0	0	0	1	0	0	0	0	0	0	0	0	0	0	0	0	0	0	1	0	0	0	0	0	0	0	0	1	0	0	0	0	0	0	0	0	0	0	0	0
OTU_11292	0	0	0	0	0	0	0	0	0	0	0	0	0	0	0	0	0	0	0	0	0	1	0	0	0	0	0	0	0	0	0	0	0	0	0	0	1	0	0	0	0	0	0	0	0	0	0	0	0
OTU_7661	0	0	0	0	0	0	0	0	0	0	0	0	0	0	0	0	0	0	0	1	0	0	0	0	1	0	0	0	0	0	0	1	0	0	0	0	0	0	1	0	1	0	0	0	0	0	0	0	0
OTU_290	0	1	0	0	0	0	0	0	0	0	0	0	0	0	0	0	0	0	0	0	1	0	0	0	0	0	0	0	0	0	0	1	0	1	0	0	1	0	0	0	0	0	0	0	0	0	0	0	0
OTU_2843	0	0	0	0	1	0	0	0	2	0	0	0	0	0	0	0	0	0	0	0	0	0	0	0	0	0	0	0	0	0	0	0	0	0	0	0	0	1	0	0	0	0	0	0	0	0	0	0	0
OTU_3781	0	0	0	0	0	0	0	0	1	0	0	0	0	0	0	0	0	0	0	0	0	0	0	0	0	0	0	0	0	0	0	0	0	0	0	0	0	0	0	0	0	0	0	0	0	0	0	0	0
OTU_10469	0	0	0	0	1	0	0	0	0	0	0	0	0	0	0	0	0	0	0	0	0	0	0	0	0	0	0	0	0	0	0	0	1	1	0	1	0	0	0	0	0	0	0	0	0	0	1	1	0
OTU_5912	0	0	0	0	0	0	1	0	1	0	0	0	0	0	0	0	1	0	0	0	0	0	0	0	0	0	0	0	0	0	2	0	0	0	0	0	0	0	0	0	0	0	0	0	0	1	0	0	0
OTU_8024	0	0	0	0	0	0	0	0	0	0	0	0	0	0	1	0	0	0	0	0	0	0	0	0	0	0	0	0	0	0	0	0	0	0	0	0	0	0	0	0	0	0	0	0	0	0	0	1	0
OTU_17440	0	0	1	0	1	1	0	1	0	0	0	0	0	0	0	0	0	0	0	0	0	0	0	0	0	0	0	0	0	0	0	0	0	0	0	0	0	0	0	0	0	1	0	0	0	0	1	0	0
OTU_3186	0	0	0	1	0	1	0	0	0	0	0	0	0	0	0	0	0	0	0	0	0	1	0	0	0	0	0	0	0	0	0	0	1	1	0	0	0	0	0	0	0	1	0	0	0	0	1	0	0
OTU_648	0	0	0	0	0	0	0	0	0	0	0	0	0	0	1	0	0	0	0	0	0	0	0	0	0	0	0	0	0	0	0	0	0	1	0	0	0	0	1	0	0	0	0	0	0	0	0	0	0
OTU_4105	0	0	0	0	1	0	1	1	0	0	0	0	0	0	0	0	0	0	0	0	0	0	0	0	0	1	0	0	1	2	1	0	0	0	0	0	0	0	0	0	0	0	0	0	0	0	0	0	0
OTU_10301	0	0	0	0	1	0	0	0	0	0	0	0	0	0	0	0	0	0	0	0	0	0	0	0	0	0	0	0	0	0	0	0	0	1	0	0	0	0	0	0	0	0	0	0	0	0	0	0	0
OTU_482	0	0	0	0	0	0	0	0	0	0	0	0	0	0	0	0	0	0	0	0	0	0	0	0	0	0	0	0	0	0	0	0	1	0	0	0	0	0	0	0	0	0	0	0	1	0	0	0	0
OTU_9299	0	0	0	0	0	0	0	0	0	0	0	0	1	1	0	0	0	0	2	0	0	0	0	0	0	0	0	0	0	0	0	0	0	1	0	0	0	0	0	0	0	0	0	0	0	0	0	0	1
OTU_9296	0	0	0	0	0	0	0	0	0	0	0	0	1	0	0	0	1	0	0	0	0	0	0	0	0	0	0	0	1	0	0	0	0	0	0	0	0	1	0	0	0	0	0	0	0	0	1	0	0
OTU_517	0	0	0	0	0	1	0	1	0	0	0	0	0	0	0	0	0	0	0	0	0	0	0	0	0	0	0	0	0	0	0	0	0	0	0	0	0	0	0	0	0	0	0	0	0	0	0	0	0
OTU_5574	0	0	0	0	1	0	1	0	0	0	2	0	0	0	0	0	0	0	0	0	0	0	0	0	0	0	0	0	0	0	5	0	0	0	0	0	0	0	0	0	0	0	0	0	0	0	0	0	0
OTU_3332	0	0	0	1	0	0	0	0	0	0	1	0	0	0	0	0	0	0	1	0	0	1	0	0	0	0	0	0	0	0	0	0	0	0	0	0	0	0	0	0	0	0	0	0	0	0	0	0	1
OTU_4887	0	0	0	0	0	0	0	0	0	0	0	0	15	0	0	0	0	0	0	0	0	0	0	0	0	0	0	0	0	0	0	0	0	0	0	0	0	0	0	0	0	0	0	0	0	0	0	0	0
OTU_2829	0	0	0	1	0	0	0	0	0	0	0	0	1	0	0	0	0	0	0	0	0	0	0	1	0	1	0	0	0	0	0	0	0	0	0	0	0	0	0	0	0	0	0	0	0	0	0	0	0
OTU_4911	0	0	0	1	0	0	0	0	0	0	0	0	0	0	0	2	0	0	0	1	0	0	0	0	0	0	0	0	0	0	0	0	0	0	0	0	0	1	0	0	0	0	0	0	0	0	0	0	0
OTU_2846	0	0	0	0	0	0	0	0	0	0	0	0	0	0	0	1	0	0	0	0	0	0	0	0	0	0	0	0	0	1	0	0	2	0	0	0	0	0	0	0	0	0	0	0	0	0	0	0	0
OTU_12164	1	0	0	0	0	0	0	0	0	1	0	0	1	0	0	1	0	0	0	0	0	0	0	0	0	0	0	0	1	0	1	0	0	0	0	0	0	0	0	0	0	0	0	0	0	0	0	0	0
OTU_3706	0	1	0	0	0	0	0	0	0	0	0	0	0	0	0	0	0	0	0	0	0	0	0	0	0	0	0	0	0	0	0	0	0	0	1	0	1	0	0	0	1	0	0	0	0	0	0	0	0
OTU_930	0	0	0	0	0	0	0	0	0	0	0	0	0	0	0	1	0	0	0	0	0	0	0	0	0	0	0	0	0	0	0	0	0	0	0	0	0	0	0	0	1	0	1	0	0	0	0	0	0
OTU_2561	0	1	0	0	0	0	0	0	0	0	0	0	0	0	0	0	0	0	0	0	0	0	0	0	0	0	0	0	0	0	0	0	0	0	0	0	0	0	0	0	0	0	0	0	0	0	1	0	0
OTU_262	0	0	0	0	0	0	0	0	0	0	0	0	0	1	0	0	0	0	0	0	0	0	0	0	0	0	0	0	0	0	1	0	0	0	0	0	0	0	0	1	0	0	0	0	0	0	0	0	0
OTU_13725	0	0	0	0	0	0	0	1	0	0	0	0	0	0	0	0	0	0	0	0	0	0	0	0	0	1	1	0	1	0	0	0	0	0	0	0	0	0	0	0	0	0	0	0	0	0	0	0	0
OTU_4726	0	0	0	0	0	1	0	0	0	0	0	0	0	0	0	0	0	0	0	0	0	0	0	1	0	0	0	0	0	0	0	0	0	0	0	1	0	0	0	0	0	0	1	0	0	0	0	0	1
OTU_3730	0	0	0	0	1	0	1	0	0	0	0	0	0	1	0	0	0	0	0	1	0	0	0	0	0	0	0	0	0	0	0	0	1	0	0	0	0	0	0	0	0	0	0	0	0	0	0	0	1
OTU_2568	0	0	0	0	0	0	0	0	0	0	0	0	0	0	0	0	0	0	0	0	0	0	0	0	0	0	0	0	0	0	0	0	1	0	0	0	0	0	1	0	0	0	0	0	0	0	0	0	0
OTU_10961	1	0	0	0	0	1	0	0	0	0	0	0	0	0	0	0	0	0	0	0	0	0	0	0	0	0	0	0	0	0	0	0	1	1	0	0	0	0	0	0	0	0	0	0	0	0	0	0	0
OTU_511	0	0	0	0	0	0	0	0	0	0	1	0	0	1	0	0	0	0	0	0	0	0	0	1	1	0	0	0	0	0	0	0	0	1	1	0	0	0	0	1	0	0	0	0	0	0	0	0	0
OTU_8599	0	0	0	0	0	0	0	0	0	0	0	0	0	0	1	1	0	0	0	0	0	0	1	0	0	0	0	0	1	0	0	0	0	0	0	0	0	0	0	0	0	0	0	0	0	0	0	0	0
OTU_5273	0	0	0	0	1	0	0	0	0	0	0	0	0	0	0	0	1	0	0	0	0	1	0	0	0	0	0	0	0	1	0	0	0	0	0	0	0	1	0	0	0	0	0	0	0	0	0	0	1
OTU_9285	0	0	0	0	0	0	0	0	0	1	0	0	0	0	0	0	0	0	0	0	0	0	0	0	0	0	2	0	0	0	0	0	0	0	0	0	0	0	0	1	0	0	0	0	0	0	0	0	1
OTU_5973	0	0	0	0	0	0	0	0	0	0	0	0	0	1	0	0	0	0	0	0	0	0	0	2	0	0	0	0	0	0	0	0	0	0	0	0	0	2	0	0	0	0	0	1	0	0	0	0	0
OTU_4305	1	0	0	0	1	0	0	0	0	0	0	0	0	0	0	0	0	0	0	0	0	0	0	0	0	1	0	0	0	0	0	0	0	0	0	1	2	0	0	0	0	0	0	0	0	0	0	0	0
OTU_15951	0	0	0	0	0	0	1	0	0	1	0	0	0	0	0	0	0	0	0	0	0	1	0	0	0	0	0	0	0	0	0	0	0	1	0	0	0	0	0	0	0	0	0	0	0	0	0	0	0
OTU_521	0	0	0	0	0	1	0	1	0	0	0	0	0	0	0	0	0	0	0	0	0	0	0	1	0	0	0	0	0	0	0	1	0	0	0	0	0	0	0	0	0	0	0	0	0	0	0	0	0
OTU_10988	0	0	1	0	0	0	0	0	0	0	0	0	0	0	0	0	0	0	0	1	0	0	0	0	0	0	0	0	0	0	0	0	0	0	0	1	0	0	0	0	0	0	0	0	0	0	0	0	0
OTU_31094	1	0	0	0	0	1	0	0	0	1	0	0	0	1	1	1	1	0	0	0	0	0	0	0	0	0	0	0	0	0	0	0	0	0	0	0	0	0	0	0	0	0	1	0	0	0	0	0	0
OTU_958	0	0	0	0	0	0	0	0	0	0	0	0	0	0	0	0	0	0	0	0	0	0	0	0	0	0	0	1	0	0	0	0	0	0	0	0	0	0	0	0	0	0	0	0	0	1	0	2	1
OTU_5186	0	0	0	0	0	0	0	0	1	0	0	0	0	0	0	0	0	0	0	0	0	0	0	1	0	0	1	0	0	0	0	0	2	0	0	0	0	1	0	0	0	0	1	0	0	0	0	0	0
OTU_1971	0	0	0	0	0	0	0	0	0	1	0	0	0	0	0	0	0	0	0	0	0	1	1	0	0	0	0	0	0	0	0	0	0	0	0	0	0	1	0	2	0	0	0	0	0	0	0	0	0
OTU_605	0	0	0	0	0	0	0	0	2	0	0	0	0	1	0	0	0	0	1	0	0	0	0	0	0	0	0	0	0	0	0	0	0	0	0	0	0	0	0	0	0	0	1	0	0	0	0	0	0
OTU_5500	0	0	0	0	0	0	0	0	0	0	0	0	0	0	0	0	0	0	0	0	0	0	0	0	1	0	0	0	0	0	0	0	0	0	0	1	0	0	0	0	1	0	0	0	0	0	0	0	0
OTU_15927	0	0	0	0	0	0	0	0	0	0	0	0	0	0	0	0	0	0	0	0	0	0	0	1	0	0	0	0	2	0	0	0	0	0	0	0	0	0	1	0	1	0	0	2	0	0	0	0	0
OTU_14714	0	0	0	0	0	0	0	1	0	0	0	0	0	0	0	0	1	0	0	1	0	0	0	0	0	0	1	0	0	0	0	0	0	1	0	0	0	0	1	1	0	0	0	0	0	0	0	0	1
OTU_4926	0	0	0	0	0	0	0	0	0	0	0	0	0	1	0	0	0	1	0	0	0	0	0	0	0	0	0	0	0	1	0	1	0	0	0	0	0	0	0	0	0	0	0	0	0	1	1	0	0
OTU_1376	0	1	0	0	0	0	0	0	0	2	0	0	0	0	0	0	0	0	0	0	0	0	0	0	1	0	0	0	0	0	0	0	0	0	0	0	0	0	1	1	0	0	0	0	0	0	0	0	0
OTU_12908	1	0	0	0	0	0	1	0	0	0	0	0	0	0	0	1	1	1	0	2	0	0	0	0	0	0	0	0	1	0	0	0	0	0	0	0	0	0	0	0	0	0	0	0	0	0	0	0	0
OTU_10016	0	1	0	0	0	0	0	0	0	0	0	0	0	1	0	0	0	0	0	0	0	0	0	0	0	0	0	0	0	0	0	0	0	0	0	0	2	0	0	1	1	0	0	0	0	0	0	0	0
OTU_1391	0	0	0	0	0	0	0	0	1	0	0	0	0	0	0	0	0	0	0	0	0	0	0	0	0	0	0	0	0	0	1	0	0	0	0	0	0	0	0	0	0	0	0	0	0	0	0	0	0
OTU_2389	0	0	0	0	0	0	1	0	0	0	1	0	0	0	0	0	0	0	0	0	0	0	0	0	0	0	0	0	0	0	0	0	0	0	0	0	0	1	0	1	0	0	0	0	0	0	2	0	0
OTU_1565	0	0	0	0	0	0	0	0	0	0	0	0	0	0	0	0	0	0	0	0	0	0	0	0	1	0	0	0	2	0	1	1	0	0	0	0	0	0	0	0	0	0	0	0	0	0	0	0	0
OTU_13739	0	0	0	0	0	0	0	1	0	1	0	0	0	0	0	0	0	0	0	0	0	1	0	1	0	0	0	0	0	0	0	0	1	0	0	0	0	2	0	0	0	0	0	0	0	0	0	0	0
OTU_8156	0	0	0	0	0	0	0	0	1	0	0	0	0	0	0	0	0	0	0	0	1	0	0	1	0	0	0	0	0	0	0	1	0	2	0	0	0	0	0	0	0	0	1	0	0	0	0	0	0
OTU_10820	0	0	0	0	0	0	0	0	0	0	0	0	0	0	1	1	0	0	0	0	0	0	0	0	0	0	0	0	0	0	0	0	0	0	0	0	0	0	0	0	0	0	0	0	0	0	0	0	0
OTU_10010	0	0	0	0	0	0	0	0	0	0	0	0	0	0	0	0	0	0	0	1	0	0	0	0	0	0	0	0	0	0	0	0	0	0	1	0	0	0	3	0	0	0	0	0	0	0	0	1	0
OTU_12930	0	0	0	0	0	0	0	0	0	0	0	0	0	0	0	0	0	0	0	0	0	0	0	0	0	0	0	0	1	0	0	0	0	0	0	0	0	0	0	0	0	0	0	0	1	0	0	0	0
OTU_6975	0	0	0	0	0	0	0	0	0	0	0	0	0	1	0	0	0	0	1	0	0	0	0	0	0	0	0	0	0	0	0	0	0	0	0	0	0	0	0	0	0	0	0	0	0	0	0	1	0
OTU_9610	0	0	0	0	0	0	0	0	0	0	0	0	0	0	0	0	0	0	0	0	0	1	1	0	0	0	0	0	0	0	0	0	0	0	0	0	0	0	0	0	0	0	0	0	0	0	0	0	0
OTU_5265	0	0	0	0	0	0	0	0	0	0	0	0	0	0	0	0	0	0	0	2	1	0	0	0	0	0	0	0	0	0	0	2	0	0	0	0	0	0	0	0	0	0	0	0	0	0	0	0	0
OTU_8666	0	1	0	0	0	0	0	0	0	0	0	1	0	0	0	0	0	0	0	0	0	0	0	0	1	0	0	0	0	0	0	0	0	0	0	0	0	0	0	0	0	0	0	0	0	0	1	0	1
OTU_657	0	0	0	0	0	0	0	0	0	0	0	1	0	0	0	0	0	0	1	0	0	0	0	0	0	0	0	0	1	0	1	0	0	0	0	0	0	0	0	0	0	1	0	0	0	0	0	0	0
OTU_5680	0	0	0	2	1	0	0	0	0	0	0	0	0	0	0	0	1	0	0	0	0	0	3	0	0	0	0	0	0	0	0	0	0	0	0	0	0	1	0	0	0	0	0	0	0	1	1	0	1
OTU_6284	0	0	0	0	0	0	0	0	0	0	0	0	0	1	0	0	0	0	0	0	0	0	0	0	0	0	0	0	0	0	0	0	0	0	0	0	1	0	0	0	0	0	0	0	0	0	0	0	0
OTU_10489	0	0	0	1	0	1	0	0	0	0	0	0	0	0	0	0	1	0	0	1	0	0	0	0	0	1	1	1	0	0	0	0	0	0	0	0	0	0	0	0	0	0	0	0	0	0	1	0	0
OTU_2823	0	0	0	0	1	0	1	0	0	0	0	1	1	0	0	0	0	0	0	0	0	0	0	0	0	0	0	0	0	0	1	0	0	0	0	0	0	0	0	0	0	0	0	0	0	0	0	0	1
OTU_10486	0	0	0	0	0	0	0	0	0	0	0	0	0	0	0	0	0	0	0	0	0	0	0	0	0	0	0	0	0	0	0	0	0	0	0	0	0	0	0	0	0	0	0	0	0	0	0	0	0
OTU_14719	0	0	0	0	0	0	0	0	0	0	0	0	0	0	0	0	0	0	0	0	0	0	0	0	0	2	1	0	0	0	0	0	0	0	0	0	0	0	0	0	0	0	0	0	0	0	0	0	0
OTU_2599	0	0	0	1	0	0	0	0	0	0	0	1	0	1	0	0	0	0	0	0	0	0	0	0	0	0	0	0	0	1	0	0	0	0	0	0	0	0	0	0	0	0	0	0	0	0	0	1	0
OTU_6534	0	0	0	1	0	1	0	0	0	0	1	0	0	0	0	0	0	0	0	0	0	1	0	0	0	0	0	0	0	0	0	0	0	0	1	0	0	0	0	0	0	0	0	0	0	0	0	0	0
OTU_3546	0	0	0	0	0	0	0	0	0	0	0	0	0	0	0	0	0	0	0	0	0	0	0	0	0	0	0	0	0	0	0	0	0	0	0	0	0	0	0	0	0	0	0	0	0	0	0	0	0
OTU_3352	0	0	0	0	0	0	0	0	0	0	0	0	0	0	1	0	0	0	1	0	0	0	0	1	0	0	0	0	0	0	0	0	0	0	0	0	0	0	0	0	0	0	0	0	0	0	0	0	0
OTU_25841	0	0	0	0	0	0	0	0	0	0	0	0	0	0	0	0	0	0	0	0	0	0	0	0	0	0	0	0	0	0	0	0	0	0	1	0	0	0	0	0	0	0	1	0	1	1	0	1	1
OTU_259	0	0	0	0	0	1	0	0	0	0	0	0	0	0	0	0	1	0	0	0	0	0	0	0	0	0	0	0	0	0	0	1	0	0	0	0	0	0	0	0	0	0	0	0	0	0	0	0	0
OTU_1221	0	0	0	0	0	0	0	1	0	0	0	0	0	0	0	0	0	0	0	0	0	0	0	0	0	0	1	0	0	0	0	0	0	0	0	0	0	0	0	0	0	0	0	0	0	0	0	0	0
OTU_2349	0	0	0	0	0	0	0	0	0	0	0	0	0	0	0	0	1	0	0	0	0	1	0	0	0	0	0	0	1	0	0	0	0	0	0	0	0	0	0	0	0	0	0	0	0	0	0	0	0
OTU_10008	0	0	0	0	0	0	0	1	0	0	0	0	0	0	0	0	0	0	0	2	0	0	0	0	0	0	0	0	0	0	1	0	0	1	1	0	0	0	0	0	0	1	0	0	0	0	0	0	1
OTU_17263	0	0	1	0	0	0	0	0	0	0	0	0	0	0	0	0	0	0	0	0	0	0	0	0	0	0	0	0	0	0	0	0	0	0	1	0	1	0	1	1	0	0	0	0	0	0	0	0	0
OTU_4781	0	0	0	0	0	0	0	0	0	0	2	0	3	0	0	0	0	0	0	0	1	0	0	0	0	0	0	1	0	0	0	0	0	0	0	0	0	0	0	1	0	0	0	0	0	0	0	0	0
OTU_210	0	0	0	0	0	0	0	0	0	0	0	0	0	0	0	0	0	0	0	0	0	0	0	0	0	0	0	0	0	0	0	0	0	0	0	0	0	0	0	0	0	0	0	0	1	0	0	0	0
OTU_950	0	1	0	0	0	0	1	0	0	0	0	0	0	0	0	0	0	0	0	0	0	0	0	0	0	0	0	0	0	0	0	0	0	0	0	0	0	0	0	0	0	0	0	0	0	0	0	0	0
OTU_9992	0	0	0	0	0	0	0	0	0	0	0	0	0	1	0	0	0	0	0	0	1	0	0	0	0	0	0	0	0	0	0	0	0	0	0	0	0	1	0	0	0	1	0	0	0	0	0	0	0
OTU_3970	0	0	0	0	0	0	0	0	0	0	0	0	0	0	0	0	0	0	0	0	0	0	0	0	2	0	0	1	0	0	0	0	0	0	0	0	0	0	0	0	0	0	0	0	0	0	0	0	0
OTU_4436	0	0	0	0	0	0	0	0	0	0	0	0	0	0	0	0	0	0	0	0	0	0	0	0	0	1	0	0	1	0	0	0	0	0	0	0	0	0	1	0	0	0	0	0	0	1	0	0	0
[truncated: 9,037 more rows]
[truncated: 116 more columns]

## Sheet: BacteriaInfo
SampleID	Plant_species	Plant_type	replicate pot
Acm_1	Achillea millefolium	forb	3
Acm_2	Achillea millefolium	forb	2
Acm_3	Achillea millefolium	forb	1
Acm_4	Achillea millefolium	forb	5
Art_1	Arabidopsis thaliana	forb	2
Art_2	Arabidopsis thaliana	forb	3
Art_3	Arabidopsis thaliana	forb	4
Art_4	Arabidopsis thaliana	forb	1
Arm_1	Arnica montana	forb	3
Arm_2	Arnica montana	forb	5
Arm_3	Arnica montana	forb	2
Arm_4	Arnica montana	forb	4
Arm_5	Arnica montana	forb	1
Car_1	Campanula rotundifolia	forb	2
Car_2	Campanula rotundifolia	forb	3
Car_3	Campanula rotundifolia	forb	4
Car_4	Campanula rotundifolia	forb	5
Car_5	Campanula rotundifolia	forb	1
Cab_1	Capsella bursa-pastoris	forb	3
Cab_2	Capsella bursa-pastoris	forb	2
Cab_3	Capsella bursa-pastoris	forb	1
Cab_4	Capsella bursa-pastoris	forb	6
Cab_5	Capsella bursa-pastoris	forb	4
Cac_1	Carum carvi	forb	1
Cac_2	Carum carvi	forb	3
Cac_3	Carum carvi	forb	6
Cej_1	Centaurea jacea	forb	2
Cej_2	Centaurea jacea	forb	6
Cej_3	Centaurea jacea	forb	4
Cej_4	Centaurea jacea	forb	5
Crc_1	Crepis capillaris	forb	3
Crc_2	Crepis capillaris	forb	4
Crc_3	Crepis capillaris	forb	5
Crc_4	Crepis capillaris	forb	1
Gav_1	Galium verum	forb	5
Gav_2	Galium verum	forb	4
Gav_3	Galium verum	forb	6
Hyp_1	Hypericum perforatum	forb	6
Hyp_2	Hypericum perforatum	forb	2
Hyp_3	Hypericum perforatum	forb	3
Hyp_4	Hypericum perforatum	forb	1
Hyp_5	Hypericum perforatum	forb	5
Hyr_1	Hypochaeris radicata	forb	2
Hyr_2	Hypochaeris radicata	forb	5
Hyr_3	Hypochaeris radicata	forb	1
Hyr_4	Hypochaeris radicata	forb	3
Jav_1	Jacobaea vulgaris	forb	4
Jav_2	Jacobaea vulgaris	forb	5
Jav_3	Jacobaea vulgaris	forb	1
Jav_4	Jacobaea vulgaris	forb	4
Jav_5	Jacobaea vulgaris	forb	2
Jav_6	Jacobaea vulgaris	forb	3
Jav_7	Jacobaea vulgaris	forb	1
Jav_8	Jacobaea vulgaris	forb	3
Jav_9	Jacobaea vulgaris	forb	2
Lev_1	Leucanthemum vulgare	forb	5
Lev_2	Leucanthemum vulgare	forb	4
Lev_3	Leucanthemum vulgare	forb	1
Lev_4	Leucanthemum vulgare	forb	2
Lev_5	Leucanthemum vulgare	forb	3
Mar_1	Matricaria recutita	forb	2
Mar_2	Matricaria recutita	forb	4
Mar_3	Matricaria recutita	forb	6
Mar_4	Matricaria recutita	forb	3
Mar_5	Matricaria recutita	forb	1
Mes_1	Medicago sativa	forb	6
Mes_2	Medicago sativa	forb	4
Mes_3	Medicago sativa	forb	1
Mes_4	Medicago sativa	forb	2
Pla_1	Plantago lanceolata	forb	6
Pla_2	Plantago lanceolata	forb	3
Pla_3	Plantago lanceolata	forb	5
Pla_4	Plantago lanceolata	forb	1
Prv_1	Prunella vulgaris	forb	1
Prv_2	Prunella vulgaris	forb	4
Prv_3	Prunella vulgaris	forb	5
Prv_4	Prunella vulgaris	forb	2
Rua_1	Rumex acetosella	forb	6
Rua_2	Rumex acetosella	forb	5
Rua_3	Rumex acetosella	forb	3
Rua_4	Rumex acetosella	forb	2
Tam_1	Tagetes minuta	forb	1
Tam_2	Tagetes minuta	forb	5
Tam_3	Tagetes minuta	forb	3
Tam_4	Tagetes minuta	forb	6
Tam_5	Tagetes minuta	forb	2
Tav_1	Tanacetum vulgare	forb	2
Tav_2	Tanacetum vulgare	forb	9
Tav_3	Tanacetum vulgare	forb	6
Tav_4	Tanacetum vulgare	forb	1
Tao_1	Taraxacum officinale	forb	5
Tao_2	Taraxacum officinale	forb	2
Tao_3	Taraxacum officinale	forb	6
Tao_4	Taraxacum officinale	forb	3
Tao_5	Taraxacum officinale	forb	4
Thp_1	Thymus pulegioides	forb	5
Thp_2	Thymus pulegioides	forb	2
Thp_3	Thymus pulegioides	forb	6
Thp_4	Thymus pulegioides	forb	1
Thp_5	Thymus pulegioides	forb	3
Agc_1	Agrostis capillaris	grass	3
Agc_2	Agrostis capillaris	grass	2
Agc_3	Agrostis capillaris	grass	6
Agc_4	Agrostis capillaris	grass	5
Ags_1	Agrostis stolonifera	grass	1
Ags_2	Agrostis stolonifera	grass	3
Ags_3	Agrostis stolonifera	grass	6
Ags_4	Agrostis stolonifera	grass	5
Ags_5	Agrostis stolonifera	grass	2
Anod_1	Anthoxanthum odoratum	grass	4
Anod_2	Anthoxanthum odoratum	grass	3
Anod_3	Anthoxanthum odoratum	grass	2
Anod_4	Anthoxanthum odoratum	grass	6
Anod_5	Anthoxanthum odoratum	grass	5
Brh_1	Bromus hordeaceus	grass	5
Brh_2	Bromus hordeaceus	grass	6
Brh_3	Bromus hordeaceus	grass	1
Brh_4	Bromus hordeaceus	grass	2
Brh_5	Bromus hordeaceus	grass	4
Fef_1	Festuca filiformis	grass	4
Fef_2	Festuca filiformis	grass	5
Fef_3	Festuca filiformis	grass	6
Fef_4	Festuca filiformis	grass	1
Fef_5	Festuca filiformis	grass	3
Fer_1	Festuca rubra	grass	3
Fer_2	Festuca rubra	grass	4
Fer_3	Festuca rubra	grass	5
Fer_4	Festuca rubra	grass	1
Fer_5	Festuca rubra	grass	2
Hol_1	Holcus lanatus	grass	6
Hol_2	Holcus lanatus	grass	1
Hol_3	Holcus lanatus	grass	5
Hol_4	Holcus lanatus	grass	3
Hol_5	Holcus lanatus	grass	4
Lop_1	Lolium perenne	grass	3
Lop_2	Lolium perenne	grass	5
Lop_3	Lolium perenne	grass	6
Lop_4	Lolium perenne	grass	1
Lop_5	Lolium perenne	grass	2
Php_1	Phleum pratense	grass	1
Php_2	Phleum pratense	grass	4
Php_3	Phleum pratense	grass	5
Php_4	Phleum pratense	grass	2
Php_5	Phleum pratense	grass	3
Loc_1	Lotus corniculatus	legume	2
Loc_2	Lotus corniculatus	legume	4
Loc_3	Lotus corniculatus	legume	1
Loc_4	Lotus corniculatus	legume	1double
Tra_1	Trifolium arvense	legume	3
Tra_2	Trifolium arvense	legume	2
Tra_3	Trifolium arvense	legume	5
Tra_4	Trifolium arvense	legume	1
Trpra_1	Trifolium pratense	legume	3
Trpra_2	Trifolium pratense	legume	4
Trpra_3	Trifolium pratense	legume	2
Trpra_4	Trifolium pratense	legume	5
Trpra_5	Trifolium pratense	legume	1
Tre_1	Trifolium repens	legume	6
Tre_2	Trifolium repens	legume	4
Tre_3	Trifolium repens	legume	5
Tre_4	Trifolium repens	legume	2
Tre_5	Trifolium repens	legume	1
Vicra_1	Vicia cracca	legume	6
Vicra_2	Vicia cracca	legume	5
Vicra_3	Vicia cracca	legume	3
Vicra_4	Vicia cracca	legume	2
Vicra_5	Vicia cracca	legume	1
Visa_1	Vicia sativa	legume	1
Visa_2	Vicia sativa	legume	3
Visa_3	Vicia sativa	legume	5
Visa_4	Vicia sativa	legume	2
Visa_5	Vicia sativa	legume	6
unsoilf_1	uncond soil fridge	unsoilf	1
unsoilf_2	uncond soil fridge	unsoilf	2
unsoilf_3	uncond soil fridge	unsoilf	3
unsoilf_4	uncond soil fridge	unsoilf	4
unsoilf_5	uncond soil fridge	unsoilf	5
unsoilgreen_1	unc soil greenhouse\	unsoilgreen	6
unsoilgreen_2	unc soil greenhouse\	unsoilgreen	2
unsoilgreen_3	unc soil greenhouse\	unsoilgreen	5
unsoilgreen_4	unc soil greenhouse\	unsoilgreen	1
unsoilgreen_5	unc soil greenhouse\	unsoilgreen	3

## Sheet: FungiOTUtable
	ITS1	ITS10	ITS100	ITS101	ITS104	ITS106	ITS107	ITS108	ITS11	ITS110	ITS111	ITS112	ITS113	ITS114	ITS116	ITS117	ITS118	ITS120	ITS121	ITS122	ITS124	ITS127	ITS129	ITS130	ITS133	ITS134	ITS135	ITS138	ITS139	ITS140	ITS143	ITS146	ITS148	ITS149	ITS151	ITS153	ITS155	ITS156	ITS158	ITS160	ITS161	ITS162	ITS163	ITS164	ITS167	ITS168	ITS17	ITS170	ITS171
OTU1	1	0	1	4	0	0	3	0	1	0	0	0	1	1	0	0	0	0	1	0	0	2	0	0	1	1	0	0	1	0	3	3	0	0	0	0	2	0	1	1	1	1	0	0	0	0	0	2	1
OTU10	0	0	0	1	0	1	6	0	3	1	0	0	0	0	0	0	0	1	1	1	1	3	0	1	0	0	0	1	1	0	2	3	0	3	1	1	6	1	0	0	0	1	1	0	4	0	1	0	0
OTU100	0	0	0	0	0	0	1	0	0	0	0	0	0	0	0	0	0	0	0	0	0	0	0	0	0	0	1	0	0	0	0	0	0	0	0	2	1	2	0	0	0	1	3	0	0	0	0	0	1
OTU1000	0	0	0	0	0	0	0	0	0	0	0	0	0	0	0	0	0	0	0	0	0	0	0	0	0	1	0	0	0	0	0	0	1	0	0	0	0	0	0	0	0	0	0	0	0	0	1	0	0
OTU1001	5	9	19	46	3	3	42	2	2	7	3	0	5	15	0	4	5	11	15	18	20	6	3	16	4	37	17	38	6	0	40	1	20	2	1	34	42	14	12	10	8	78	58	3	29	10	9	14	18
OTU1002	0	0	0	0	0	0	0	0	0	0	0	0	0	0	0	0	0	0	0	0	0	0	0	0	0	0	0	0	0	0	0	0	0	0	0	0	0	1	1	0	0	0	0	0	0	0	0	0	0
OTU1003	0	0	0	0	0	0	0	0	0	0	0	0	0	0	0	0	0	0	0	0	2	0	0	0	0	0	0	0	0	0	1	0	0	0	0	0	5	0	1	0	1	10	14	2	0	0	1	4	0
OTU1004	0	1	0	0	0	0	4	1	1	0	0	0	0	0	0	0	0	0	0	0	0	0	0	0	0	2	0	1	0	0	2	1	0	0	0	0	2	0	0	0	1	1	0	0	0	0	0	0	0
OTU1005	0	1	0	0	0	0	0	0	0	0	0	0	0	0	0	0	0	0	0	0	0	0	0	0	0	0	0	0	0	0	0	0	0	0	0	0	0	0	0	0	0	0	0	0	0	0	0	0	0
OTU1006	0	0	0	0	0	0	0	0	0	0	0	0	0	0	0	0	0	2	0	0	0	0	0	0	0	0	0	0	0	0	0	0	0	1	1	0	0	0	0	1	0	1	0	0	0	0	0	0	0
OTU1007	0	0	0	6	0	0	32	0	1	0	0	0	2	0	0	0	2	0	0	0	3	1	0	1	0	47	3	2	3	0	6	0	8	2	0	2	3	2	1	0	13	1	20	2	2	4	4	7	6
OTU1008	0	1	0	0	0	0	0	0	0	0	0	0	0	0	0	1	0	0	0	0	0	0	0	0	0	0	0	0	0	0	0	0	0	0	0	0	0	0	0	0	0	0	1	0	0	0	0	0	0
OTU1009	0	0	0	0	0	0	0	0	0	0	0	0	0	0	0	0	0	0	0	0	0	0	0	0	0	0	0	0	0	0	0	0	0	0	0	4	0	1	0	0	0	0	0	0	0	0	0	0	1
OTU101	0	0	0	1	2	0	0	0	0	0	0	0	0	0	0	0	0	0	0	0	0	0	0	0	0	0	0	0	0	0	0	0	0	0	0	0	1	0	0	0	0	0	0	0	0	0	0	0	0
OTU1010	0	0	0	0	0	0	0	0	0	0	0	0	0	0	0	0	0	0	0	0	0	0	0	0	0	0	0	0	0	0	0	0	0	0	0	0	0	0	0	0	0	0	0	0	0	0	0	0	0
OTU1011	0	0	0	2	0	0	0	0	0	0	0	0	0	0	0	0	0	0	0	0	0	0	0	0	0	2	0	0	0	0	1	0	0	0	0	0	0	0	0	0	0	0	0	0	0	0	0	0	0
OTU1012	0	0	0	0	0	0	0	0	0	0	0	0	0	0	0	0	0	0	0	0	0	0	0	1	0	0	0	0	0	0	0	0	0	0	0	0	1	0	0	0	0	0	0	0	0	0	0	0	0
OTU1013	0	0	0	0	0	0	5	2	0	0	0	0	0	0	0	0	0	0	0	0	0	0	0	0	0	0	0	0	0	0	0	0	0	0	0	0	0	0	0	0	0	0	0	0	0	0	0	0	0
OTU1014	0	0	0	0	0	0	0	0	0	0	0	0	0	0	0	0	0	0	0	0	0	0	0	0	0	0	0	0	0	0	0	0	0	0	0	0	0	0	0	0	0	1	0	0	0	0	0	0	0
OTU1015	0	2	0	0	0	0	0	0	0	0	0	0	0	0	0	0	0	0	0	0	0	0	0	0	0	0	0	0	0	0	0	0	0	0	0	0	0	0	0	0	0	0	0	0	0	0	0	0	0
OTU1016	0	0	0	0	0	0	0	0	2	0	0	0	0	0	0	0	0	0	0	0	0	0	0	0	0	0	0	0	0	0	0	0	0	0	0	0	0	0	0	0	0	0	0	0	0	0	0	0	0
OTU1017	0	1	0	0	0	0	0	0	2	0	0	0	0	0	0	0	0	0	0	0	0	0	0	0	0	0	0	0	0	0	0	0	0	0	0	0	0	0	0	0	0	0	0	0	0	0	0	0	0
OTU1018	0	0	1	0	0	0	0	0	0	0	0	0	0	0	0	0	0	0	0	0	0	0	0	0	0	0	0	0	0	0	0	0	0	0	0	0	0	0	0	0	0	0	0	0	0	0	0	0	0
OTU1019	0	0	0	0	0	0	0	0	0	0	0	0	0	0	0	1	0	0	0	0	0	0	0	0	0	0	0	0	0	0	0	0	0	0	0	0	0	0	0	0	0	0	0	0	0	0	0	0	0
OTU102	0	0	0	0	0	0	0	0	0	0	0	1	0	0	0	0	0	0	0	0	0	1	0	0	1	0	3	0	0	0	0	0	0	1	0	0	3	1	0	0	0	1	2	0	0	0	0	0	0
OTU1020	0	0	0	0	0	0	0	0	0	0	0	0	0	0	0	0	0	0	0	0	0	0	0	0	0	0	0	0	0	0	0	0	0	0	0	0	0	0	0	0	0	0	0	0	0	0	0	0	0
OTU1021	0	0	0	0	0	0	0	0	0	0	0	0	0	0	0	0	0	0	0	0	0	0	0	1	0	0	0	0	0	0	0	0	0	0	0	0	0	0	0	0	1	0	0	0	0	0	0	0	0
OTU1022	0	0	0	0	0	0	0	0	1	0	0	0	0	0	0	0	0	0	0	0	0	0	0	0	0	0	0	0	0	0	0	0	0	0	0	0	0	0	0	0	0	0	0	0	1	0	1	0	0
OTU1023	0	0	0	0	0	0	0	0	0	0	0	0	0	0	0	0	0	0	0	0	0	0	0	0	0	0	0	0	0	0	0	0	2	0	0	0	0	0	0	0	0	0	0	3	0	0	0	0	0
OTU1024	0	0	0	0	0	0	0	0	0	1	0	0	0	0	0	0	0	2	0	0	0	0	0	0	0	0	0	0	0	0	0	0	0	0	0	0	0	0	0	0	0	0	0	0	0	0	0	0	0
OTU1025	0	0	0	0	0	0	0	0	0	0	0	0	0	0	0	0	0	0	0	0	0	0	0	0	0	1	0	0	0	0	0	0	0	0	0	0	0	0	0	0	0	0	0	0	0	0	1	0	0
OTU1026	0	7	14	12	0	0	12	0	0	2	1	1	2	8	0	2	4	1	3	5	9	3	1	6	1	9	4	13	1	0	13	0	0	0	0	9	5	6	6	2	3	20	30	1	4	3	0	6	5
OTU1027	0	0	0	0	0	2	0	1	0	0	0	0	0	0	0	0	0	0	0	0	0	0	0	0	0	0	0	0	0	0	0	0	0	0	0	0	0	0	0	0	0	0	0	0	0	0	0	0	0
OTU1028	0	4	0	0	0	0	0	0	1	0	0	0	0	0	0	0	0	0	0	0	0	0	0	0	0	0	0	0	0	0	0	0	0	0	0	0	0	0	0	0	0	0	0	0	0	0	0	0	0
OTU1029	0	0	0	0	0	0	0	0	0	0	0	0	0	0	0	0	0	1	0	0	0	0	0	0	0	0	0	0	0	0	0	0	0	0	0	0	0	0	0	0	0	0	0	0	0	0	0	0	0
OTU103	0	1	0	0	0	0	0	0	0	0	0	0	0	0	0	0	0	0	0	0	0	1	0	0	0	0	0	0	0	0	0	1	0	0	0	0	0	0	0	0	0	0	0	0	0	0	0	0	0
OTU1030	0	0	0	0	0	0	0	0	0	0	0	0	0	0	0	0	0	0	0	0	0	0	0	1	0	0	0	0	0	0	0	0	0	0	0	0	0	0	0	0	0	0	0	0	0	0	0	0	0
OTU1031	0	0	0	0	0	0	0	0	0	0	0	0	0	0	0	0	0	0	0	0	0	0	0	0	0	0	0	0	0	0	0	0	0	0	0	0	0	0	0	0	0	0	0	0	0	0	0	0	0
OTU1032	0	0	2	0	0	2	0	0	8	0	0	0	0	0	0	0	1	0	0	0	0	1	1	0	0	2	3	0	0	0	0	0	0	0	1	2	1	0	2	0	0	1	0	0	1	3	0	0	4
OTU1033	1	6	0	14	0	16	9	1	1	1	1	3	1	8	0	0	0	0	0	0	8	2	0	8	0	16	1	10	0	0	2	4	3	6	3	2	10	2	2	2	6	1	1	2	2	1	0	3	33
OTU1034	1	0	0	7	0	0	0	0	0	1	0	0	0	0	0	0	0	0	0	0	0	2	0	0	0	0	0	0	0	1	0	0	0	1	0	0	0	0	0	0	0	0	0	0	0	0	0	1	0
OTU1035	0	0	0	0	0	0	0	0	0	0	0	0	0	0	0	0	0	0	1	0	0	0	0	0	0	0	0	2	0	0	0	0	0	0	0	0	0	0	0	0	0	0	0	0	0	0	0	0	0
OTU1036	0	0	0	0	0	0	0	0	0	0	0	0	1	0	0	0	0	0	0	0	0	0	0	0	0	0	0	0	0	0	0	0	0	0	0	0	0	1	0	1	0	0	0	0	0	0	0	0	0
OTU1037	0	0	0	0	0	0	0	0	0	0	0	0	0	0	0	0	0	0	0	0	0	0	0	0	0	0	0	0	0	0	0	0	0	0	0	0	0	0	0	0	0	0	1	0	0	0	0	0	0
OTU1038	0	0	0	0	0	0	0	0	0	0	0	0	0	0	0	0	0	0	0	0	0	0	0	0	0	0	0	0	0	0	0	0	0	0	0	0	0	0	0	0	0	0	0	0	0	0	0	0	0
OTU1039	0	0	0	0	0	0	0	0	0	0	0	0	0	0	0	0	0	0	0	0	0	0	0	0	0	2	0	0	0	0	0	0	0	0	0	0	0	0	0	0	0	0	0	0	0	0	0	0	0
OTU104	0	0	0	0	0	0	0	0	0	0	0	0	0	0	0	0	0	0	0	0	0	0	0	0	2	0	0	0	0	0	0	0	0	0	0	1	0	0	0	0	0	0	0	0	0	0	0	0	2
OTU1040	0	0	0	0	0	0	0	0	0	0	0	0	0	0	0	0	0	0	0	0	0	0	0	0	0	0	0	0	0	0	0	0	0	0	0	0	0	0	0	1	0	0	0	0	0	0	0	0	0
OTU1041	0	2	0	7	2	0	10	0	0	0	0	0	0	11	0	0	1	0	0	2	5	1	0	0	0	23	1	0	0	0	10	0	2	4	0	4	114	21	5	1	13	0	34	2	5	2	8	43	11
OTU1042	0	0	0	0	0	0	0	0	0	0	0	0	0	0	0	0	0	0	0	0	0	0	0	0	0	0	0	0	0	0	1	0	0	0	0	1	0	1	0	0	0	0	0	0	0	0	1	0	0
OTU1043	0	0	0	0	0	0	0	0	0	0	0	0	0	0	0	0	0	0	0	0	0	0	0	0	0	0	0	0	0	0	0	0	0	0	0	0	0	0	0	0	0	0	0	0	0	0	0	0	0
OTU1044	0	0	0	0	0	0	0	0	0	0	0	0	0	0	0	0	0	0	0	0	0	0	0	0	0	0	0	0	0	0	0	0	0	0	0	0	0	0	0	0	0	0	0	0	0	0	2	0	0
OTU1045	0	0	0	0	0	0	0	0	0	0	0	0	0	0	0	0	0	0	0	0	0	0	0	0	0	0	0	0	0	0	0	0	0	0	0	0	0	0	0	0	0	0	0	0	0	0	0	0	0
OTU1046	0	0	0	0	0	0	0	0	0	0	0	0	0	0	0	0	0	0	0	0	0	0	0	0	0	0	0	0	0	0	0	0	0	0	0	0	0	0	0	0	0	0	0	0	0	0	0	0	0
OTU1047	0	0	0	0	0	8	1	1	0	0	0	0	0	0	0	0	0	0	0	3	0	0	0	11	1	171	0	0	0	0	0	0	0	0	0	0	0	46	0	0	0	0	1	23	0	0	0	0	232
OTU1048	4	1	2	15	4	6	4	3	0	4	3	2	1	0	0	3	51	1	3	2	8	0	1	3	0	7	5	6	1	3	5	1	5	3	1	7	4	0	4	1	2	15	2	0	9	3	1	5	2
OTU1049	5	2	12	19	1	4	11	6	3	8	2	2	5	1	1	5	2	1	5	3	5	11	4	3	12	14	9	20	4	4	14	3	8	8	5	13	18	3	9	10	6	17	5	8	9	6	2	11	18
OTU105	0	0	0	0	0	0	0	0	0	0	0	0	0	0	0	0	0	0	0	0	0	0	0	0	0	0	0	0	0	0	0	0	0	0	0	0	0	0	1	0	0	0	0	0	0	0	0	0	0
OTU1050	0	0	0	0	0	0	0	0	0	0	0	0	0	0	0	0	0	0	0	0	0	0	0	1	3	9	0	0	0	0	36	0	0	0	0	0	0	0	0	0	0	0	0	0	0	0	0	0	0
OTU1051	0	0	0	0	0	0	0	0	0	0	0	0	0	0	0	0	0	0	1	0	1	0	0	0	0	0	0	0	0	0	1	0	0	0	0	0	0	0	0	0	0	11	9	3	0	0	0	5	0
OTU1052	2	6	0	0	0	0	0	0	6	0	0	0	0	0	0	0	0	0	0	0	0	0	0	0	0	0	0	0	0	0	0	0	0	0	0	0	0	0	0	0	0	0	0	0	0	0	0	0	0
OTU1053	0	0	0	8	1	0	0	0	0	0	0	0	2	0	0	0	0	0	0	0	1	0	0	0	1	0	1	0	0	0	0	0	0	0	0	0	0	0	2	0	0	1	2	0	0	0	0	1	0
OTU1054	0	0	0	0	0	0	0	0	0	0	0	0	0	0	0	0	0	0	0	0	0	0	0	0	0	2	1	2	0	0	0	0	0	0	0	0	0	0	0	0	0	0	0	0	0	0	0	0	0
OTU1055	0	0	1	0	0	0	0	0	0	0	0	0	0	0	0	0	0	0	0	0	0	0	0	0	0	0	0	0	0	0	1	0	0	0	0	0	0	0	0	0	0	0	0	0	0	0	0	0	0
OTU1056	0	0	0	0	0	0	0	0	0	0	0	0	0	0	0	0	0	0	0	0	0	0	0	0	0	0	0	0	0	0	0	0	0	0	0	0	0	0	0	0	0	0	0	0	0	0	0	0	0
OTU1057	0	0	0	0	0	0	0	0	0	2	0	0	0	0	0	0	0	0	1	0	0	0	0	0	0	0	0	0	0	0	0	0	0	0	0	1	0	0	1	0	0	0	0	0	0	0	0	0	0
OTU1058	0	0	0	0	0	0	0	0	0	0	0	0	0	0	0	0	0	0	0	0	0	0	0	0	0	0	0	0	0	0	0	0	2	0	0	0	0	0	0	0	0	0	0	0	2	0	0	0	1
OTU1059	0	0	2	0	0	0	0	0	0	0	0	0	0	0	0	0	0	0	0	0	0	0	0	0	0	0	0	0	0	0	0	1	0	0	0	0	0	0	0	0	0	0	0	0	0	0	0	0	0
OTU106	0	0	0	8	0	0	1	1	1	0	0	0	0	0	0	0	0	0	0	0	0	0	0	3	1	1	0	0	0	1	4	0	0	0	0	0	0	0	0	0	0	0	3	0	1	0	0	0	0
OTU1060	0	0	0	0	0	0	0	0	1	0	0	0	0	0	0	0	0	0	0	0	0	0	0	0	0	0	0	0	1	0	0	0	1	0	0	1	0	0	0	0	0	0	0	0	0	0	0	0	0
OTU1061	0	0	0	0	0	0	0	0	0	0	0	0	0	0	0	0	0	0	0	0	0	0	0	0	0	2	0	0	1	0	1	0	0	0	0	0	1	0	0	0	1	0	0	0	0	0	0	0	0
OTU1062	0	0	0	0	0	0	0	0	0	0	0	0	0	0	0	0	0	0	0	0	0	0	0	0	0	0	0	0	0	0	0	0	0	0	0	0	0	0	0	0	0	0	0	0	0	0	0	0	0
OTU1063	0	0	0	0	0	0	0	2	0	0	0	0	0	0	0	0	0	0	0	0	0	0	0	0	0	0	0	0	0	0	0	0	0	0	0	0	0	0	0	0	0	0	0	0	0	0	0	0	0
OTU1064	0	1	0	0	0	0	0	0	0	0	0	0	0	0	0	0	0	0	0	0	0	0	0	0	0	0	0	0	0	0	0	0	0	0	0	0	0	0	0	0	0	0	0	0	0	0	0	0	0
OTU1065	0	0	0	0	0	0	0	0	0	0	0	0	0	0	0	0	0	0	0	0	0	0	0	0	0	0	0	0	0	0	0	0	0	1	0	0	0	0	0	0	0	0	0	0	0	0	0	0	0
OTU1066	0	0	0	0	0	0	0	0	0	0	0	0	0	0	0	0	1	0	0	0	0	0	0	0	1	0	0	0	0	0	0	0	0	0	0	0	0	0	0	0	0	0	0	0	0	0	0	0	0
OTU1067	0	1	0	4	0	2	0	0	0	0	0	0	0	0	0	0	0	0	0	0	0	2	1	2	3	0	1	0	0	0	1	0	1	0	0	1	0	0	1	0	0	0	0	1	1	0	0	2	0
OTU1068	5	15	0	0	0	0	0	0	13	0	0	0	3	0	0	0	0	0	1	0	0	0	0	0	0	0	4	0	0	0	0	0	1	0	0	0	0	0	0	0	0	0	0	0	0	0	0	0	0
OTU1069	0	0	0	4	0	0	0	0	0	0	0	0	0	0	0	1	0	0	2	0	0	0	0	0	0	0	0	0	0	0	1	0	0	0	0	0	1	0	0	0	0	1	0	0	0	0	0	0	4
OTU107	0	0	0	0	0	0	0	0	0	1	0	0	0	0	0	0	0	0	0	0	0	0	0	0	0	0	0	0	0	0	0	0	0	0	0	0	0	0	0	0	0	0	0	0	0	0	0	0	0
OTU1070	0	0	0	0	0	0	1	0	0	0	0	0	1	0	0	0	0	0	0	0	0	0	0	0	1	0	1	0	0	0	0	0	0	0	0	1	1	0	0	0	0	1	0	0	0	0	1	0	0
OTU1071	0	0	0	0	0	0	0	0	0	0	0	0	0	0	0	0	0	0	0	2	0	0	0	0	0	0	0	0	0	0	0	0	0	0	0	0	0	0	0	0	0	0	0	0	0	0	0	0	0
OTU1072	0	0	0	0	0	0	0	0	0	0	0	0	0	0	0	1	0	0	0	0	0	0	0	0	0	0	0	0	0	0	0	0	0	0	0	1	0	0	0	0	0	0	0	0	0	0	0	1	0
OTU1073	0	0	0	0	0	0	2	0	0	0	0	0	0	0	0	0	0	0	0	0	0	0	0	0	0	0	0	0	0	0	0	0	0	0	0	0	0	0	0	0	0	0	0	0	0	0	0	0	0
OTU1074	0	0	0	0	0	0	0	0	0	0	0	0	0	0	0	0	0	0	0	0	0	0	0	0	0	0	0	0	0	0	0	0	0	0	0	0	0	0	0	0	0	0	0	0	0	0	0	0	0
OTU1075	0	0	0	0	0	0	0	0	0	0	0	0	0	0	0	0	0	0	0	0	0	0	0	0	0	6	0	0	0	0	0	0	0	0	0	0	0	0	0	0	0	0	0	0	0	0	0	0	0
OTU1076	0	0	0	0	0	0	0	0	0	0	0	0	0	0	0	0	0	0	0	0	0	0	0	0	0	0	0	0	0	0	0	0	0	0	0	0	0	0	0	0	0	0	0	0	0	0	0	0	0
OTU1077	0	0	0	0	0	0	0	0	0	0	0	0	0	0	0	0	0	0	0	0	0	0	0	0	0	0	0	0	0	0	0	0	0	0	0	0	0	0	0	0	0	0	0	0	0	0	0	0	0
OTU1078	0	3	0	0	0	0	0	0	0	0	0	0	0	0	0	0	0	0	0	0	0	0	0	0	0	0	0	0	0	0	0	0	0	0	0	0	0	0	0	0	0	0	0	0	0	0	0	0	0
OTU1079	0	0	0	3	0	0	0	0	0	0	0	0	0	0	0	0	0	0	0	0	0	0	0	0	0	0	0	0	0	0	0	0	0	0	0	0	0	0	0	0	0	0	0	0	0	0	0	0	0
OTU108	0	0	0	0	0	0	0	0	0	0	0	0	0	0	0	0	0	0	2	0	0	1	0	0	0	1	0	0	0	0	0	0	0	0	0	0	2	0	0	0	0	0	0	0	0	0	0	0	0
OTU1080	113	22	32	78	22	22	61	33	39	74	19	15	28	12	8	27	21	8	11	2	40	31	18	39	50	68	27	51	24	18	59	27	22	81	6	62	128	38	24	27	19	72	56	13	46	21	20	62	79
OTU1081	0	0	0	0	0	0	0	0	0	0	0	0	0	0	0	0	0	0	0	0	0	0	0	0	0	0	0	0	1	0	0	0	0	0	0	0	0	1	0	0	0	0	0	0	0	0	0	0	0
OTU1082	0	0	0	0	0	0	0	0	0	0	0	0	0	0	0	0	0	0	0	1	0	0	0	0	0	0	0	0	0	0	0	0	0	0	0	0	0	0	0	0	0	0	3	0	0	0	0	0	0
OTU1083	0	0	0	0	0	0	0	0	0	0	0	0	0	0	0	0	0	0	0	0	0	0	0	0	0	0	0	0	0	0	0	0	0	0	0	0	0	0	0	0	0	0	0	0	0	0	0	0	0
OTU1084	0	0	0	0	0	0	0	0	0	0	0	0	0	0	0	0	0	0	0	0	0	0	0	0	0	0	0	0	0	0	0	0	0	0	0	0	0	0	0	0	0	0	0	0	0	0	0	0	0
OTU1085	1	0	4	3	0	1	1	0	0	0	0	0	0	0	0	0	0	0	0	0	1	0	2	0	0	0	0	0	1	0	1	0	0	0	0	0	0	0	0	0	0	0	0	0	0	0	1	12	1
OTU1086	0	0	6	0	1	0	2	0	13	0	0	0	2	0	0	1	1	0	0	1	0	1	0	0	9	6	0	0	0	3	3	3	0	4	0	6	7	4	3	2	0	3	0	1	0	0	0	0	5
OTU1087	0	0	0	0	1	0	0	0	0	0	0	0	0	0	0	0	0	0	0	0	0	0	1	2	0	0	0	0	0	0	0	0	0	0	0	0	0	0	0	0	4	0	0	0	0	0	0	0	0
OTU1088	0	0	0	0	0	0	0	0	0	0	0	0	0	0	1	1	0	0	0	0	0	0	0	0	0	0	0	0	0	0	0	0	0	0	0	0	0	0	0	0	0	0	0	0	0	0	0	0	0
OTU1089	0	0	0	0	0	0	0	0	0	0	0	0	0	0	0	0	0	0	0	0	0	0	0	1	0	0	0	0	0	0	0	0	0	0	0	0	0	0	0	0	0	0	0	0	0	0	0	0	0
OTU109	0	0	0	0	0	0	0	0	0	0	0	0	0	0	0	0	0	0	0	0	0	0	0	0	0	0	0	0	0	0	0	0	0	0	0	0	0	0	0	0	0	0	0	0	0	0	0	1	0
OTU1090	0	0	0	0	0	0	0	0	0	0	0	0	0	0	0	0	0	0	0	0	0	0	0	0	0	0	0	0	0	0	0	0	0	0	0	0	0	0	0	0	0	0	0	0	0	0	1	0	0
OTU1091	0	1	0	0	0	0	0	0	0	0	0	0	0	0	0	0	0	0	0	0	1	0	0	0	0	0	0	0	0	0	0	0	0	0	0	0	0	1	0	0	0	0	0	0	0	0	0	0	1
OTU1092	0	0	0	1	0	0	0	0	0	0	0	0	0	0	0	0	0	0	1	0	0	0	0	0	0	0	0	2	0	0	0	0	0	1	0	0	0	2	0	0	0	0	0	0	0	0	0	0	0
OTU1093	1	0	0	0	0	0	1	0	0	0	0	0	0	0	0	0	1	0	0	0	0	0	0	0	0	0	0	0	0	0	1	0	0	0	0	0	0	1	0	0	0	0	0	0	1	0	0	0	0
OTU1094	0	0	0	0	0	0	0	0	0	0	0	0	0	0	0	0	0	0	0	0	0	0	0	0	1	0	0	0	0	0	1	0	0	2	0	0	0	0	0	0	0	0	0	0	0	0	0	0	0
OTU1095	1	0	0	0	0	0	0	0	1	0	0	0	0	0	0	0	0	0	0	0	0	0	1	0	0	0	1	0	0	0	0	0	0	0	0	0	0	0	0	1	0	0	0	0	0	0	3	0	0
OTU1096	0	0	0	0	0	0	0	0	0	0	0	0	0	0	0	0	0	0	0	0	0	0	0	0	0	0	0	0	0	0	0	0	0	0	0	0	0	0	0	0	0	0	0	0	0	0	0	0	0
OTU1097	0	0	0	0	0	0	0	0	0	0	0	0	0	0	0	0	0	0	0	0	0	0	0	0	0	0	0	0	0	0	0	0	0	0	0	0	0	0	0	0	0	0	0	0	0	0	0	0	0
OTU1098	0	0	0	0	0	0	0	0	0	0	0	0	0	0	0	0	0	0	0	0	0	0	0	0	0	0	0	0	0	0	0	0	0	0	0	0	0	0	0	0	0	0	0	0	1	0	0	0	0
OTU1099	0	0	0	0	0	0	0	0	0	0	0	0	0	0	0	0	0	0	0	0	0	0	0	0	0	0	0	0	0	0	0	0	0	0	0	0	0	0	0	0	0	0	0	0	0	0	0	0	0
OTU11	0	0	0	0	0	0	0	0	0	0	0	0	0	0	0	0	0	0	0	0	0	0	0	0	0	0	0	0	1	0	0	0	0	0	0	0	0	0	0	0	0	1	0	0	0	0	0	1	0
OTU110	0	0	0	1	0	0	0	0	0	0	0	0	0	0	0	0	0	0	0	0	0	0	2	1	0	0	0	1	0	0	1	2	1	1	0	1	2	0	2	0	1	1	0	0	1	0	2	0	1
OTU1100	0	4	0	2	0	0	0	0	0	0	0	0	1	0	0	0	0	0	4	0	0	0	0	0	0	1	2	0	0	0	0	0	0	0	0	1	0	2	0	0	0	0	4	0	0	0	1	0	5
OTU1101	2	0	0	1	0	0	0	0	0	0	0	1	0	0	0	0	0	0	0	0	1	0	0	0	1	0	0	0	0	0	1	1	0	0	0	0	1	0	0	0	0	1	0	0	0	0	1	0	0
OTU1102	0	0	0	0	0	1	0	0	0	0	0	0	0	0	0	0	0	0	0	0	0	0	0	0	0	0	1	0	0	0	0	0	0	0	0	0	0	0	0	0	0	0	0	0	0	0	0	0	0
OTU1103	2	0	0	0	0	0	3	0	0	2	0	0	0	0	0	0	0	0	0	0	0	0	0	0	0	0	0	0	0	0	0	0	0	0	0	0	1	0	0	0	0	0	0	0	0	1	0	0	0
OTU1104	0	0	0	0	0	0	0	0	0	0	0	0	0	0	0	0	0	0	0	0	0	0	0	0	0	0	0	0	0	0	0	0	0	0	0	0	0	0	0	0	0	0	0	0	0	0	0	0	0
OTU1105	0	0	0	1	0	0	1	1	0	0	0	0	0	0	0	0	1	0	0	0	0	0	0	0	0	0	0	0	0	0	0	0	0	0	0	0	0	2	0	0	0	0	2	1	0	0	0	0	0
OTU1106	0	0	0	0	0	0	0	0	0	0	0	0	0	0	0	0	0	0	0	0	0	0	0	0	0	0	0	0	0	0	0	0	0	0	0	0	0	0	0	0	0	0	0	0	0	0	0	0	0
OTU1107	0	0	0	0	0	0	1	0	0	0	0	0	0	0	0	0	0	0	0	0	0	0	0	0	0	0	0	0	0	0	0	0	0	1	0	0	0	0	0	0	0	3	0	0	0	0	0	0	0
OTU1108	0	0	0	0	0	0	0	0	0	0	0	0	0	0	0	0	0	0	1	0	0	0	0	0	0	0	0	0	0	0	0	0	0	0	0	0	0	0	0	0	0	0	0	0	0	0	0	0	0
OTU1109	0	0	0	0	0	0	0	0	1	0	0	0	0	0	0	0	0	0	0	0	0	0	0	0	0	0	0	0	0	0	0	0	0	0	0	0	0	0	0	0	0	0	0	0	0	0	0	0	0
OTU111	0	1	0	0	0	0	0	0	1	0	0	0	0	0	0	0	0	0	0	0	0	0	0	0	0	0	0	0	0	0	0	0	0	0	0	0	0	2	0	0	0	0	1	0	0	0	0	0	0
OTU1110	0	0	0	0	0	0	39	0	0	0	0	0	0	1	0	0	0	0	0	0	0	0	0	0	0	95	0	38	58	0	0	9	0	1	0	0	0	0	1	0	1	0	0	2	0	0	0	6	0
OTU1111	8	0	3	2	0	0	4	1	1	1	2	2	0	0	0	1	0	2	0	0	1	0	0	2	1	10	2	7	4	0	2	0	2	0	0	1	1	1	8	0	0	3	9	2	0	2	1	1	0
OTU1112	0	0	0	0	1	0	0	0	0	0	0	0	1	0	0	0	0	0	0	0	0	0	0	1	0	0	0	0	1	0	0	0	0	0	0	0	0	0	0	0	0	0	0	0	0	0	0	0	1
OTU1113	0	0	0	5	0	0	1	0	0	0	0	0	0	0	0	0	0	0	0	0	0	0	0	0	0	0	0	0	0	0	0	0	0	0	0	3	0	0	0	1	0	0	1	1	0	0	0	0	0
OTU1114	0	0	1	0	0	1	0	0	0	0	0	0	0	0	0	0	0	0	0	0	0	0	0	0	0	0	0	1	0	0	0	0	0	0	0	1	0	0	0	0	1	3	0	0	0	1	0	0	1
OTU1115	0	0	0	0	0	0	0	0	0	0	0	0	0	0	0	1	0	0	0	0	0	0	0	0	3	1	0	0	2	0	1	0	0	0	0	0	0	0	3	0	0	0	0	1	0	0	0	0	1
OTU1116	0	2	0	0	0	0	0	0	0	0	0	0	0	0	0	0	0	0	0	0	0	0	0	0	0	0	2	0	0	0	0	0	0	0	0	0	0	0	0	0	0	0	0	0	1	0	0	0	0
OTU1117	0	2	0	0	0	0	0	0	0	0	0	0	0	0	0	0	0	0	0	1	0	0	0	0	0	2	0	0	0	0	0	0	0	0	0	0	0	0	0	0	0	0	0	0	0	0	0	0	0
OTU1118	0	0	0	0	0	0	0	0	0	0	0	0	0	0	0	0	0	0	0	0	1	0	0	0	1	0	0	0	0	0	0	0	0	0	0	0	0	0	0	0	0	0	1	0	0	0	0	1	0
OTU1119	0	0	0	0	0	0	0	0	0	0	0	0	0	0	0	0	0	0	0	0	0	0	0	2	0	2	0	0	0	0	1	0	0	0	0	0	1	5	0	0	0	0	0	0	0	0	0	0	0
OTU112	0	0	0	0	0	1	0	0	0	0	0	0	0	0	0	0	0	0	0	0	0	0	0	0	0	0	0	0	0	0	0	0	0	0	0	0	0	0	0	0	0	0	0	0	0	0	0	0	0
OTU1120	0	0	0	0	0	0	0	0	0	0	0	0	0	0	0	0	0	0	0	0	0	0	0	0	0	0	0	0	0	0	0	0	0	0	0	0	0	0	0	0	0	0	0	0	0	0	0	0	0
OTU1121	0	0	0	0	0	0	0	0	0	0	0	0	0	0	0	0	0	0	0	0	0	0	0	0	0	0	0	0	0	0	0	0	0	0	0	0	0	0	0	0	0	0	0	0	0	0	0	0	0
OTU1122	0	0	0	1	0	0	0	0	0	2	0	0	0	0	0	0	0	0	0	0	0	0	0	0	0	0	2	0	0	0	0	0	0	0	0	0	0	0	0	0	0	0	0	0	0	0	0	0	0
OTU1123	0	0	0	0	0	0	0	0	0	0	0	0	0	0	0	0	0	0	0	0	0	0	0	0	0	0	0	0	0	0	1	0	0	0	0	0	0	0	2	0	0	0	0	0	0	0	0	1	3
OTU1124	0	0	0	0	0	0	0	0	4	0	0	0	0	0	0	0	0	0	0	0	0	0	0	0	0	0	0	0	0	0	0	0	0	0	0	0	0	0	0	0	0	0	0	0	0	0	0	0	0
OTU1125	0	0	0	0	0	0	0	0	0	0	0	0	0	0	0	0	0	0	0	0	0	0	0	0	0	0	0	0	0	0	0	0	0	0	0	0	0	0	0	0	0	0	0	0	0	0	0	0	0
OTU1126	0	0	0	0	0	0	4	0	0	0	0	0	0	0	0	0	0	0	0	0	0	0	0	0	0	0	0	0	0	0	0	0	0	0	0	0	0	0	0	0	0	0	0	0	0	0	0	0	0
OTU1127	0	0	0	0	0	0	0	1	0	0	0	0	0	0	0	0	0	0	0	0	0	0	0	0	0	0	0	0	0	0	0	0	0	0	0	0	0	0	0	0	0	0	0	0	0	0	0	0	0
OTU1128	0	0	0	0	0	0	0	0	2	0	0	0	0	0	0	0	0	0	0	0	0	0	0	0	0	0	0	0	0	0	0	0	0	0	0	0	0	0	0	0	0	0	0	0	0	0	0	0	0
OTU1129	0	0	0	0	0	0	0	0	1	0	0	0	0	0	0	0	0	0	0	0	0	0	0	0	0	0	0	0	0	0	0	0	0	0	0	0	0	0	0	0	0	0	0	0	0	0	0	0	0
OTU113	0	0	1	2	0	0	2	0	0	0	0	0	0	0	0	0	0	0	1	0	0	0	0	0	2	1	0	0	0	0	1	1	0	1	0	0	1	1	0	0	0	0	0	0	1	0	0	0	1
OTU1130	0	0	0	0	0	0	0	0	0	0	0	0	0	0	1	0	0	2	0	0	0	0	0	0	0	0	0	0	0	0	0	0	0	0	0	0	0	0	0	0	0	0	0	0	0	0	0	0	0
OTU1131	0	0	0	0	0	0	0	0	0	0	0	0	0	0	1	0	0	0	0	0	0	0	0	0	0	0	1	0	0	0	0	0	0	1	0	0	1	0	0	0	0	0	0	0	0	0	0	0	0
OTU1132	1	1	0	0	0	0	0	0	0	0	0	0	0	0	0	0	0	0	0	0	0	0	0	0	0	0	0	0	0	0	0	0	0	0	0	0	0	0	0	0	0	0	0	0	0	0	0	0	0
OTU1133	0	1	0	0	0	0	0	0	0	0	0	0	0	0	0	0	0	0	0	0	0	0	0	0	0	0	0	0	0	0	0	0	0	0	0	0	0	0	0	1	0	0	0	0	0	0	0	0	0
OTU1134	13	0	8	12	1	1	3	3	29	0	0	3	0	5	1	0	2	0	3	0	4	6	0	7	19	2	0	10	6	10	1	3	0	0	0	2	5	3	2	0	7	0	5	2	2	0	2	2	3
OTU1135	0	0	0	0	0	0	0	0	0	0	0	0	0	0	0	0	0	0	0	0	0	0	0	0	0	0	0	0	0	0	0	0	0	0	0	0	0	0	0	0	0	0	0	0	0	0	0	0	0
OTU1136	1	0	0	12	0	1	23	11	0	0	0	1	0	0	0	0	0	10	2	0	2	0	3	5	0	21	0	0	0	0	0	0	0	0	4	1	0	1	1	5	0	4	0	16	126	3	0	4	2
OTU1137	0	0	0	0	0	0	0	0	0	1	0	0	0	0	0	0	0	0	0	0	0	0	0	0	0	0	0	0	0	0	0	0	0	0	0	0	0	0	0	0	0	0	0	0	0	0	1	0	0
OTU1138	0	0	1	4	2	5	25	7	0	0	0	0	1	0	1	2	2	5	1	0	2	0	0	1	0	9	2	0	1	1	1	0	0	1	1	2	0	0	0	4	0	1	0	19	116	4	0	2	2
OTU1139	0	0	0	89	0	0	0	0	0	0	0	1	0	3	0	1	0	2	0	0	8	0	1	3	0	1	1	1	384	0	0	0	0	1	2	0	6	4	0	1	6	2	11	0	0	0	2	0	0
OTU114	3	0	2	14	5	1	1	1	0	2	0	1	0	1	1	0	0	0	0	0	0	0	1	4	2	1	2	2	0	0	3	0	3	0	0	6	3	9	2	1	2	3	5	1	1	1	1	1	7
OTU1140	0	0	0	0	190	0	0	0	0	0	0	0	0	0	0	0	0	0	0	0	0	0	0	0	1	0	0	0	0	0	0	0	0	0	0	0	0	0	0	0	0	0	0	0	0	0	0	0	0
OTU1141	0	2	0	0	1	0	0	0	0	0	0	0	0	0	0	0	0	0	0	0	0	0	1	0	1	0	0	0	0	0	0	0	0	0	0	0	0	0	0	0	0	0	0	0	0	0	0	0	3
OTU1142	2	0	0	0	0	0	0	0	0	0	0	0	0	0	0	1	0	2	0	0	0	0	0	0	0	0	0	0	0	0	2	0	0	0	0	0	1	0	0	1	0	5	0	3	1	0	0	0	0
OTU1143	0	0	0	0	0	0	0	0	0	0	0	0	0	0	0	0	0	0	0	0	0	0	0	0	1	0	0	0	0	0	0	0	0	0	0	0	0	4	0	0	0	0	1	0	0	0	0	0	0
OTU1144	2	0	1	0	0	0	0	0	0	1	0	0	2	0	1	0	0	0	0	0	0	0	0	0	0	0	0	0	0	0	0	0	2	0	0	0	0	0	0	0	0	0	0	0	0	0	0	0	1
OTU1145	0	0	0	0	0	0	0	0	0	0	0	0	0	0	0	0	0	0	0	0	0	0	0	0	0	0	0	0	0	0	1	0	0	0	0	0	0	0	0	0	0	0	0	0	0	0	0	0	0
OTU1146	0	1	0	3	0	0	0	0	0	0	0	0	0	0	0	0	0	0	2	0	0	1	0	0	1	0	1	0	0	0	0	0	0	0	0	0	0	1	1	0	0	0	1	0	0	0	0	0	2
OTU1147	4	0	1	31	0	1	0	2	0	0	0	0	0	0	0	2	0	0	0	1	0	0	3	0	0	0	0	0	0	0	0	0	0	0	0	0	0	1	0	0	0	7	0	0	0	1	1	0	3
OTU1148	0	1	0	0	0	2	0	0	0	0	0	0	0	1	0	0	0	0	0	0	0	0	0	0	0	0	0	0	0	0	0	0	0	0	0	0	0	0	0	0	0	0	0	0	0	0	0	0	2
OTU1149	0	2	0	0	0	0	0	3	0	0	0	0	0	0	0	0	0	0	0	0	0	0	0	0	0	0	0	0	0	0	0	0	0	0	0	0	0	0	0	0	0	0	0	0	0	0	0	0	0
OTU115	0	0	0	0	0	0	0	0	1	0	0	0	0	0	0	0	0	0	0	0	0	0	0	0	0	0	0	0	0	0	0	1	0	0	0	0	1	0	0	0	0	0	0	0	0	0	0	0	0
OTU1150	0	0	0	0	0	0	0	0	0	1	0	0	0	0	0	0	0	0	0	0	0	0	0	0	0	0	0	0	0	0	0	0	0	0	0	0	0	0	0	0	0	0	0	0	0	0	0	0	0
OTU1151	0	0	0	0	0	0	0	0	0	0	0	0	0	0	0	0	0	0	0	0	0	0	0	0	0	0	0	0	0	0	0	0	0	0	0	0	0	0	0	0	0	0	0	0	0	0	0	0	0
OTU1152	1	0	0	2	0	0	0	0	0	0	0	0	0	0	0	0	0	0	0	0	0	0	0	0	0	0	0	0	0	0	0	0	0	0	0	0	0	0	0	0	0	0	1	0	0	0	0	0	0
OTU1153	0	0	0	0	0	2	0	1	0	0	0	0	0	0	0	0	0	0	0	0	0	0	0	0	0	0	0	0	0	0	0	0	0	0	0	0	0	0	0	0	0	0	0	0	0	0	0	0	0
OTU1154	2	1	2	1	0	1	1	1	3	2	0	3	1	1	0	0	5	1	2	0	2259	0	2	4	2	4	0	0	0	1	3	0	1	1	2	1496	2	0	0	0	0	520	2268	8	1	77	0	1	2
OTU1155	0	0	0	0	0	0	0	0	0	0	0	0	0	0	0	0	0	0	0	0	0	0	0	0	0	0	0	0	0	0	0	0	0	0	0	0	0	0	0	0	0	0	0	0	0	0	0	0	0
OTU1156	0	0	0	0	0	0	0	0	0	0	0	0	0	0	0	0	0	0	0	0	0	0	0	0	0	0	0	0	0	0	0	0	0	0	0	0	0	0	0	0	0	0	0	0	0	0	0	0	0
OTU1157	1	2	6	16	3	1	4	4	0	1	0	1	2	1	0	2	1	1	2	0	3	6	1	2	1	4	4	1	0	0	3	0	0	0	0	7	1	1	3	0	0	3	0	1	1	0	0	17	3
OTU1158	0	0	0	0	0	0	0	0	1	0	0	0	0	0	0	0	0	0	1	0	0	0	0	0	0	0	1	0	0	0	6	0	1	0	0	60	0	0	1	0	2	3	0	0	2	0	0	0	0
OTU1159	0	0	0	0	0	0	0	1	0	0	0	0	0	0	0	0	0	0	1	0	0	0	0	0	0	0	0	1	0	0	1	0	0	0	0	0	0	0	0	0	0	1	0	0	0	0	1	0	1
OTU116	1	0	0	0	0	0	0	0	0	0	0	0	0	0	0	0	0	0	0	0	0	0	0	0	0	0	0	0	0	0	0	0	0	0	0	0	2	0	0	0	0	0	0	0	0	0	0	0	0
OTU1160	0	0	0	0	5	0	0	0	0	0	0	0	0	0	0	1	0	1	0	0	0	0	0	0	0	0	0	0	0	0	1	0	0	0	0	0	0	0	0	0	0	7	0	0	0	0	0	0	0
OTU1161	0	0	0	0	0	0	0	0	0	0	0	0	1	0	0	0	0	0	0	0	0	0	0	0	0	0	0	0	0	0	0	0	0	0	0	0	0	0	0	0	0	0	1	0	0	0	0	0	0
OTU1162	1	0	0	0	0	0	0	0	0	0	0	0	0	0	0	0	0	0	0	0	0	0	0	0	0	0	0	0	0	0	0	0	0	0	0	0	0	0	0	0	0	1	0	0	0	0	0	0	0
OTU1163	0	0	0	0	0	0	0	0	0	0	0	0	0	0	0	0	0	0	0	0	0	0	0	0	0	0	0	0	0	0	0	2	0	0	0	0	0	0	1	0	0	0	0	0	0	0	0	0	0
OTU1164	0	0	0	0	0	0	0	0	0	0	0	0	0	0	0	0	0	0	0	0	0	0	0	0	0	0	0	0	0	0	0	0	0	0	0	0	0	0	0	0	0	0	0	0	0	0	0	0	0
OTU1165	0	0	0	0	0	0	0	0	3	0	0	0	0	0	0	0	0	0	0	0	0	0	0	0	0	0	0	0	0	0	0	0	0	0	0	0	0	0	0	0	0	0	0	0	0	0	0	0	0
OTU1166	0	2	0	0	0	0	0	1	6	0	0	0	0	0	1	0	0	0	0	1	0	0	0	0	0	0	0	0	0	0	0	0	0	0	0	0	0	0	0	0	0	0	0	0	0	0	0	0	0
OTU1167	0	2	0	0	0	0	0	0	0	0	0	0	0	0	0	0	0	0	0	0	0	0	0	0	0	0	0	0	0	0	0	0	0	0	0	0	0	0	0	0	0	0	0	0	0	0	0	0	0
OTU1168	19	0	1	0	1	0	0	0	1	0	0	0	0	0	0	0	0	1	0	1	0	0	0	4	0	12	1	0	0	1	0	0	0	0	0	0	0	0	0	0	0	0	0	0	0	0	0	0	1
OTU1169	0	0	0	0	0	0	0	0	0	0	0	0	0	0	0	0	0	0	0	0	0	0	0	0	0	0	0	0	0	0	0	0	0	0	0	0	0	0	0	0	0	0	0	0	0	0	0	0	0
OTU117	0	0	0	0	0	0	0	0	2	1	0	0	0	0	0	0	0	0	0	0	0	1	0	0	0	0	0	2	0	0	0	0	0	0	0	0	0	0	0	0	0	0	0	0	0	0	0	0	2
OTU1170	0	0	0	0	0	0	0	0	5	0	0	0	0	0	0	0	1	0	0	0	0	0	0	0	1	1	0	1	0	0	1	0	0	0	0	0	0	0	0	0	0	3	0	0	0	0	0	1	0
OTU1171	0	0	0	0	0	0	0	0	0	0	0	0	0	0	0	0	0	0	0	0	0	0	0	0	0	1	0	0	0	0	0	0	0	0	0	0	0	0	0	0	0	1	0	0	0	0	0	0	0
OTU1172	0	1	2	11	1	1	18	4	417	5	0	1	7	4	1	1	2	0	2	0	2	0	1	5	2	5	0	5	0	0	1	3	5	1	0	38	2	0	4	1	0	1	2	1	1	1	3	11	5
OTU1173	5	2	0	6	1	2	5	0	3	0	1	0	1	1	0	3	0	1	1	0	0	0	2	1	0	3	0	0	1	0	0	1	0	1	1	1	2	2	0	1	1	4	1	0	3	1	0	6	4
OTU1174	1	0	0	0	0	0	0	4	0	0	0	0	0	0	0	0	5	0	0	0	0	0	0	0	0	0	0	0	0	1	5	1	0	2	1	0	0	0	0	0	0	0	0	0	0	0	0	0	0
OTU1175	0	0	2	5	0	0	0	0	0	0	0	0	3	0	2	1	0	25	1	0	2	0	1	2	1	7	3	0	0	1	2	0	0	1	0	1	0	3	9	0	0	13	1	0	0	0	1	0	0
OTU1176	0	1	0	1	0	0	2	0	0	0	0	0	1	0	0	1	0	0	2	0	0	0	1	0	0	0	1	3	0	0	0	2	0	0	0	0	1	0	0	0	0	1	0	0	0	0	0	0	0
OTU1177	0	0	0	0	0	0	0	0	0	0	0	0	0	0	0	0	0	0	0	0	0	0	0	0	0	0	0	0	0	0	0	0	0	0	0	0	0	4	0	0	1	0	0	0	0	0	0	1	0
OTU1178	0	0	0	0	0	0	0	0	0	0	0	0	0	0	0	0	0	0	0	0	0	0	0	0	0	2	0	0	1	0	0	0	0	0	0	0	0	0	0	0	3	0	0	0	0	0	0	0	0
OTU1179	0	0	0	1	0	0	0	0	0	0	0	0	0	0	0	0	1	0	0	0	0	0	0	0	0	0	0	0	0	0	0	0	0	0	1	0	0	2	0	0	0	0	0	3	0	0	0	0	2
OTU118	0	0	0	0	0	0	0	0	0	0	0	0	0	0	0	0	0	0	0	0	0	0	0	0	0	0	0	11	0	0	0	6	0	0	0	0	0	0	0	0	0	0	0	0	0	0	0	0	0
OTU1180	0	0	0	0	0	0	0	0	0	0	0	0	0	0	0	0	0	0	0	0	0	2	0	0	0	0	0	0	0	0	0	0	0	1	0	0	0	0	0	0	0	0	0	1	0	0	0	0	0
OTU1181	0	0	0	0	0	0	0	0	0	0	0	0	0	0	0	0	0	0	0	0	0	0	0	0	1	0	0	0	0	1	0	0	3	0	0	0	0	0	0	0	0	0	0	0	0	0	0	0	0
OTU1182	0	1	0	0	0	0	0	0	2	0	0	0	0	0	0	0	0	0	0	0	0	0	0	0	0	0	0	0	0	0	0	0	0	0	0	0	0	0	0	0	0	0	0	0	0	0	0	0	0
OTU1183	0	0	0	0	0	0	0	0	3	0	1	0	0	0	0	0	0	0	0	0	0	0	0	0	0	0	0	0	0	0	0	0	0	0	0	0	0	0	0	0	0	0	0	0	0	0	0	0	0
OTU1184	0	3	0	0	0	0	0	0	3	0	0	0	0	0	0	0	0	0	0	0	0	0	0	0	0	0	0	0	0	0	0	0	0	0	0	0	0	0	0	0	0	0	0	0	0	0	0	1	0
OTU1185	1	0	0	0	0	0	0	0	0	0	0	0	0	0	0	0	0	0	0	0	0	0	0	1	0	0	0	0	0	0	1	0	0	0	0	0	0	0	0	0	0	0	0	0	0	0	0	0	0
OTU1186	0	0	0	0	0	0	0	0	0	0	0	0	0	0	0	0	0	0	0	0	0	0	1	0	0	0	0	0	0	0	0	0	0	0	0	0	0	0	0	0	0	0	0	0	0	0	0	0	0
OTU1187	0	3	0	0	0	0	0	0	0	0	0	0	0	0	0	0	0	0	0	0	0	0	0	0	0	0	0	0	0	0	0	0	0	0	0	0	0	0	0	0	0	0	0	0	0	0	0	0	0
OTU1188	0	0	0	0	0	0	0	0	2	0	0	0	0	0	0	0	0	0	0	0	0	0	0	0	0	0	0	0	0	0	0	0	0	0	0	0	0	0	0	0	0	0	0	0	0	0	0	0	0
OTU1189	0	1	0	0	0	0	0	0	1	0	0	0	0	0	0	0	0	0	0	0	0	0	0	0	0	0	0	0	0	0	0	0	0	0	0	0	0	0	0	0	0	0	0	0	0	0	0	0	0
OTU119	0	0	0	0	0	0	0	0	0	0	0	0	0	0	0	0	0	0	0	0	0	0	0	2	0	0	0	0	0	0	0	0	0	0	0	1	0	2	0	0	0	2	1	0	0	0	0	0	0
OTU1190	0	0	0	0	0	0	0	0	0	0	0	0	0	0	0	1	0	0	0	0	1	0	1	0	0	0	0	0	0	0	0	0	0	0	0	0	0	0	0	0	0	0	0	0	0	0	0	0	0
OTU1191	0	0	0	0	0	0	0	0	0	0	0	0	0	0	0	0	0	0	0	0	0	0	0	0	0	0	0	0	0	0	0	0	0	0	0	0	0	0	0	0	0	0	0	0	0	0	0	0	0
OTU1192	1	0	2	3	0	1	2	0	1	0	3	0	0	0	0	0	0	0	0	0	2	0	1	2	0	0	0	0	1	0	0	0	0	0	0	3	2	1	0	2	0	10	1	1	0	0	0	2	6
OTU1193	0	0	0	0	0	0	0	0	0	0	0	0	0	0	0	0	0	0	0	0	0	0	0	0	0	0	0	0	0	0	0	0	0	0	0	0	0	0	0	0	0	0	0	0	0	0	0	0	0
OTU1194	0	0	0	0	0	0	0	0	0	0	0	0	2	0	0	0	0	0	0	0	0	0	0	0	0	0	0	0	1	0	0	0	0	0	0	1	0	2	0	0	0	0	0	0	0	0	0	0	0
OTU1195	0	0	0	3	0	0	7	0	0	2	2	0	0	3	0	0	0	1	1	0	3	0	0	1	0	2	0	0	0	0	0	0	0	0	1	0	10	5	0	4	12	8	11	0	0	3	0	0	0
OTU1196	0	0	0	0	1	0	0	0	0	0	0	0	0	0	0	0	0	0	0	0	0	0	1	0	0	0	1	0	0	0	1	0	0	0	0	0	0	0	0	0	0	0	0	0	0	0	0	0	0
OTU1197	0	0	0	0	0	0	0	0	0	0	0	0	0	0	0	0	0	0	0	0	0	0	0	0	0	0	0	0	0	0	0	0	0	0	0	0	0	0	0	0	0	0	0	0	0	0	0	0	0
OTU1198	0	0	0	0	0	0	1	0	0	0	0	0	0	0	0	0	1	0	0	0	8	0	0	0	0	0	0	0	0	0	1	0	0	0	0	0	0	0	0	0	0	0	4	0	0	0	0	0	0
OTU1199	0	0	0	0	0	0	0	0	0	0	0	0	0	0	0	0	0	0	0	0	0	0	0	0	1	0	0	0	0	0	0	0	0	0	0	0	1	0	0	0	0	0	0	0	0	0	0	0	0
OTU12	0	0	1	0	0	0	0	0	1	1	0	0	0	0	0	0	0	0	1	0	0	0	0	0	0	0	1	0	0	1	0	0	0	0	0	0	0	0	0	0	0	0	0	0	0	0	0	1	0
OTU120	2	0	1	0	0	0	0	1	0	0	0	0	0	0	0	0	0	0	0	0	0	0	0	0	0	1	0	0	0	0	0	0	1	0	0	0	1	0	0	0	2	0	1	0	0	0	0	0	1
OTU1200	1	0	0	0	0	0	0	0	0	0	1	0	1	0	0	0	0	0	0	1	0	0	0	1	0	2	1	1	0	0	0	0	1	11	0	3	0	5	0	3	0	0	1	0	1	0	0	1	0
OTU1201	0	0	0	1	0	0	0	1	0	0	0	0	0	0	1	0	0	0	0	0	0	0	0	1	0	0	0	1	0	0	0	0	0	0	0	3	1	2	0	0	0	0	0	0	0	0	0	0	0
OTU1202	4	1	2	18	3	8	5	3	1	3	3	5	2	4	4	1	7	1	2	3	1	6	2	2	1	17	2	8	4	0	4	1	5	3	2	2	4	4	5	4	1	2	4	1	3	1	1	2	19
OTU1203	0	2	0	0	0	0	0	0	2	0	0	0	0	0	0	0	0	0	0	0	0	0	0	0	0	0	0	0	0	0	0	0	0	0	0	0	0	0	0	0	0	0	0	0	0	0	0	0	0
OTU1204	0	0	1	0	1	0	0	0	0	0	0	0	0	0	0	0	0	0	0	0	0	0	0	0	0	0	0	0	0	0	0	0	0	0	0	0	0	0	0	0	0	0	0	0	0	0	0	0	0
OTU1205	0	2	0	0	0	0	3	0	0	0	0	0	0	0	0	0	0	0	0	0	0	0	0	0	0	0	0	0	0	0	0	0	0	0	0	0	0	0	0	0	0	0	0	0	0	0	0	0	0
OTU1206	1	1	0	3	0	0	0	0	0	0	0	0	4	0	2	3	0	31	0	0	0	0	1	3	1	0	0	0	0	0	1	0	3	1	0	2	5	12	14	1	0	3	0	3	0	0	0	0	0
OTU1207	0	0	0	0	0	0	0	0	0	0	0	0	1	0	0	0	0	0	0	0	0	0	0	0	0	0	0	0	0	0	0	0	0	0	0	0	0	0	0	0	0	0	0	0	0	0	0	0	0
OTU1208	0	0	0	0	0	0	0	1	0	0	0	0	0	0	0	0	0	0	0	0	0	0	0	0	0	0	0	0	0	0	0	0	0	0	0	0	0	0	0	0	0	0	0	0	0	0	0	0	0
OTU1209	0	0	1	0	0	0	0	0	0	0	0	0	0	0	0	0	0	0	0	0	0	0	0	0	0	0	0	0	0	0	0	0	0	0	0	0	0	0	0	0	0	0	0	0	0	0	0	0	0
OTU121	0	0	0	0	0	0	0	0	0	0	0	0	0	0	0	0	0	0	0	0	0	0	0	0	0	0	0	0	1	0	0	0	0	0	0	0	0	0	0	0	0	0	0	0	0	0	0	0	0
OTU1210	0	0	0	0	0	0	0	0	0	0	0	0	0	0	0	0	2	0	0	0	0	0	0	0	0	0	0	0	0	0	0	0	0	0	0	0	0	0	0	0	0	0	0	0	0	0	0	0	0
OTU1211	0	0	0	0	0	0	0	0	0	0	0	0	0	0	0	0	0	0	0	0	0	0	0	0	0	0	0	0	0	0	0	0	0	0	0	0	0	0	0	0	0	0	0	0	0	0	0	0	0
OTU1212	0	0	0	0	0	0	0	0	0	0	0	0	0	0	0	0	0	0	0	0	0	0	0	0	0	0	0	0	0	0	0	0	0	0	0	0	2	0	0	0	0	0	0	0	0	0	0	0	0
OTU1213	0	0	0	0	0	0	0	0	0	0	0	0	0	0	0	0	0	0	0	0	0	0	0	0	0	0	0	0	0	0	0	0	0	0	0	0	0	0	0	0	0	0	0	0	0	0	0	0	0
OTU1214	0	0	0	0	0	0	0	0	0	0	0	0	0	0	0	0	0	0	0	0	0	0	0	0	0	0	0	0	0	0	0	0	0	0	0	0	0	0	0	0	0	0	0	0	0	0	0	0	0
OTU1215	0	0	0	0	0	0	0	0	0	0	0	0	0	0	0	0	0	0	0	0	0	0	0	0	0	0	0	0	0	0	0	0	0	0	0	0	0	0	0	0	0	0	0	0	0	0	0	0	0
OTU1216	25	0	1	8	4	3	2	0	4	0	0	3	0	2	0	0	1	0	0	0	0	1	0	0	0	29	0	0	0	5	0	0	0	0	0	0	0	0	0	0	0	6	0	0	1	0	0	0	0
OTU1217	12	1	0	13	8	2	1	3	1	1	0	1	4	1	1	5	1	1	1	2	4	1	3	11	7	4	1	6	3	0	2	0	2	4	0	4	4	1	4	0	3	3	15	0	1	0	0	1	0
OTU1218	0	0	0	0	0	0	0	1	0	1	0	1	0	0	0	0	1	0	0	0	0	0	0	1	1	0	0	2	0	0	2	0	2	1	0	0	0	0	0	0	0	0	0	0	0	0	0	1	0
OTU1219	3	3	5	7	0	2	1	4	1	0	1	2	4	1	0	3	1	0	3	0	5	2	0	3	6	4	4	4	2	2	2	3	0	0	2	3	3	1	0	2	1	10	1	1	4	0	1	5	6
OTU122	0	0	0	2	0	0	6	2	0	1	0	0	1	0	0	1	2	0	0	0	0	4	0	2	1	8	0	0	0	2	2	0	0	0	0	0	4	0	1	1	1	2	5	0	1	0	1	0	4
OTU1220	0	0	0	0	0	0	0	0	0	0	0	0	0	0	0	0	0	0	0	0	0	0	0	0	0	0	0	0	0	0	0	0	0	0	0	0	0	0	0	0	0	0	0	0	0	0	0	0	0
OTU1221	0	0	0	0	0	0	0	0	0	0	0	0	0	0	0	0	0	0	0	0	0	0	0	0	0	0	0	0	0	0	0	0	0	0	1	0	0	0	0	0	0	0	0	0	0	0	0	0	0
OTU1222	0	0	0	0	0	0	0	0	0	0	0	0	0	0	0	0	0	0	0	0	0	0	0	0	0	0	0	0	0	0	0	0	0	0	0	0	0	0	0	0	0	0	0	0	0	0	0	0	0
OTU1223	0	0	2	1	5	0	3	1	0	0	0	0	0	0	0	0	0	0	0	0	0	0	0	0	0	0	0	0	0	0	0	0	0	0	0	0	0	0	0	0	0	0	0	0	0	0	0	0	0
OTU1224	0	0	0	0	0	0	0	0	0	0	0	0	0	0	0	0	0	0	0	0	0	0	0	0	0	0	4	0	0	0	0	0	0	0	0	0	0	0	0	0	0	1	0	0	0	0	0	0	0
OTU1225	0	0	0	0	0	0	0	0	0	0	0	0	0	0	0	0	0	0	0	0	1	0	0	0	0	0	0	0	0	1	0	0	0	0	0	0	0	0	0	0	0	0	0	0	0	0	0	0	0
OTU1226	0	0	0	0	0	0	0	0	0	0	0	0	0	0	0	1	0	0	0	0	0	0	0	0	0	0	1	0	0	0	0	0	0	0	0	0	0	0	0	0	0	0	0	0	0	0	0	0	0
OTU1227	0	0	0	0	0	0	0	0	2	0	0	0	0	0	0	0	0	0	0	0	0	0	0	0	0	0	0	0	0	0	0	0	0	0	0	0	0	0	0	0	0	0	0	0	0	0	0	0	0
OTU1228	0	0	2	0	0	0	0	0	0	0	0	0	0	0	0	0	0	0	0	0	0	0	0	0	0	0	0	0	0	0	0	0	0	0	0	0	0	0	0	0	0	0	0	0	0	0	0	0	0
OTU1229	0	0	0	0	0	0	0	0	2	0	0	0	0	0	0	0	0	0	0	0	0	0	0	0	0	0	0	0	0	0	0	0	0	0	0	0	0	0	0	0	0	0	0	0	0	0	0	0	0
OTU123	0	0	0	0	0	0	1	0	0	0	0	0	0	0	0	0	0	0	0	0	0	0	0	0	0	2	0	0	0	0	0	0	0	0	0	0	0	0	0	0	0	0	0	0	0	0	0	0	0
OTU1230	0	0	0	0	0	0	0	0	0	0	0	0	0	0	0	0	0	0	0	0	0	0	0	0	0	0	0	0	0	0	0	0	0	0	0	0	0	0	0	0	0	0	0	0	0	0	0	0	0
OTU1231	0	0	0	0	0	0	0	0	0	0	0	0	0	0	0	0	0	0	0	0	0	0	0	0	0	0	0	0	0	0	0	2	0	0	0	0	0	0	0	0	0	0	0	0	0	0	0	0	0
OTU1232	0	0	0	0	0	0	0	0	0	0	0	0	0	0	0	0	0	0	0	0	0	0	0	0	0	0	0	0	0	0	0	0	0	0	0	0	0	0	0	0	0	0	0	0	0	0	0	0	0
OTU1233	0	0	0	0	0	0	0	0	0	0	0	0	0	0	0	0	0	0	0	0	0	0	0	0	0	0	0	0	0	0	0	0	0	0	0	0	0	0	0	0	0	8	0	0	0	0	0	0	0
OTU1234	0	0	0	0	0	0	0	0	0	0	0	0	0	0	0	0	0	0	0	0	0	0	0	0	0	0	0	0	0	0	1	0	0	0	0	0	0	0	0	0	0	0	0	0	0	0	0	0	0
OTU1235	0	0	0	0	0	0	0	0	0	0	0	0	0	0	0	0	0	0	0	0	0	0	0	0	0	0	0	0	0	0	0	0	0	0	0	0	0	0	0	0	0	0	0	0	0	0	0	0	0
OTU1236	0	0	0	0	0	1	0	0	0	0	0	0	0	0	0	0	0	0	0	0	0	0	1	0	1	0	0	0	0	1	0	0	0	1	0	0	0	0	0	0	2	3	0	0	0	0	0	0	0
OTU1237	0	0	0	0	0	1	0	0	1	0	0	0	0	0	0	0	0	0	0	0	0	0	0	0	0	0	0	0	0	0	0	0	0	0	0	1	4	0	0	0	0	3	0	0	0	0	0	1	0
OTU1238	0	0	0	0	0	0	0	0	0	0	0	0	0	0	0	0	0	0	0	0	0	0	0	0	15	0	0	0	0	0	0	0	0	0	0	0	0	0	0	0	0	0	0	0	0	0	0	0	0
OTU1239	0	0	0	0	0	0	1	0	0	0	0	0	0	0	0	0	0	0	0	0	0	0	0	0	0	0	0	0	0	0	0	0	0	0	0	0	0	0	0	0	0	0	0	0	0	0	0	0	0
OTU124	0	9	0	2	8	3	2	0	0	0	2	0	2	2	1	1	5	0	1	1	5	0	1	1	0	0	5	1	1	0	7	0	2	0	1	2	0	10	2	6	8	3	23	2	1	2	10	3	1
OTU1240	0	0	0	0	0	2	0	0	0	0	0	0	0	0	0	0	0	0	0	0	0	0	0	0	0	0	0	0	0	0	0	0	0	0	0	0	0	0	0	0	0	0	0	0	0	0	0	0	0
OTU1241	0	0	0	0	0	0	0	0	0	1	0	0	0	0	0	0	0	0	0	0	0	0	0	0	0	0	0	0	0	0	0	0	0	0	0	0	0	0	0	0	0	0	0	0	0	0	0	0	0
OTU1242	0	0	1	0	0	0	0	0	0	0	0	0	0	0	0	0	0	0	0	0	0	0	0	0	0	0	0	0	0	0	0	0	0	0	0	0	0	0	0	0	0	0	0	0	0	0	0	0	0
OTU1243	0	0	0	0	0	0	0	0	0	0	2	0	0	0	0	0	0	0	0	0	0	0	0	0	0	0	0	0	0	0	0	0	0	0	0	0	0	0	0	0	0	0	0	0	0	0	0	0	0
OTU1244	0	0	0	0	0	0	0	0	0	0	0	0	0	0	0	0	0	0	0	0	0	0	0	0	0	0	0	0	0	0	0	0	0	0	0	0	0	0	0	0	0	0	0	0	0	0	0	0	0
OTU1245	0	0	0	1	0	0	19	16	3	0	1	3	2	3	0	1	2	0	1	1	7	16	1	3	0	11	0	1	3	1	16	0	0	1	5	1	1	2	7	0	0	1	2	0	4	0	0	0	14
OTU1246	0	0	0	0	0	0	0	0	0	0	0	0	0	0	0	0	0	0	0	0	0	0	0	0	0	0	0	0	0	0	0	0	0	0	0	0	0	0	0	0	0	0	0	0	0	1	0	0	0
OTU1247	0	0	0	0	0	0	0	0	0	0	0	0	0	0	0	0	0	0	0	0	0	0	0	0	0	0	0	0	0	0	0	0	2	0	0	0	0	0	0	0	0	0	0	0	0	0	0	0	0
OTU1248	0	0	0	0	0	0	0	0	0	0	0	0	0	0	0	0	0	0	0	0	0	0	0	0	0	1	0	0	0	0	1	0	0	0	0	0	0	0	0	0	0	0	0	0	0	0	0	0	0
OTU1249	0	0	0	0	0	0	0	0	0	0	0	0	0	0	0	0	0	0	0	0	0	0	0	0	0	0	0	0	0	0	0	0	0	0	0	0	0	0	0	0	0	0	0	0	0	0	0	0	0
OTU125	1	0	4	1	0	0	8	3	1	0	0	3	1	0	0	2	1	1	7	1	3	6	1	5	3	18	1	1	1	0	4	1	2	3	2	12	50	9	1	2	5	4	21	2	8	1	0	1	12
OTU1250	0	0	0	0	0	0	0	0	0	0	0	0	0	0	0	0	0	0	0	0	0	0	0	0	0	0	0	0	0	0	0	0	0	0	0	0	0	0	0	0	0	0	0	0	0	0	0	0	0
OTU1251	0	0	0	0	0	0	0	0	0	0	0	0	0	0	0	0	0	0	0	0	0	0	0	0	0	0	0	1	0	0	0	0	0	0	0	0	0	0	0	0	0	0	0	0	0	0	0	0	0
OTU1252	164	30	30	21	0	29	2	4	3	0	12	2	25	2	0	0	0	1	6	0	24	1	0	0	1	80	1	258	0	1	2	58	0	2	24	7	0	0	26	17	0	5	165	24	0	30	11	6	0
OTU1253	1	3	0	0	1	0	0	0	2	0	0	0	0	0	0	1	0	0	0	0	0	0	0	1	0	0	0	2	0	0	0	3	0	0	0	0	0	0	0	1	0	0	1	0	0	0	0	0	0
OTU1254	3	0	1	0	0	0	0	0	1	0	0	0	0	0	0	0	0	0	1	0	1	0	0	1	1	0	0	0	0	0	1	0	0	0	0	4	0	2	0	0	1	0	1	0	1	0	0	0	1
OTU1255	0	0	0	0	0	0	0	0	2	0	0	0	0	0	0	0	0	0	0	0	0	0	0	0	0	0	0	0	0	0	0	0	0	0	0	0	0	0	0	0	0	0	0	0	0	0	0	0	0
OTU1256	0	0	0	0	0	0	2	0	0	0	0	0	0	0	0	0	0	0	0	0	1	0	0	0	1	1	0	0	0	0	3	2	0	1	0	0	0	1	1	0	0	0	0	0	1	0	0	3	0
OTU1257	0	0	0	1	0	0	0	0	0	0	0	0	0	0	0	0	0	0	0	0	0	0	0	0	0	0	0	0	0	0	0	0	0	0	0	1	0	0	0	0	0	0	0	0	0	0	0	0	0
OTU1258	0	0	1	0	2	0	1	0	0	0	0	0	0	0	0	0	0	0	0	0	0	0	0	0	0	0	0	0	0	0	0	0	0	0	0	0	0	0	0	0	0	0	0	0	0	0	0	0	0
OTU1259	0	0	0	0	4	0	0	0	0	0	0	0	0	0	0	0	0	0	0	0	0	0	0	0	0	0	0	0	0	0	0	0	0	0	0	0	0	0	0	0	0	0	0	0	0	0	0	0	0
OTU126	0	0	0	0	0	0	1	0	1	0	0	0	0	0	0	0	0	0	0	0	0	0	0	2	0	1	0	0	1	0	0	0	0	2	1	0	2	0	1	0	0	0	0	0	0	0	0	0	0
OTU1260	0	0	0	0	0	0	0	0	3	0	0	0	0	0	0	0	0	0	0	0	0	0	0	0	0	0	0	0	0	0	0	0	0	0	0	0	0	0	0	0	0	0	0	0	0	0	0	0	0
OTU1261	0	0	1	0	0	0	0	0	0	0	0	0	0	0	0	0	0	0	0	0	0	0	0	0	0	0	0	0	0	0	0	0	0	0	0	0	0	0	0	0	0	0	0	0	0	0	0	0	0
OTU1262	0	0	0	0	0	0	0	0	0	0	0	0	0	0	0	0	0	0	0	0	0	0	0	0	0	0	1	0	0	0	0	0	0	0	0	0	0	0	0	0	0	1	0	0	0	0	0	0	1
OTU1263	0	0	0	0	0	0	0	0	0	0	0	0	0	0	0	0	0	0	0	0	0	0	0	0	0	0	0	0	0	0	0	0	0	0	0	0	0	0	0	0	0	0	0	0	0	0	0	0	0
OTU1264	1	1	0	2	0	1	2	0	3	0	0	0	0	1	0	0	0	0	1	0	5	11	0	0	22	1	1	1	0	0	0	1	3	1	0	3	3	1	0	2	0	11	64	0	1	1	1	0	1
OTU1265	0	0	3	6	0	0	5	1	1	1	0	1	0	0	0	0	1	0	1	0	1	0	0	0	0	2	1	1	0	0	0	4	0	0	0	1	3	0	0	0	1	0	0	1	0	1	0	0	8
OTU1266	3	0	0	4	0	2	0	2	0	0	0	0	0	0	0	0	1	0	3	1	0	3	0	2	0	0	0	1	0	0	2	0	0	0	0	0	0	0	0	0	0	0	0	0	2	1	1	0	0
OTU1267	0	0	0	0	0	0	0	0	0	0	0	0	0	3	0	0	0	0	1	0	0	0	0	0	0	7	0	0	0	0	2	0	0	0	0	3	10	0	5	1	0	0	0	0	15	0	0	0	9
OTU1268	0	0	0	4	0	0	0	3	0	0	1	0	0	0	0	2	0	0	1	0	1	1	0	0	1	0	3	3	1	1	1	0	1	0	0	0	1	2	1	0	0	0	1	0	1	0	0	2	0
OTU1269	0	0	0	0	0	0	0	0	0	0	0	0	0	0	0	0	0	0	1	0	0	0	0	0	0	0	0	0	0	0	0	0	0	0	1	0	1	0	0	0	0	0	0	0	0	3	0	0	0
OTU127	2	0	0	0	0	0	0	0	0	0	0	0	0	0	0	0	0	0	1	0	0	0	0	0	2	0	1	0	0	0	2	2	0	0	0	0	1	0	0	0	0	0	0	0	0	0	0	0	1
OTU1270	1	0	3	0	0	0	2	0	4	0	0	0	0	0	0	0	0	0	0	0	0	0	0	0	0	1	0	0	0	0	0	0	0	0	0	0	0	0	0	0	0	0	0	1	0	0	0	0	0
OTU1271	0	1	0	0	0	0	0	0	0	0	0	0	0	0	0	0	0	0	0	1	0	0	0	0	0	0	0	0	0	0	0	1	0	2	0	2	1	1	1	2	0	1	0	0	0	0	0	0	3
OTU1272	0	0	0	1	0	0	1	0	0	1	0	0	0	0	0	0	0	0	0	0	0	0	1	0	0	0	0	0	0	0	0	0	0	0	0	0	6	0	0	0	0	0	0	0	0	1	0	0	0
OTU1273	2	0	1	2	0	0	0	1	0	11	2	1	2	2	1	11	0	1	0	0	1	0	0	2	17	1	3	11	1	3	13	0	1	0	0	1	0	1	2	1	1	11	0	5	0	0	0	1	1
OTU1274	0	2	0	1	0	0	0	0	5	0	0	0	0	0	0	0	0	0	0	0	0	0	0	0	0	0	0	0	0	0	0	0	0	0	0	0	0	0	0	0	0	0	0	0	0	0	0	0	0
OTU1275	0	0	0	0	0	0	0	0	0	0	0	0	0	0	0	0	0	0	0	0	0	0	0	0	0	0	0	0	0	0	0	0	0	0	0	0	0	0	0	0	0	8	0	0	0	0	0	0	0
OTU1276	0	2	0	0	2	0	0	0	0	0	0	0	0	0	0	0	0	0	0	0	0	0	0	0	0	0	0	0	0	0	0	0	0	0	0	0	0	0	0	0	1	0	0	0	0	0	0	0	0
OTU1277	0	0	0	0	0	0	0	0	0	0	0	0	0	0	0	0	0	0	0	0	0	0	0	0	0	0	0	0	0	0	0	0	0	0	0	0	0	0	0	0	0	0	0	0	0	0	0	0	0
OTU1278	0	0	0	0	5	0	0	0	0	0	0	0	0	0	0	0	0	0	0	0	0	0	0	0	0	0	0	0	0	0	0	0	0	0	0	0	0	0	0	0	0	0	0	0	0	0	0	0	3
OTU1279	0	0	0	0	0	0	0	0	0	0	0	0	0	0	0	0	0	0	0	0	0	0	0	0	0	0	0	0	0	0	0	0	0	0	0	0	0	0	0	0	0	0	0	0	0	0	0	0	0
OTU128	0	0	0	0	0	0	0	0	0	0	0	0	0	0	1	0	0	0	0	0	0	0	0	0	0	0	0	0	0	0	0	0	0	0	0	0	0	0	0	0	0	0	0	0	0	0	0	0	0
OTU1280	0	0	0	0	0	0	0	0	0	0	0	0	0	0	0	0	0	0	0	0	0	0	0	0	0	0	0	0	1	0	0	0	0	0	0	0	0	0	0	0	0	0	0	0	0	0	0	0	0
OTU1281	0	0	0	0	0	0	0	0	0	0	0	0	0	0	0	0	0	0	0	0	0	0	0	0	0	0	1	0	0	0	0	0	0	0	0	0	0	0	0	0	0	0	0	0	0	0	0	0	0
OTU1282	0	0	0	0	0	0	0	0	0	0	0	0	0	0	0	0	0	0	1	0	0	0	0	0	0	0	0	0	0	0	0	0	1	3	0	0	0	4	0	0	0	0	0	0	0	0	0	0	0
OTU1283	0	0	0	0	0	0	0	0	0	0	0	0	0	0	0	0	0	0	0	0	0	0	0	0	0	0	0	0	0	1	0	0	0	0	0	0	0	0	0	0	0	0	0	0	0	0	0	0	0
OTU1284	0	0	0	0	0	0	0	0	1	0	0	0	0	0	0	0	0	0	0	0	0	0	0	0	0	0	0	0	0	0	0	0	0	0	0	0	0	0	0	0	0	0	0	0	0	0	0	0	0
OTU1285	0	0	0	0	0	0	0	0	0	0	0	0	0	0	0	0	0	0	0	0	0	0	0	1	0	0	0	0	0	0	0	0	0	0	0	0	0	0	0	0	0	0	0	0	0	0	0	0	0
OTU1286	0	0	0	0	0	0	0	0	0	0	0	0	0	0	0	0	0	0	0	0	0	0	0	0	0	0	0	0	0	0	0	0	0	0	0	0	0	0	0	0	0	0	0	1	0	0	0	0	0
OTU1287	0	0	0	0	0	0	0	0	0	0	0	0	0	0	0	0	0	0	0	0	0	0	0	0	0	0	0	0	0	0	0	0	0	0	0	0	0	0	0	0	0	0	0	0	0	0	0	0	0
OTU1288	0	0	0	1	0	0	1	0	0	0	0	0	0	0	0	0	4	0	0	0	0	0	0	1	0	0	127	0	0	0	0	1	0	0	0	0	0	0	0	1	0	0	0	1	0	0	0	0	0
OTU1289	0	0	0	0	0	2	0	0	0	0	0	0	0	0	0	0	0	0	0	0	0	0	0	0	0	0	0	0	0	0	0	0	0	0	0	2	0	0	0	0	0	0	0	14	18	0	0	0	0
OTU129	0	0	0	0	0	0	0	0	0	0	0	0	0	0	0	0	0	0	0	0	0	0	0	0	0	0	0	0	0	0	1	0	0	0	0	0	3	0	1	1	0	0	0	0	0	0	0	0	0
OTU1290	3	0	0	0	0	0	12	0	0	0	0	0	0	0	0	0	0	0	0	0	18	0	0	0	0	0	0	0	0	0	0	0	0	0	2	0	0	0	0	0	0	0	0	0	0	0	0	1	0
OTU1291	1	1	0	5	0	0	0	0	14	0	0	0	0	0	0	0	0	0	0	0	0	0	0	0	0	0	0	0	0	0	0	0	0	0	0	0	0	0	2	0	0	0	0	0	0	0	0	0	0
OTU1292	0	0	0	1	0	0	0	0	0	0	0	0	0	0	0	0	0	0	0	0	0	0	0	1	0	0	0	0	0	0	0	0	0	0	0	0	0	0	0	0	0	0	1	1	0	1	0	0	0
OTU1293	0	0	0	0	0	0	0	0	0	0	0	0	0	0	0	0	0	0	0	0	0	0	1	0	0	0	0	0	0	0	0	0	0	0	0	0	0	0	0	0	0	0	0	1	0	0	0	0	8
OTU1294	0	0	0	0	0	0	0	0	0	0	0	0	0	0	0	0	0	0	0	0	0	0	0	0	0	0	0	0	0	0	0	0	0	0	0	0	0	0	0	0	0	0	0	0	0	0	0	0	0
OTU1295	0	0	0	0	0	0	0	0	0	0	0	0	0	0	0	0	0	0	0	0	0	0	0	2	0	2	0	0	0	0	1	0	0	1	0	0	0	10	0	0	0	2	0	0	2	0	0	0	0
OTU1296	0	0	0	0	0	0	0	0	0	0	0	0	0	0	0	0	0	0	0	0	0	0	0	0	0	0	0	0	0	0	0	0	0	0	0	1	0	0	0	0	0	0	0	0	0	0	0	0	0
OTU1297	0	0	0	0	0	0	0	0	0	0	0	1	0	0	0	0	0	0	0	0	0	0	0	0	0	0	0	0	0	0	0	0	0	1	0	0	0	0	0	0	0	0	0	0	0	0	0	0	0
OTU1298	0	0	0	0	0	0	0	0	0	0	0	0	0	0	0	0	0	0	0	0	0	0	0	0	0	0	0	0	0	0	0	0	0	0	0	0	0	0	0	0	0	0	0	0	0	0	0	0	0
OTU1299	0	0	0	0	0	0	0	0	0	0	0	0	0	0	0	0	0	0	0	0	0	0	0	0	0	0	0	0	0	0	0	0	0	0	0	0	0	0	0	0	2	0	0	0	0	0	0	0	0
OTU13	4	0	1	4	1	1	2	1	1	0	0	0	0	1	0	2	0	0	0	0	1	0	1	3	1	3	0	1	1	1	0	1	7	0	0	0	12	3	1	1	0	0	2	0	0	0	1	1	3
OTU130	2	0	2	1	1	4	2	11	0	0	4	1	1	0	1	1	1	0	1	2	0	1	1	0	0	3	2	18	6	5	0	0	4	0	0	1	0	1	0	3	1	11	2	0	0	0	8	15	0
OTU1300	83	1	0	1	32	54	21	66	0	0	45	17	19	0	18	11	17	8	0	0	9	1	8	14	1	1	2	14	0	1	31	0	0	33	16	77	14	15	37	4	36	99	24	0	0	11	10	0	73
OTU1301	1	0	0	0	0	0	0	0	0	0	0	0	0	0	0	0	0	0	0	0	0	0	0	0	0	2	0	0	0	0	0	1	0	0	0	0	0	0	0	0	0	0	0	0	0	0	0	0	0
OTU1302	0	2	0	0	0	0	0	0	0	0	0	0	0	0	0	0	0	0	0	0	0	0	0	0	0	0	0	0	0	0	0	0	0	0	0	0	0	0	0	0	0	0	0	0	0	0	0	0	0
OTU1303	1	0	0	0	0	0	0	0	2	0	0	0	0	0	0	0	0	0	0	0	0	0	0	0	0	0	0	0	0	0	0	0	0	0	0	0	0	0	0	0	0	0	0	0	0	0	0	0	0
OTU1304	0	0	0	0	0	0	0	0	0	0	0	0	0	0	0	0	0	0	0	0	0	0	0	0	0	0	0	0	0	0	0	0	0	0	0	0	0	1	0	0	0	0	0	0	0	0	0	0	0
OTU1305	0	0	0	1	0	0	0	0	0	0	0	0	0	0	0	0	0	0	0	0	0	0	0	0	0	0	0	0	0	0	0	0	0	0	0	0	0	0	0	0	0	0	0	0	0	0	0	0	0
OTU1306	0	0	0	0	0	0	0	0	0	0	0	0	0	0	0	0	0	0	0	0	0	0	0	0	0	0	0	0	0	0	0	0	0	0	0	0	0	0	0	0	0	0	0	0	0	0	0	0	0
OTU1307	0	0	0	0	23	0	0	0	0	0	0	0	0	0	0	0	0	0	0	0	0	0	0	0	0	0	0	0	0	0	0	0	0	0	0	0	5	0	0	0	0	0	0	0	0	0	0	0	15
OTU1308	3	0	0	0	0	3	0	0	0	1	0	0	0	0	0	2	0	0	0	0	2	1	0	0	2	0	0	6	0	0	7	0	2	0	0	0	0	0	0	0	0	0	4	0	0	0	0	3	0
OTU1309	0	0	0	0	0	0	0	0	0	0	0	0	0	0	0	0	0	0	0	0	0	0	0	0	0	0	0	0	0	0	0	0	0	0	0	5	0	0	0	0	0	0	0	0	0	0	0	0	0
OTU131	0	0	0	0	0	0	0	0	0	0	0	0	0	0	0	0	0	0	0	0	0	0	0	0	0	0	0	0	0	0	0	0	0	0	0	0	0	0	0	0	0	0	0	0	0	0	0	0	0
OTU1310	0	2	0	0	0	0	3	1	3	0	0	0	0	0	0	0	0	0	0	0	0	0	0	0	0	0	0	0	0	0	0	1	0	0	0	0	0	0	0	0	0	0	0	0	0	0	0	0	0
OTU1311	0	1	4	0	4	2	0	1	0	0	0	0	0	0	1	0	0	0	0	0	0	0	0	0	0	0	0	0	0	0	0	0	2	0	0	0	0	0	0	0	0	0	0	0	0	0	0	0	0
OTU1312	0	0	0	0	0	0	0	0	1	0	0	0	0	0	0	0	0	0	0	0	0	0	0	0	0	0	0	0	0	0	1	0	0	0	0	2	0	0	0	0	0	0	0	0	0	0	0	0	0
OTU1313	0	1	0	0	0	0	0	0	0	0	0	0	0	0	0	0	0	0	0	0	0	1	0	0	0	0	0	0	0	0	0	0	0	0	0	0	0	0	0	0	0	0	0	0	0	0	0	0	0
OTU1314	1	0	0	0	0	0	0	0	0	0	0	0	0	0	0	0	0	0	0	0	0	0	0	0	0	1	1	0	0	0	0	1	0	0	0	0	1	0	0	0	0	0	0	0	0	0	0	0	0
OTU1315	0	0	0	0	0	0	0	0	0	0	0	0	0	0	0	0	0	0	0	0	0	0	0	0	0	0	0	0	0	0	1	0	0	0	0	0	0	0	0	0	0	0	0	0	0	0	0	0	0
OTU1316	1	1	0	0	0	0	0	0	0	0	0	0	0	0	0	0	0	0	0	0	0	0	0	0	0	0	0	0	0	0	0	0	0	0	0	0	0	0	0	0	0	0	0	0	0	0	0	0	0
OTU1317	0	0	0	0	0	0	0	0	0	0	0	0	0	0	0	0	0	0	0	0	0	0	0	0	0	0	0	0	0	0	0	0	0	0	0	0	0	0	0	0	0	0	0	0	0	0	0	0	0
OTU1318	0	0	0	0	0	0	0	0	0	0	0	0	0	0	0	0	0	0	0	0	0	0	0	0	0	0	0	0	0	0	0	0	0	0	0	0	0	0	0	0	0	0	0	0	0	0	0	0	0
OTU1319	0	0	0	2	0	0	0	0	0	0	0	0	0	0	0	0	0	0	0	0	0	0	0	0	0	0	0	0	0	0	0	0	0	0	0	0	0	0	0	0	0	0	0	0	0	0	0	0	0
OTU132	0	0	0	0	0	0	0	0	0	0	0	0	0	0	0	0	0	0	0	0	0	0	0	0	0	8	0	0	4	0	0	0	0	1	0	0	0	0	0	0	0	0	0	0	0	0	0	0	0
OTU1320	0	0	0	0	0	0	0	0	0	0	0	0	0	0	0	0	0	0	0	0	0	0	0	0	0	0	0	0	0	0	0	0	0	0	0	0	0	0	0	0	0	0	0	0	0	0	0	0	0
OTU1321	1	1	3	1	0	0	0	1	0	0	0	0	0	0	0	0	0	0	0	0	0	0	11	5	0	0	1	5	1	0	7	0	0	0	0	0	1	0	3	0	0	0	1	1	9	1	0	2	0
OTU1322	2	0	0	0	0	0	0	0	0	0	0	0	0	0	0	0	0	0	0	0	0	0	0	0	0	0	0	0	0	0	0	0	0	0	0	0	0	0	0	0	0	0	0	0	0	0	0	0	0
OTU1323	0	0	0	0	0	0	0	0	0	0	0	0	0	0	0	0	0	0	0	0	0	0	0	0	0	0	0	0	0	0	0	0	0	0	0	0	0	0	0	0	0	0	0	0	0	0	0	0	0
OTU1324	0	0	0	0	0	0	0	0	0	0	0	0	0	0	0	0	0	0	0	0	0	0	0	0	0	0	0	0	0	0	0	0	0	0	0	0	1	0	0	0	0	0	0	0	0	0	0	0	0
OTU1325	0	0	0	2	0	0	0	0	0	0	0	0	0	0	0	0	0	0	0	0	0	0	0	0	0	0	0	0	0	0	0	0	0	0	0	0	0	0	0	0	0	0	0	0	0	0	0	0	0
OTU1326	25	1	3	6	52	14	1	69	2	0	1	1	0	16	42	8	0	3	1	1	7	10	0	4	0	0	0	0	0	1	0	12	3	1	31	0	2	60	9	4	3	31	23	49	0	0	6	0	86
OTU1327	0	0	0	0	0	0	0	0	0	0	0	0	0	19	0	0	0	0	0	0	0	0	0	0	0	0	0	0	0	0	0	0	0	1	0	0	0	0	0	1	0	0	0	40	0	0	14	0	0
OTU1328	0	1	0	1	0	0	0	0	0	0	0	0	0	0	0	0	0	0	35	0	0	0	0	0	0	0	1	0	0	0	0	0	0	0	0	0	13	0	0	0	0	0	4	0	0	2	0	8	0
OTU1329	0	0	0	2	0	0	2	0	0	0	3	0	0	0	0	0	4	0	0	0	1	0	0	1	0	2	4	0	6	0	2	0	0	7	0	0	0	12	0	1	0	0	0	0	1	0	0	11	0
OTU133	0	0	0	0	0	0	0	0	0	0	0	0	0	0	0	0	0	0	0	0	0	1	0	0	0	0	0	0	0	0	0	0	0	0	0	0	0	0	0	0	0	0	0	0	0	0	0	0	0
OTU1330	0	0	0	0	0	0	0	0	0	0	0	0	0	0	0	0	0	0	0	0	0	0	0	0	0	0	0	0	0	0	1	0	0	0	0	0	0	0	0	0	0	2	0	0	0	0	0	0	0
OTU1331	6	0	4	23	4	0	13	16	11	7	4	2	1	2	0	19	2	1	2	2	5	3	2	0	9	13	5	15	3	0	3	3	1	4	8	4	27	1	5	0	2	7	4	5	4	6	2	33	6
OTU1332	0	0	0	0	0	0	0	1	0	0	1	0	0	0	0	0	0	0	0	0	0	0	0	0	0	0	0	0	0	0	0	0	0	1	0	0	0	0	0	0	0	0	0	1	0	2	1	0	0
OTU1333	0	0	0	0	0	0	0	0	0	0	0	0	0	0	0	0	0	0	0	0	0	0	0	0	0	1	0	0	0	0	0	0	0	0	0	0	2	1	0	0	0	0	0	0	0	0	0	0	1
OTU1334	1	0	0	0	1	0	0	2	0	0	0	0	0	0	0	0	0	0	0	0	0	0	1	0	0	0	1	0	0	0	0	1	0	0	0	0	0	0	0	0	0	0	0	2	0	0	0	0	0
OTU1335	0	1	0	0	0	0	0	0	0	0	0	0	0	0	0	0	0	0	0	0	0	0	0	0	0	1	0	0	0	0	0	0	0	0	0	0	0	0	0	0	0	0	0	0	0	0	0	0	0
OTU1336	0	0	0	0	0	0	0	0	0	0	0	0	0	0	0	0	0	0	0	0	0	0	0	0	0	0	0	0	0	0	0	3	0	0	0	0	0	0	0	0	0	0	0	0	0	0	0	0	0
OTU1337	0	0	0	0	0	0	0	0	0	0	0	0	0	0	0	0	0	0	0	0	0	0	0	0	0	0	0	0	0	0	0	0	0	0	0	0	0	0	0	0	0	0	0	0	0	0	0	0	0
OTU1338	0	0	0	0	0	0	0	0	0	0	0	0	0	0	0	0	0	0	0	0	0	0	0	0	0	0	0	0	0	0	0	0	0	0	0	0	0	0	0	0	0	0	0	0	0	0	0	0	0
OTU1339	0	2	0	0	0	0	0	0	0	0	0	0	0	0	0	0	0	0	0	0	0	0	0	0	0	0	0	0	0	0	0	0	0	0	0	0	0	0	0	0	0	0	0	0	0	0	0	0	0
OTU134	1	0	1	0	0	0	0	0	0	0	0	0	1	0	0	0	0	0	0	0	0	1	0	0	0	3	1	1	0	1	3	0	1	0	0	0	7	0	0	0	0	0	3	0	0	0	1	0	0
OTU1340	0	0	0	0	0	0	0	0	1	0	0	0	0	0	0	0	0	0	0	0	0	0	0	0	0	0	0	0	0	0	0	0	0	0	0	0	0	0	0	0	0	0	0	0	0	0	0	0	0
OTU1341	1	0	0	0	0	0	0	0	0	0	0	0	0	0	0	0	0	0	0	0	0	0	0	0	0	0	0	0	0	0	0	0	0	0	0	0	0	0	0	0	0	0	0	0	0	0	0	0	0
OTU1342	6	18	1	54	2	15	9	7	8	2	41	3	41	7	2	3	27	47	3	2	19	49	0	6	6	53	5	57	2	0	60	1	13	58	0	13	46	25	7	33	8	23	12	9	30	14	32	114	6
OTU1343	0	0	0	6	7	12	9	7	0	1	3	1	0	1	0	0	0	0	0	0	0	0	0	1	1	1	0	0	0	0	2	0	1	0	0	0	1	0	0	0	0	0	0	1	0	1	0	0	0
OTU1344	0	0	0	0	0	0	29	0	0	0	1	24	0	5	0	0	1	1	8	0	0	0	1	3	0	15	0	0	0	0	0	0	9	0	0	16	0	0	22	5	0	0	17	5	0	3	0	0	8
OTU1345	24	0	12	0	0	0	0	0	0	0	0	0	1	1	7	0	0	0	1	0	0	1	0	6	0	0	0	0	0	0	0	0	0	0	0	0	35	0	1	0	0	0	0	0	0	0	0	0	27
OTU1346	0	1	2	18	2	0	2	1	1	2	0	0	0	1	0	0	1	2	1	1	3	0	1	4	1	5	0	4	0	1	11	1	0	3	0	0	3	2	8	0	3	0	8	0	14	4	1	2	0
OTU1347	41	0	1	0	15	0	0	0	0	0	0	0	0	0	0	0	0	0	1	0	0	0	1	1	0	0	0	0	0	0	0	0	0	0	0	0	0	0	0	0	0	0	0	0	0	0	0	0	0
OTU1348	0	0	7	0	0	0	0	0	0	0	0	0	0	0	0	0	0	0	0	0	0	0	0	0	0	1	0	0	0	1	0	0	1	0	0	0	1	0	0	0	0	0	0	0	0	0	0	0	0
OTU1349	0	0	0	3	2	0	7	0	0	0	0	0	2	0	0	0	0	0	0	0	0	0	0	0	0	0	0	0	0	0	0	0	0	1	0	0	0	0	0	0	17	0	0	0	0	0	0	0	0
OTU135	0	0	0	0	0	0	0	0	0	0	0	0	0	0	2	0	0	0	0	0	2	0	0	0	0	0	0	0	0	0	0	0	0	0	0	0	0	0	0	0	3	0	0	1	0	0	0	0	0
OTU1350	0	0	2	0	5	1	1	5	0	0	0	0	0	0	0	0	0	0	0	0	0	0	0	0	0	1	0	0	0	0	4	0	0	0	0	0	0	0	0	0	0	0	0	0	0	0	0	0	0
OTU1351	0	1	1	1	1	1	0	1	4	0	1	1	0	0	0	0	1	0	4	0	1	0	0	0	3	3	2	0	1	0	1	0	0	1	1	0	2	0	0	1	4	1	1	0	2	0	0	3	0
OTU1352	2	0	0	0	0	2	0	0	0	0	0	0	0	0	0	0	0	0	0	0	0	0	0	0	0	0	0	0	0	0	0	0	0	0	0	0	0	0	0	0	0	0	1	0	0	0	0	1	2
OTU1353	2	7	0	0	4	1	1	0	0	0	0	0	0	0	0	0	0	0	1	0	0	0	0	1	0	0	0	0	0	0	2	0	0	0	0	0	0	0	0	0	2	0	0	0	0	0	0	0	0
OTU1354	0	0	0	0	0	0	0	0	0	0	0	0	0	0	0	0	0	0	0	0	0	0	0	0	0	0	0	0	0	0	0	0	0	0	0	0	0	0	0	0	0	0	0	0	0	0	0	0	0
OTU1355	0	0	0	3	0	0	0	0	0	0	0	0	0	0	0	0	1	0	0	0	0	0	0	0	0	0	0	0	0	0	0	0	0	0	0	0	0	0	0	0	0	0	0	0	0	0	0	0	0
OTU1356	1	2	0	0	0	0	0	0	2	0	0	0	0	0	0	0	0	0	0	0	0	0	0	0	0	0	0	0	0	0	0	0	0	0	0	0	0	0	0	0	0	0	0	0	0	0	0	0	0
OTU1357	8	0	0	0	0	0	0	0	0	0	0	0	0	0	0	0	0	0	1	0	0	0	0	0	0	0	0	0	0	0	0	0	0	0	0	0	0	0	0	0	0	0	0	0	0	0	0	0	0
OTU1358	0	1	0	0	0	0	0	0	0	0	0	0	0	0	0	0	0	0	0	0	0	0	0	0	0	0	0	0	0	0	0	0	0	0	0	0	0	0	0	0	0	0	0	0	0	0	0	0	0
OTU1359	0	1	0	0	0	0	1	0	0	0	0	0	0	0	0	0	0	0	0	0	0	0	0	0	0	0	0	0	0	0	0	0	0	0	0	0	0	0	0	0	0	0	0	0	0	0	0	0	0
OTU136	1	2	0	1	1	0	0	1	2	1	1	1	1	0	0	0	0	2	0	1	3	0	0	3	0	1	0	1	2	0	0	0	1	0	0	1	7	0	1	0	1	1	0	0	3	0	0	3	1
OTU1360	0	0	0	0	0	0	0	0	1	0	0	0	0	0	0	0	0	0	0	0	0	8	0	0	0	0	0	0	0	0	0	0	0	0	0	0	0	0	0	0	0	0	0	0	0	0	0	0	0
OTU1361	3	2	2	10	2	2	5	3	0	19	0	0	3	2	1	4	1	0	4	1	6	3	2	3	8	8	9	7	7	0	9	2	4	4	5	11	15	5	6	5	0	9	7	6	5	0	2	3	10
OTU1362	0	0	1	0	0	0	0	0	0	0	0	0	0	1	0	0	1	0	0	0	0	0	0	0	1	5	0	0	0	0	3	0	0	0	0	0	1	2	3	0	0	0	2	0	0	0	0	0	0
OTU1363	0	1	0	0	0	0	0	0	0	0	0	0	0	0	0	0	0	0	0	0	0	0	0	0	0	0	0	0	0	0	0	0	0	0	0	0	0	0	0	0	0	0	0	0	0	0	0	0	0
OTU1364	0	4	0	0	0	0	0	0	0	0	0	0	0	0	0	0	0	0	0	0	0	0	0	0	0	0	0	0	0	0	0	0	0	0	0	0	0	0	0	0	0	0	0	0	0	0	0	0	0
OTU1365	0	0	0	0	0	0	0	0	0	0	0	0	0	0	0	0	0	0	0	0	1	1	0	0	0	0	0	0	0	0	0	0	0	0	0	0	0	0	0	0	0	0	0	0	0	0	0	0	0
OTU1366	0	0	0	0	0	0	0	0	0	0	1	0	0	0	0	0	0	0	0	0	0	0	0	0	1	0	0	0	0	0	0	0	0	1	1	0	0	0	1	0	0	0	0	0	0	0	0	0	0
OTU1367	0	1	0	0	0	0	0	0	0	0	0	0	0	0	0	0	0	0	0	0	0	0	0	0	0	0	0	0	0	0	0	0	0	0	0	0	0	0	0	0	0	0	0	0	0	0	0	0	0
OTU1368	7	0	0	2	0	24	0	15	1	0	1	0	0	0	0	0	2	0	0	1	0	1	0	0	0	0	0	0	0	0	0	0	0	1	0	0	0	0	0	0	0	0	0	0	0	0	0	4	0
OTU1369	0	1	0	0	0	0	0	0	2	0	0	0	0	0	0	0	0	0	0	0	0	0	0	0	0	0	0	0	0	0	0	0	0	0	0	0	0	0	0	0	0	0	0	0	0	0	0	0	0
OTU137	0	0	0	0	0	0	0	0	0	0	0	0	0	0	0	0	0	0	0	0	0	0	1	0	0	0	1	0	0	0	0	0	0	0	0	0	0	0	0	0	0	0	0	0	0	0	0	0	0
OTU1370	0	0	0	0	0	0	0	0	2	0	0	0	0	0	0	0	0	0	0	0	0	0	0	0	0	0	0	0	0	0	0	0	0	0	0	0	0	0	0	0	0	0	0	0	0	0	0	0	0
OTU1371	0	0	4	1	0	0	0	1	0	0	1	0	0	0	0	2	0	0	0	0	0	2	0	0	6	1	0	107	1	0	1	0	0	4	0	0	3	1	0	0	0	2	0	1	1	0	1	33	1
OTU1372	0	0	0	0	0	0	0	0	0	0	0	0	0	0	0	0	0	0	0	0	0	0	0	0	0	0	0	0	0	0	0	0	0	0	0	0	0	0	0	0	0	0	0	0	0	0	0	0	0
OTU1373	3	0	0	2	0	0	0	8	0	4	0	0	0	0	0	7	0	1	0	0	0	3	1	3	1	3	3	0	0	0	7	0	4	3	0	5	0	0	0	0	0	1	0	3	0	0	2	3	6
OTU1374	0	1	0	6	0	0	2	0	0	0	0	0	0	0	3	0	0	0	39	0	0	0	0	0	0	1	0	0	0	0	0	0	0	0	0	0	13	0	0	0	0	0	2	0	0	2	0	4	0
OTU1375	3	1	1	12	0	0	0	1	0	0	0	4	0	0	0	2	1	1	1	1	2	2	1	0	1	6	3	4	1	0	4	3	0	0	1	1	0	1	0	0	3	5	3	0	3	1	0	1	1
OTU1376	0	0	0	0	0	0	1	0	0	0	0	0	0	0	0	0	0	0	0	0	0	0	0	0	0	0	0	0	0	0	0	0	0	0	0	0	0	0	0	0	0	0	1	0	0	0	0	0	0
OTU1377	0	0	1	2	0	0	1	0	0	0	0	0	0	0	0	0	0	1	2	0	1	0	0	0	0	15	5	0	2	0	1	3	0	1	0	1	4	1	4	2	0	0	2	0	0	0	0	0	2
OTU1378	5	1	1	12	1	1	11	4	6	3	1	6	0	0	0	4	2	2	3	0	4	10	1	2	1	3	2	4	0	1	6	2	0	3	2	1	12	5	2	2	0	5	5	3	0	3	0	9	4
OTU1379	0	0	0	0	0	0	0	0	2	0	0	0	1	2	0	0	0	0	0	0	0	0	0	0	0	0	2	0	0	0	1	0	2	0	0	0	8	3	0	0	2	1	0	1	0	0	1	0	0
OTU138	2	1	5	3	0	1	13	2	4	2	2	4	3	0	0	4	1	1	1	2	1	2	2	2	3	1	3	9	2	0	2	5	1	3	0	2	17	1	1	0	1	2	3	0	1	0	0	2	4
OTU1380	0	0	0	0	0	1	0	0	0	0	0	0	0	0	0	0	0	0	0	0	0	0	0	0	1	0	0	1	0	0	0	0	0	0	1	0	0	0	0	1	0	0	2	0	0	0	0	0	0
OTU1381	1	0	0	3	0	0	0	1	0	0	0	0	0	0	0	2	0	0	0	0	2	0	0	0	0	0	1	0	0	0	0	0	0	0	0	2	0	1	1	0	1	0	0	2	0	0	0	0	0
OTU1382	0	0	0	0	0	0	0	0	0	0	0	0	0	0	0	0	0	0	0	0	0	0	0	0	0	0	0	0	0	0	0	0	0	0	0	1	0	0	1	0	0	0	0	1	0	0	1	0	0
OTU1383	0	2	0	0	0	0	0	0	0	0	0	0	0	0	0	0	0	0	0	0	0	0	0	0	0	0	0	0	0	0	0	0	0	0	0	0	0	0	0	0	0	0	0	0	0	0	0	0	0
OTU1384	0	0	0	0	0	0	0	0	0	0	0	0	0	0	0	0	0	0	0	0	0	0	0	0	0	0	0	0	0	0	0	0	0	0	0	0	0	0	0	0	0	0	0	0	0	0	0	0	1
OTU1385	0	0	0	0	0	0	0	0	0	0	0	0	0	0	0	0	0	0	0	0	0	0	0	0	0	0	0	0	0	1	0	0	0	0	0	0	0	0	0	0	0	0	0	0	0	0	0	0	0
OTU1386	0	0	0	0	0	0	0	0	0	0	0	0	0	0	0	0	0	0	0	0	0	2	0	0	0	0	0	0	0	0	0	0	0	0	0	0	0	0	0	0	0	0	0	0	0	0	0	0	0
OTU1387	0	0	0	0	0	0	0	0	0	0	0	0	0	0	0	0	0	0	0	0	0	0	0	0	0	0	0	0	0	0	0	0	0	0	0	0	0	0	0	0	0	0	0	0	0	0	0	0	0
OTU1388	0	0	0	0	0	0	0	0	0	0	0	0	0	0	0	0	0	0	0	0	0	0	0	0	0	0	0	0	0	0	0	0	0	0	0	0	0	0	0	0	0	0	1	0	0	0	0	0	0
OTU1389	0	0	0	0	0	0	0	0	0	0	0	0	0	0	0	0	0	0	0	0	0	0	0	0	0	0	0	0	0	0	0	0	0	0	0	0	0	0	0	0	0	0	0	0	0	0	0	0	0
OTU139	1	0	0	2	0	0	0	0	0	0	0	0	1	0	0	0	0	0	2	0	0	0	0	0	0	1	0	1	0	0	0	0	0	0	0	0	0	0	0	0	0	0	2	1	0	0	1	0	0
OTU1390	0	0	0	0	0	0	0	0	0	0	0	0	0	0	0	0	0	0	0	0	0	1	1	0	0	0	0	0	0	0	0	0	0	0	0	0	0	0	0	0	0	0	0	0	0	0	0	0	0
OTU1391	1	1	1	0	0	0	0	0	0	5	0	0	0	0	0	0	1	1	0	0	0	0	2	3	0	3	4	0	3	2	0	2	0	3	1	2	0	1	1	0	1	0	2	1	4	0	1	5	2
OTU1392	0	0	2	0	0	0	0	0	0	0	0	0	0	0	0	0	0	0	0	0	0	1	0	0	0	0	2	0	0	0	0	0	0	0	0	0	0	0	0	0	0	0	0	0	0	0	0	2	2
OTU1393	0	0	0	0	0	2	0	19	0	0	0	0	13	0	0	0	0	0	0	0	1	0	0	0	0	0	0	0	0	0	0	0	0	0	0	0	0	0	0	0	0	0	0	0	0	0	0	0	0
OTU1394	0	0	0	0	0	0	0	0	3	0	0	0	0	0	0	0	0	0	0	0	0	0	0	0	0	0	0	0	0	0	0	0	0	0	0	0	0	0	0	0	0	0	0	0	0	0	0	0	0
OTU1395	0	0	0	0	0	0	0	0	0	0	0	0	0	0	0	0	0	0	0	0	0	0	0	0	0	0	0	0	0	0	0	0	0	0	0	0	0	0	0	0	0	0	0	0	0	0	1	0	0
OTU1396	0	3	0	0	0	0	0	0	0	0	0	0	0	0	0	0	0	0	0	0	0	0	0	0	0	0	0	0	0	0	0	0	0	0	0	0	0	0	0	0	0	0	0	0	0	0	0	0	0
OTU1397	0	0	0	0	0	0	2	0	0	0	0	0	0	0	0	0	1	0	0	0	0	0	0	0	0	0	0	0	0	0	0	0	0	0	0	0	0	0	0	0	1	0	0	2	0	0	0	0	0
OTU1398	0	0	0	0	0	0	0	0	0	0	0	0	0	0	0	0	0	0	0	0	0	0	0	0	0	0	0	0	3	0	0	0	0	0	0	0	0	0	0	0	0	0	0	0	0	0	0	0	1
OTU1399	0	0	0	0	0	0	0	0	0	0	0	0	0	0	0	0	0	0	0	0	0	0	0	0	0	0	0	0	0	0	0	9	0	0	0	0	0	0	0	0	0	0	0	0	0	0	0	0	0
OTU14	1	1	2	3	1	0	0	0	0	0	0	0	0	0	0	1	0	0	0	0	0	1	1	2	0	1	1	4	0	0	0	0	1	0	0	3	1	0	1	0	1	5	2	0	3	2	0	0	4
OTU140	1	0	0	0	0	0	0	0	0	0	0	0	0	0	0	0	0	0	0	0	0	0	0	0	0	1	0	0	0	0	0	0	0	0	0	0	0	0	0	0	0	0	0	0	0	0	0	0	0
OTU1400	2	0	0	0	5	0	0	4	0	0	2	1	1	0	1	1	1	0	0	1	1	0	0	1	0	2	0	0	0	1	4	3	0	0	0	3	15	1	1	2	1	7	2	1	11	0	1	0	2
OTU1401	1	0	0	0	0	0	0	0	0	0	0	0	0	0	0	1	0	0	0	0	0	0	0	0	0	0	0	0	0	0	0	0	0	0	0	0	0	0	0	0	0	1	0	1	0	0	0	0	0
OTU1402	0	0	0	5	0	0	0	0	0	0	0	0	0	0	0	0	0	0	0	0	0	0	0	0	2	0	0	1	0	0	0	0	0	0	0	0	0	1	0	0	0	0	0	0	0	0	0	0	0
OTU1403	0	0	0	2	1	0	0	0	0	0	0	0	0	0	0	0	0	0	0	0	0	0	0	0	0	0	2	0	0	0	0	0	0	0	0	0	0	0	0	1	0	0	1	0	0	1	1	0	0
OTU1404	0	1	0	0	0	0	0	0	1	0	0	0	0	0	0	0	0	0	0	0	0	0	0	0	0	0	0	0	0	0	0	0	0	0	0	0	0	0	0	0	0	0	0	0	0	0	0	0	0
OTU1405	1	0	0	1	0	0	0	0	0	0	1	0	0	0	0	0	0	0	0	0	0	0	0	0	0	0	0	0	0	0	0	0	0	0	0	0	0	0	0	0	0	0	1	1	0	0	0	0	0
OTU1406	0	0	0	0	0	0	0	0	0	0	0	0	0	0	0	0	0	0	0	0	0	0	0	0	0	0	0	0	0	0	0	0	0	0	0	0	0	0	0	0	0	0	1	0	0	0	0	0	0
OTU1407	13	0	0	0	0	0	0	0	0	0	0	0	0	0	0	0	0	0	0	0	0	0	0	1	0	0	0	0	0	0	0	0	0	0	0	0	0	0	0	0	0	0	1	0	0	0	0	0	0
OTU1408	0	0	0	0	0	0	0	0	0	0	0	0	0	0	0	0	0	0	0	0	0	0	0	0	0	0	0	0	0	0	0	0	0	0	0	0	0	0	0	0	0	0	0	0	0	0	0	0	0
OTU1409	0	0	0	0	0	0	0	0	0	0	0	0	0	0	0	0	0	0	0	0	0	0	0	0	0	0	0	0	0	0	0	0	0	0	0	0	0	0	0	0	0	0	1	0	0	0	0	0	0
OTU141	0	0	0	0	0	0	0	0	0	0	0	0	0	0	0	0	0	0	0	0	0	0	0	0	0	0	0	0	0	0	0	0	0	0	0	0	0	0	1	0	0	0	0	0	0	0	0	0	0
OTU1410	0	0	0	0	0	0	0	0	0	0	0	0	0	0	0	0	0	0	0	0	0	0	0	0	0	0	0	0	0	0	0	0	0	0	0	0	0	0	0	0	0	0	0	0	0	0	0	0	0
OTU1411	0	0	0	0	0	0	0	0	0	0	0	0	0	0	0	0	0	0	0	0	0	0	0	0	0	0	0	0	0	0	0	0	0	0	0	0	0	0	0	0	0	0	0	0	0	0	0	0	0
OTU1412	1	0	0	0	0	0	0	0	0	0	0	0	0	0	0	0	0	0	0	0	0	0	0	0	0	0	0	0	0	0	0	0	0	0	0	0	0	0	0	0	0	0	0	0	0	0	0	0	0
OTU1413	0	0	0	0	0	0	0	0	0	0	0	0	0	0	0	0	0	0	0	0	0	0	0	0	0	0	0	0	0	0	0	0	0	0	0	0	0	2	0	0	0	0	0	0	0	0	0	0	0
OTU1414	0	0	0	0	0	0	0	0	0	0	0	0	0	0	0	0	0	0	0	0	0	0	0	0	0	0	0	0	0	0	0	0	0	0	0	0	0	0	0	0	0	0	0	0	0	0	0	0	0
OTU1415	3	1	0	0	0	0	0	0	2	1	0	0	0	0	0	0	0	0	0	0	2	0	0	2	0	0	2	0	1	0	0	0	1	0	0	0	0	1	0	0	1	1	1	1	0	0	0	1	1
OTU1416	0	0	0	0	0	0	0	0	0	0	0	0	0	0	0	0	0	0	0	0	0	0	0	0	0	0	0	0	0	0	0	0	0	0	0	0	0	0	0	0	0	0	0	0	0	0	0	0	0
OTU1417	0	0	0	0	0	0	0	0	0	0	0	0	0	0	0	0	0	0	1	0	0	0	0	0	0	0	0	0	0	0	0	0	0	0	0	0	0	0	0	0	0	0	0	0	0	0	0	0	0
OTU1418	3	1	4	2	2	5	6	1	0	1	3	0	3	6	0	6	1	3	0	0	28	1	0	4	2	42	0	55	9	2	1	1	0	2	0	2	5	3	2	3	1	1	5	2	8	11	2	8	4
OTU1419	0	0	0	0	1	0	0	0	0	0	0	0	0	0	0	0	0	0	0	0	0	0	0	0	0	0	0	0	0	0	0	0	0	0	0	0	0	0	0	0	0	0	0	0	0	0	0	0	0
OTU142	0	0	0	2	0	0	0	0	0	0	1	0	0	0	0	0	1	0	0	0	1	1	0	1	0	0	0	2	1	0	0	1	0	1	0	0	0	0	2	0	0	2	0	1	0	1	0	0	1
OTU1420	0	0	0	4	0	0	0	0	0	0	0	0	0	0	0	0	0	0	0	0	0	0	0	0	9	0	0	6	0	0	0	0	0	0	0	0	0	0	0	0	0	0	0	0	0	1	0	0	0
OTU1421	0	0	0	0	1	0	2	2	0	0	0	0	0	0	0	0	0	0	1	0	0	0	1	2	0	0	1	0	3	0	2	0	0	0	0	0	0	0	1	0	0	0	0	0	0	0	1	0	0
OTU1422	0	0	0	0	0	0	0	0	0	0	0	0	0	0	0	0	0	0	0	0	0	0	0	0	0	0	0	0	0	0	0	0	0	0	0	0	0	0	0	0	0	0	0	0	0	0	0	0	0
OTU1423	116	21	97	227	39	88	130	112	32	77	38	42	44	51	23	106	49	26	58	16	173	61	30	81	94	167	42	106	66	25	82	52	85	42	29	89	161	64	63	31	53	120	93	52	73	23	30	107	164
OTU1424	0	0	0	0	0	0	0	0	0	0	1	0	0	0	0	0	0	0	0	0	0	0	0	0	0	0	0	0	0	0	0	0	1	0	0	0	0	0	0	0	0	0	0	0	0	0	0	0	0
OTU1425	0	0	0	0	0	0	0	0	0	0	0	0	0	0	0	0	0	0	0	0	0	0	0	0	0	0	0	0	0	0	0	0	0	0	0	0	0	0	0	0	0	0	0	0	0	0	0	0	0
OTU1426	0	0	0	0	0	0	0	0	0	0	0	0	0	0	0	0	0	0	0	0	0	0	0	0	0	0	0	0	0	0	0	0	0	0	0	0	0	0	0	0	0	0	0	0	0	0	0	0	0
OTU1427	6	0	0	0	0	0	0	0	0	0	0	0	0	0	0	0	0	0	0	0	0	0	0	0	0	0	0	0	0	0	0	0	0	1	0	0	0	0	0	0	0	0	0	0	0	0	0	0	0
OTU1428	19	1	0	0	18	0	2	0	0	0	0	0	0	0	1	1	2	0	0	0	0	0	0	2	0	0	0	30	0	0	0	0	23	1	0	0	0	0	0	0	0	0	1	2	0	0	0	0	5
OTU1429	1	0	0	0	0	0	0	0	0	0	0	0	0	0	0	0	0	0	0	0	0	0	0	0	0	0	0	0	0	0	0	0	0	0	0	0	0	0	0	0	0	0	0	0	0	0	0	0	0
OTU143	0	0	0	0	0	0	0	0	0	0	0	0	0	0	0	0	0	0	0	0	0	0	0	0	0	0	1	1	0	0	0	0	0	0	0	0	0	0	1	0	0	0	0	0	0	0	0	0	0
OTU1430	0	0	0	0	0	0	0	0	0	0	0	0	0	0	0	0	0	0	0	0	0	0	0	0	0	0	0	0	0	0	0	0	0	0	0	0	0	0	0	0	0	0	0	0	0	0	0	0	0
OTU1431	0	1	0	0	0	0	0	0	0	0	0	0	0	0	0	0	0	0	0	0	0	0	0	0	0	0	0	0	0	0	0	0	0	0	0	0	0	0	0	0	0	0	0	0	0	0	0	0	0
OTU1432	0	0	0	0	0	0	0	0	0	0	0	0	0	0	0	0	0	0	0	0	0	0	0	0	0	0	0	0	0	0	0	0	0	0	0	0	0	0	0	0	0	0	0	0	0	0	0	0	0
OTU1433	0	0	0	0	0	0	0	0	0	0	0	0	0	0	0	0	0	0	0	0	0	0	0	0	0	0	0	0	0	0	0	0	0	0	0	0	0	0	0	0	0	0	0	0	0	0	0	0	0
OTU1434	0	0	0	0	0	0	0	0	0	0	0	0	0	0	0	0	0	0	0	0	0	0	0	0	0	0	0	0	0	0	0	0	0	0	0	0	0	0	0	0	0	0	0	0	0	0	0	0	0
OTU1435	0	0	0	0	0	1	0	0	0	0	0	0	0	0	0	0	0	0	0	0	0	0	0	0	0	0	0	0	0	0	0	0	0	0	0	0	0	0	0	0	0	0	0	0	0	0	0	0	0
OTU1436	0	0	0	0	0	0	0	0	0	0	0	0	0	0	0	0	0	0	0	0	0	0	0	0	0	0	0	0	0	0	0	0	0	0	0	0	0	0	0	0	0	0	0	0	0	0	0	3	0
OTU1437	0	10	0	0	0	0	29	0	22	1	0	1	0	0	1	0	0	0	0	0	6	0	0	0	24	13	0	0	0	0	0	0	15	0	13	1	96	27	0	0	0	33	1	0	0	3	0	0	7
OTU1438	3	16	6	78	14	20	25	12	17	5	66	4	47	14	2	5	31	38	3	4	15	64	2	4	2	96	10	74	2	2	76	2	17	55	1	32	46	35	7	38	21	20	9	4	39	15	50	155	8
OTU1439	0	0	0	0	0	0	0	0	0	0	0	0	0	0	0	0	0	0	0	0	0	0	0	0	0	0	0	0	0	0	0	0	0	0	0	0	0	0	0	0	0	0	0	0	0	0	0	0	0
OTU144	0	0	0	0	0	0	0	0	0	0	0	0	0	0	0	0	0	0	0	0	1	0	0	0	0	0	0	2	0	0	0	1	0	0	0	0	0	0	0	0	0	0	0	0	1	0	2	0	0
OTU1440	0	0	0	0	0	0	0	0	4	0	0	0	0	0	0	0	0	0	0	0	0	0	0	0	0	0	0	0	0	0	0	0	0	0	0	0	0	0	0	0	0	0	0	0	0	0	0	0	0
OTU1441	3	0	0	0	0	0	0	0	0	0	0	0	0	0	0	0	0	0	0	0	0	0	0	9	1	0	0	0	0	0	0	0	0	0	0	0	0	0	0	0	0	0	0	0	0	0	0	0	0
OTU1442	1	0	0	0	1	0	0	0	0	0	0	0	0	0	0	0	0	0	0	0	0	0	0	0	0	0	0	0	0	0	0	0	0	0	0	0	0	0	0	0	0	0	0	0	0	0	0	0	0
OTU1443	0	0	0	0	0	0	0	0	0	0	0	0	0	0	0	0	0	0	0	0	0	0	0	0	0	1	0	0	0	0	0	0	0	0	0	0	0	0	0	0	0	0	0	0	0	0	0	1	0
OTU1444	298	35	118	318	70	95	208	131	149	304	59	77	75	51	26	146	71	32	93	16	199	94	68	126	253	296	150	168	101	45	236	86	132	95	62	258	289	116	76	65	112	279	192	125	159	54	58	198	316
OTU1445	1	0	0	0	4	0	0	0	0	0	0	0	0	0	0	0	0	0	0	0	0	0	0	1	0	0	0	0	0	0	0	0	0	0	0	0	0	0	0	0	0	0	0	0	0	0	0	0	0
OTU1446	2	0	0	0	1	0	0	0	0	0	0	0	0	0	0	0	0	0	0	0	0	0	0	1	0	0	0	0	0	0	0	0	0	0	0	0	0	0	0	0	0	0	0	0	0	0	0	0	0
OTU1447	0	0	0	0	0	0	0	0	0	0	0	0	0	4	0	0	0	0	0	0	3	0	0	0	3	0	0	0	0	0	0	0	3	0	0	0	0	0	0	1	0	0	0	0	1	0	0	0	0
OTU1448	0	1	0	0	0	0	0	0	0	1	0	0	0	1	0	0	0	3	0	0	0	0	0	0	0	0	0	0	0	0	0	0	0	1	0	0	0	0	0	0	2	0	3	0	2	3	0	0	0
OTU1449	0	0	0	0	0	0	0	0	0	0	0	1	0	0	0	0	0	0	0	0	1	0	0	0	0	1	0	0	2	0	2	0	1	0	0	1	2	0	0	0	1	0	0	0	0	0	0	0	0
OTU145	0	0	0	0	0	0	1	1	0	0	0	0	0	0	0	0	0	0	0	0	0	0	0	0	0	1	0	0	0	0	0	0	0	0	0	0	0	0	0	0	0	0	0	1	0	1	0	0	0
OTU1450	0	0	0	0	0	0	0	0	0	0	0	0	0	0	0	0	0	0	0	0	0	0	0	0	0	0	0	0	0	0	0	0	0	0	0	0	2	0	1	0	0	4	0	2	0	0	0	0	0
OTU1451	0	0	0	0	0	0	0	0	0	0	0	0	0	0	0	0	0	0	0	0	0	0	0	0	0	0	0	0	1	0	0	0	0	0	0	0	0	0	0	0	3	0	0	0	0	0	0	0	0
OTU1452	0	1	0	0	0	0	0	0	0	0	0	0	0	0	0	0	0	0	0	0	0	0	0	0	0	0	0	0	0	0	0	0	0	0	0	0	0	0	3	0	0	0	0	0	0	0	0	0	1
OTU1453	0	0	0	1	0	0	0	0	0	1	0	0	0	0	0	0	0	0	0	0	1	0	0	0	0	0	0	1	0	0	0	0	0	0	0	0	1	0	0	1	0	0	0	0	0	0	1	0	0
OTU1454	0	0	0	0	0	0	0	0	0	0	0	0	0	0	0	0	1	0	0	0	0	0	0	0	0	0	0	0	0	0	0	0	0	0	0	0	0	0	0	0	1	1	1	0	0	1	0	0	0
OTU1455	0	0	2	0	0	0	0	0	0	0	0	0	0	0	0	1	0	0	0	0	0	0	0	0	0	0	0	0	0	0	0	0	0	0	0	0	0	0	0	0	0	0	0	0	0	0	0	0	0
OTU1456	0	0	0	0	0	0	0	0	0	0	0	0	0	0	0	0	0	0	0	0	0	0	0	0	0	0	0	0	0	0	0	0	1	0	0	0	0	0	0	0	0	0	0	0	0	0	0	1	0
OTU1457	1	0	0	0	1	1	0	1	1	3	0	0	0	0	0	3	0	0	0	0	0	0	0	1	0	3	0	1	0	0	0	0	0	0	0	1	0	1	0	0	1	1	0	0	1	1	1	1	2
OTU1458	0	0	0	1	0	0	0	0	1	0	0	0	0	0	0	0	0	0	0	0	0	0	3	0	0	0	0	0	0	0	0	0	0	0	0	0	0	0	0	0	0	0	0	0	0	0	0	0	0
OTU1459	0	0	0	0	0	0	0	0	0	0	0	0	0	0	0	0	0	0	0	0	0	0	0	0	0	0	0	0	0	0	0	0	0	0	0	0	0	0	0	0	0	0	0	0	2	0	0	0	0
OTU146	0	0	0	0	0	0	0	0	0	0	0	0	0	0	0	0	0	0	0	0	0	0	0	0	1	1	0	0	0	0	0	0	0	0	0	0	0	0	1	0	0	0	0	0	1	0	0	0	0
OTU1460	1	0	0	4	1	4	7	20	0	16	0	2	0	2	0	1	2	2	2	1	0	3	0	0	6	5	5	10	1	2	1	0	2	0	1	2	7	3	0	1	0	5	6	1	1	12	1	8	9
OTU1461	0	0	0	0	0	0	0	0	0	0	0	0	0	0	0	0	0	0	0	0	0	0	0	0	0	0	0	0	0	0	0	0	0	0	0	0	0	0	0	0	0	0	0	0	0	0	0	0	0
OTU1462	0	0	0	0	0	0	0	0	0	0	0	0	0	0	0	0	0	0	0	0	0	0	0	0	0	0	0	0	0	0	0	0	0	0	0	0	4	0	0	0	0	0	0	0	0	0	0	0	0
OTU1463	0	0	0	0	0	0	0	0	0	0	0	0	0	0	0	0	0	0	0	0	0	0	0	0	0	0	0	0	0	0	0	0	0	0	0	0	0	0	0	0	0	0	0	0	0	0	0	0	0
OTU1464	0	0	1	0	0	0	0	0	0	0	0	0	0	0	0	0	0	0	0	0	0	0	0	0	0	0	0	0	0	0	0	0	0	0	0	0	0	0	0	0	0	0	0	0	0	0	0	0	0
OTU1465	0	0	0	1	2	0	2	0	0	2	0	0	0	0	0	0	3	0	0	0	2	0	0	0	1	0	0	1	0	0	0	1	0	0	0	1	2	0	0	0	0	2	0	2	0	0	0	0	0
OTU1466	6	4	2	12	3	7	16	5	5	16	1	2	5	0	1	6	5	3	5	0	9	4	5	11	11	12	12	6	3	3	14	6	7	5	5	13	19	10	2	2	2	20	7	6	10	3	3	9	9
OTU1467	0	0	0	0	0	0	0	0	0	0	0	0	0	0	0	0	0	0	0	0	0	0	0	0	0	0	0	0	0	0	0	0	0	0	0	0	0	0	0	0	0	0	0	0	0	0	0	0	0
OTU1468	2	0	0	0	0	0	0	0	0	0	0	0	0	0	0	0	0	0	0	0	0	0	0	0	0	0	0	0	0	0	0	0	0	0	0	0	0	0	0	0	0	0	0	0	0	0	0	0	0
OTU1469	0	0	0	0	0	0	0	0	0	0	0	0	0	1	0	0	0	0	0	0	0	0	0	0	0	0	0	0	0	0	0	0	0	0	0	0	0	0	0	0	0	0	0	0	0	0	0	0	0
OTU147	0	0	0	0	1	0	0	0	0	0	0	0	0	0	0	0	0	0	0	0	0	0	0	0	0	0	0	0	0	0	0	0	0	0	0	0	0	0	0	0	0	0	0	0	0	0	0	0	0
OTU1470	0	0	0	0	0	0	0	0	0	0	0	0	0	0	0	0	0	0	0	0	0	0	0	0	0	0	0	0	0	0	0	0	0	0	0	0	0	0	0	0	0	0	0	0	0	0	0	0	0
OTU1471	0	0	0	0	0	0	0	0	3	0	0	0	0	0	0	0	0	0	0	0	0	0	0	0	0	0	0	0	0	0	0	0	0	0	0	0	0	0	0	0	0	0	0	0	0	0	0	0	0
OTU1472	4	2	2	4	0	1	1	2	0	6	1	0	1	1	0	1	1	0	2	0	2	1	1	0	3	6	3	5	0	0	2	1	2	1	0	3	4	4	1	0	1	3	2	1	2	0	0	3	3
OTU1473	1	0	0	0	0	4	1	1	0	0	0	0	0	0	0	3	1	1	2	0	0	0	0	0	0	0	0	1	1	0	0	0	4	0	0	1	18	0	0	0	0	0	0	0	0	0	1	0	0
OTU1474	8	0	3	0	3	0	0	0	0	0	0	0	0	0	0	0	1	1	0	0	1	0	0	0	8	0	0	0	0	0	0	0	0	1	0	0	1	3	0	0	0	0	0	7	0	0	0	0	0
OTU1475	1	0	0	1	0	1	0	0	0	0	0	0	0	0	0	0	1	0	0	0	3	0	0	0	0	0	1	0	0	0	0	0	1	0	0	0	0	1	1	0	0	0	0	0	0	0	0	1	0
OTU1476	0	0	2	0	1	0	0	0	0	0	0	0	0	0	0	0	0	0	0	0	0	0	0	0	0	0	0	0	0	0	0	0	0	0	0	0	0	0	0	0	0	0	0	0	0	0	0	0	0
OTU1477	4	1	10	18	4	0	12	0	2	4	2	1	3	3	1	0	4	2	11	2	14	3	0	20	1	10	7	6	6	0	5	3	13	1	0	15	32	27	5	14	5	32	8	2	15	8	4	1	22
OTU1478	0	0	0	2	0	1	1	0	0	1	0	0	0	0	0	2	0	0	1	0	1	0	0	1	0	1	0	0	1	0	0	0	0	0	0	1	0	0	0	0	0	2	0	1	1	0	0	0	2
OTU1479	317	99	165	554	96	213	419	233	243	709	69	84	118	88	44	289	95	97	182	50	388	169	125	219	366	480	252	346	173	76	354	145	180	166	94	484	535	257	198	97	172	521	300	218	292	113	88	400	571
OTU148	0	0	0	0	0	0	0	0	0	0	0	0	0	0	0	0	0	0	0	0	0	1	0	0	0	0	0	0	0	0	0	0	0	0	0	1	1	0	0	0	0	0	0	0	0	0	0	0	0
OTU1480	0	1	0	1	0	0	0	0	0	0	2	0	0	1	0	0	3	0	0	0	0	5	0	0	0	0	0	11	0	0	0	0	0	2	0	0	5	1	0	1	1	0	0	0	4	2	1	1	0
OTU1481	0	0	0	0	0	0	0	0	0	0	0	0	0	0	0	0	0	0	0	0	0	0	0	0	0	0	0	0	0	0	0	0	0	0	0	0	0	0	0	0	0	0	0	0	0	0	0	0	0
OTU1482	0	0	0	0	0	2	0	0	0	0	0	0	0	0	0	0	0	0	0	0	0	0	0	0	0	0	0	0	0	0	0	0	0	0	0	0	0	0	0	0	0	0	0	0	0	0	0	0	0
OTU1483	0	0	0	0	0	0	0	0	0	0	0	0	0	0	0	0	0	0	0	0	0	0	0	0	0	0	0	0	0	0	0	0	0	0	0	0	0	0	0	0	0	0	0	0	0	0	0	0	0
OTU1484	0	0	0	0	0	0	0	0	0	0	0	0	0	0	0	0	0	0	0	0	0	0	0	0	0	0	0	0	0	0	0	0	0	1	0	0	0	0	0	0	0	0	0	1	0	0	0	0	0
OTU1485	0	0	0	0	0	0	0	0	2	0	0	0	0	0	0	0	0	0	0	0	0	0	0	0	0	0	0	0	0	0	0	0	0	0	0	0	0	0	0	0	0	0	0	0	0	0	0	0	0
OTU1486	0	0	0	0	0	0	0	0	0	0	0	0	0	0	0	0	0	0	0	0	0	0	0	0	0	0	0	0	0	0	0	0	0	0	0	0	0	0	0	0	0	0	0	0	0	0	0	0	0
OTU1487	0	7	0	7	0	1	4	0	4	0	8	0	12	0	0	0	8	6	1	0	6	10	0	2	0	24	0	16	0	1	18	0	0	14	0	11	13	10	2	7	5	5	4	2	8	1	10	38	4
OTU1488	0	0	0	0	0	0	0	0	0	0	0	0	0	0	0	0	0	0	0	0	0	0	0	0	0	0	0	0	0	0	0	0	0	0	0	0	0	0	0	0	0	0	0	0	0	0	0	0	0
OTU1489	0	0	0	0	0	0	0	0	0	0	0	0	0	0	0	0	0	0	0	0	0	0	0	0	0	0	0	0	0	0	0	0	0	0	0	0	0	0	0	0	0	0	0	0	0	0	1	0	0
OTU149	0	0	0	1	1	1	0	2	0	0	0	0	0	0	0	0	0	0	0	0	0	0	0	0	0	0	0	0	0	0	0	0	0	0	0	0	0	0	0	0	0	0	0	0	0	0	0	0	0
OTU1490	0	0	0	0	0	0	0	1	0	0	0	0	0	0	0	0	0	0	0	0	0	0	0	0	0	1	0	0	0	0	1	0	0	0	0	1	0	0	0	0	0	0	0	0	0	0	0	0	0
OTU1491	5	4	5	7	0	4	10	0	3	5	1	0	3	1	1	5	3	0	0	1	2	4	3	2	2	9	0	6	2	2	13	3	3	7	1	4	1	3	3	1	1	7	5	7	4	7	1	10	10
OTU1492	0	0	0	0	13	0	0	0	0	0	0	0	0	0	0	0	0	0	0	0	0	0	0	0	0	0	0	0	0	0	0	0	0	0	0	0	0	0	0	0	0	0	1	0	0	0	0	0	0
OTU1493	2	0	0	2	0	0	1	0	0	0	0	0	0	0	1	0	0	0	0	0	0	1	0	1	1	1	0	0	1	0	0	0	0	0	1	0	0	1	2	0	2	0	0	1	0	0	0	0	0
OTU1494	0	0	0	0	1	0	1	0	0	0	3	0	1	0	0	0	3	4	0	0	1	3	0	0	0	3	0	4	0	0	8	1	0	1	0	2	1	1	0	5	1	1	0	0	3	0	0	2	0
OTU1495	0	0	0	0	1	0	0	0	0	0	0	0	0	0	0	0	0	0	0	0	0	0	0	0	0	0	1	0	0	0	0	0	0	0	0	0	0	0	0	0	0	0	2	0	0	0	0	0	0
OTU1496	0	0	0	0	1	0	0	0	0	0	0	0	0	1	0	0	0	0	0	0	1	0	0	0	0	0	1	0	0	0	0	0	0	0	0	0	0	0	0	1	0	0	0	0	0	0	0	2	0
OTU1497	0	0	0	0	0	0	0	0	0	0	0	0	0	0	0	0	0	0	0	0	0	0	1	0	0	0	0	0	0	0	0	0	0	0	0	0	0	0	0	0	0	0	0	0	0	0	0	0	0
OTU1498	0	0	0	0	0	0	0	0	0	0	0	0	0	0	0	0	0	0	0	0	0	0	0	0	0	0	0	0	0	0	0	0	0	0	0	0	0	0	0	0	0	0	0	0	0	0	0	0	18
OTU1499	0	0	0	0	1	0	0	0	0	0	0	0	0	0	0	0	0	0	0	0	0	0	0	0	0	0	0	0	0	0	0	0	0	1	0	0	0	0	0	0	0	0	0	0	0	0	0	0	0
OTU15	0	0	0	0	0	0	0	0	0	0	0	0	0	0	0	0	0	0	0	0	0	0	0	0	0	0	0	0	0	0	0	0	0	0	0	0	0	0	0	0	0	0	0	0	0	0	0	0	0
OTU150	1	0	0	0	0	0	0	0	0	0	0	0	0	0	0	0	0	0	0	0	0	0	0	0	0	0	0	0	0	0	0	0	0	0	0	0	0	0	0	0	0	0	0	0	0	0	0	0	0
OTU1500	0	0	0	0	0	1	0	0	0	0	0	0	0	0	0	0	0	0	0	0	0	0	0	0	1	0	0	0	0	0	0	0	0	0	0	0	0	0	0	0	0	0	0	0	0	0	0	0	0
OTU1501	0	0	0	0	0	0	0	0	0	0	0	0	0	0	0	0	0	0	0	0	0	0	0	0	0	0	0	0	0	0	0	0	0	0	0	0	0	0	0	0	0	0	0	0	0	0	0	0	0
OTU1502	0	0	0	1	0	0	0	2	0	0	0	0	0	0	0	0	1	0	0	0	0	0	0	0	0	0	0	0	0	0	0	0	0	0	0	0	0	0	0	0	0	0	0	0	0	0	0	0	0
OTU1503	0	0	0	0	0	0	0	0	2	0	0	0	0	0	0	0	0	0	0	0	0	0	0	0	0	0	0	0	0	0	0	0	0	0	0	0	0	0	0	0	0	0	0	0	0	0	0	0	0
OTU1504	2	3	0	9	1	2	0	1	2	1	6	0	3	2	0	3	10	14	0	0	1	14	0	1	1	19	1	23	3	0	9	0	0	10	0	10	12	8	1	5	2	4	3	0	5	2	8	27	3
OTU1505	0	0	0	0	0	0	0	0	0	0	0	0	0	0	0	0	0	1	0	0	0	0	0	0	0	0	0	0	0	0	0	0	0	0	0	0	1	0	0	0	0	0	0	0	0	0	0	0	0
OTU1506	2	0	0	0	0	0	0	0	0	0	0	0	1	0	0	0	0	0	0	0	0	0	0	0	0	0	0	0	0	0	0	0	0	0	0	0	2	0	0	0	0	0	0	0	0	0	0	0	1
OTU1507	0	0	0	0	0	0	0	0	0	0	0	0	0	0	0	0	0	0	0	0	0	0	0	0	0	0	0	0	0	0	0	0	0	0	0	0	0	0	0	0	0	0	0	0	0	0	0	0	0
OTU1508	6	0	0	1	249	1	0	1	0	0	0	2	0	0	0	3	1	0	4	0	1	3	4	94	0	2	0	0	0	1	0	0	1	0	0	2	1	0	0	0	2	1	1	2	0	1	3	3	1
OTU1509	1	0	0	0	0	0	1	0	0	0	0	0	0	0	0	1	0	0	0	0	1	0	0	1	0	0	0	1	0	0	0	0	0	0	2	1	0	0	0	0	0	1	2	0	0	0	0	0	2
OTU151	2	0	0	1	0	0	0	0	0	0	0	0	0	0	0	1	0	0	1	0	1	0	0	0	2	0	0	0	1	0	0	0	0	0	0	1	0	0	0	0	0	0	0	0	0	0	0	0	2
OTU1510	0	0	0	0	0	0	0	0	0	0	0	0	0	0	0	0	0	0	0	0	0	1	0	0	0	1	0	0	0	0	1	0	0	4	0	0	0	1	0	1	0	0	0	0	1	0	0	0	0
OTU1511	0	0	0	0	0	0	0	1	0	0	0	0	0	0	0	0	0	0	0	0	0	0	0	0	0	1	0	0	0	0	0	0	0	1	1	0	0	0	0	0	0	0	0	0	0	0	0	0	0
OTU1512	0	0	0	0	0	0	0	0	0	0	0	0	0	0	0	0	0	0	0	0	0	0	0	0	0	0	0	0	0	0	0	0	0	0	0	1	0	0	0	0	0	0	0	0	0	0	0	0	0
OTU1513	0	0	0	0	0	0	0	0	0	0	0	0	0	0	0	0	0	0	0	0	0	0	0	0	0	0	0	0	0	0	0	0	0	0	0	0	0	0	0	0	0	2	0	0	0	0	0	0	0
OTU1514	1	0	0	0	0	0	0	0	0	0	0	0	0	0	0	0	1	0	0	0	0	0	0	0	0	0	0	0	0	0	0	0	0	0	0	0	0	0	0	0	0	0	0	0	0	0	0	0	0
OTU1515	0	0	0	0	0	0	0	0	0	26	0	0	0	0	0	0	0	0	0	0	0	0	0	0	0	27	0	0	0	0	0	0	0	0	0	0	0	0	0	0	0	0	0	0	0	0	0	0	0
OTU1516	0	0	0	0	0	0	2	0	0	1	1	1	0	1	0	0	1	0	1	0	0	1	0	0	0	7	1	0	0	0	1	0	0	2	0	4	1	0	0	0	0	0	0	1	0	0	0	0	8
OTU1517	0	0	0	0	0	0	0	0	0	0	0	0	0	0	0	0	0	0	0	0	0	0	0	0	0	0	0	0	0	0	7	1	0	0	0	0	0	0	0	0	0	0	0	0	0	0	0	0	0
OTU1518	0	0	0	0	0	0	0	0	0	0	0	0	0	1	0	0	0	1	0	0	0	0	0	1	0	0	0	0	0	0	0	1	0	0	0	0	0	0	0	0	0	0	0	0	0	0	0	0	0
OTU1519	0	0	0	0	1	0	0	0	0	0	0	0	0	0	0	0	0	0	0	0	0	1	0	0	0	0	1	0	0	0	0	0	0	0	0	0	0	0	0	0	0	0	0	0	1	0	0	0	0
OTU152	0	0	0	0	0	0	0	0	0	0	0	0	0	0	0	1	0	0	0	0	0	0	0	0	0	0	0	0	13	0	0	0	0	0	0	0	0	0	0	0	0	0	0	0	0	0	0	0	0
OTU1520	0	0	0	0	0	0	0	1	0	0	0	0	0	0	0	0	1	0	0	0	0	0	0	0	1	0	2	0	1	0	0	0	2	0	0	3	0	0	0	0	0	0	0	0	0	0	0	0	0
OTU1521	0	0	0	0	0	0	0	0	0	0	0	0	0	0	0	0	0	0	0	0	0	0	0	0	0	0	0	0	0	0	0	0	0	0	0	0	0	0	0	0	0	0	0	0	0	0	0	0	0
OTU1522	0	0	0	0	0	0	0	0	0	0	0	0	0	0	0	0	0	0	0	0	0	0	0	0	0	0	0	0	0	0	0	0	0	0	0	0	0	0	0	0	0	0	0	0	0	0	0	0	0
OTU1523	0	0	0	0	0	0	0	0	0	0	0	0	0	0	0	0	0	0	0	0	0	0	0	0	0	0	0	0	0	0	0	0	0	0	0	0	0	0	0	0	0	0	0	0	0	0	0	0	0
OTU1524	0	0	0	0	0	0	0	0	0	0	0	0	0	0	0	0	0	0	0	0	0	0	0	0	0	0	0	1	0	0	0	0	0	0	0	0	0	0	0	0	0	0	0	0	0	0	0	0	0
OTU1525	0	0	0	0	0	0	0	0	0	0	0	0	0	0	0	0	0	0	0	0	0	0	0	0	0	0	0	0	0	0	0	0	0	0	0	0	0	0	0	0	0	0	0	0	0	0	0	0	0
OTU1526	1	5	0	11	0	1	4	1	2	0	8	1	3	0	1	0	3	4	2	0	1	11	1	2	0	18	0	0	0	1	18	0	1	11	0	3	11	2	2	12	2	2	2	1	7	0	8	26	1
OTU1527	2	2	0	8	0	4	1	1	0	0	17	0	7	2	1	1	4	4	0	3	0	10	0	1	0	27	1	11	0	0	17	0	4	9	0	1	9	8	4	11	3	9	5	1	6	5	10	47	2
OTU1528	3	0	2	3	0	0	2	4	2	3	0	0	0	1	0	0	1	0	1	0	2	2	1	1	0	2	3	0	3	0	1	0	0	2	2	0	0	0	0	1	1	0	1	0	4	2	0	1	4
OTU1529	7	0	0	0	1	0	0	0	0	0	0	0	0	0	0	0	0	0	0	0	0	0	0	1	0	0	0	0	0	0	0	0	0	1	0	0	0	0	0	0	0	0	0	0	0	0	0	0	0
OTU153	0	0	2	0	0	0	0	0	0	0	0	1	0	0	0	0	0	0	0	0	0	1	0	0	0	1	0	0	0	0	1	0	1	0	0	0	0	0	0	1	0	3	0	0	1	0	0	0	0
OTU1530	0	1	0	2	0	1	1	0	0	0	0	0	0	1	0	0	2	1	1	0	5	0	0	1	0	1	0	2	4	0	1	1	2	2	0	0	5	2	2	2	0	6	1	1	4	1	0	0	4
OTU1531	0	0	0	0	0	0	0	0	0	0	1	0	0	0	0	0	0	0	1	0	0	0	0	0	0	1	0	0	0	0	0	0	0	1	0	0	1	0	0	0	0	1	0	0	0	0	0	0	0
OTU1532	0	0	0	1	0	0	0	0	0	0	0	0	1	0	0	0	0	0	0	0	0	0	0	0	0	0	0	0	0	0	0	0	0	0	0	1	0	0	0	0	0	1	1	0	0	1	0	0	0
OTU1533	0	0	0	0	0	0	0	0	0	0	0	0	0	1	0	0	0	0	0	0	0	0	0	0	0	0	0	0	0	0	0	0	0	0	0	0	0	0	0	0	0	0	0	0	0	0	0	0	0
OTU1534	0	0	0	0	0	0	0	0	0	2	0	0	0	1	0	0	0	0	0	0	0	0	0	0	0	0	0	0	0	0	0	0	0	0	0	0	0	0	0	0	0	0	0	0	0	0	0	0	0
OTU1535	0	0	0	0	0	0	0	0	0	0	0	0	1	0	0	0	0	0	0	0	0	0	0	0	0	0	0	1	0	0	0	0	0	0	0	0	0	0	0	0	0	0	0	0	0	0	0	0	0
OTU1536	0	0	0	0	0	0	0	0	0	0	0	0	0	0	0	0	0	0	1	0	0	0	0	0	0	0	0	0	0	0	0	0	0	0	0	0	0	0	0	0	0	0	0	0	0	0	0	0	0
OTU1537	0	0	0	0	0	0	0	0	0	1	0	0	0	0	0	0	0	0	0	0	0	0	0	0	0	0	0	0	0	0	0	0	0	0	0	0	0	0	0	0	0	0	0	0	0	0	0	0	0
OTU1538	0	0	0	0	0	0	0	0	0	0	0	0	0	0	1	0	0	0	0	0	0	0	0	0	0	0	0	0	0	0	0	0	0	0	0	0	0	0	0	0	0	0	0	0	0	0	0	0	0
OTU1539	0	0	0	0	0	0	0	0	0	0	0	0	0	0	0	0	0	0	0	0	0	0	0	0	0	0	0	0	0	0	0	0	0	1	0	0	0	0	0	0	0	0	0	0	1	0	0	0	0
OTU154	0	1	0	0	0	0	0	0	0	0	1	1	0	0	0	0	0	0	0	0	0	0	1	0	0	1	1	0	0	0	1	0	0	1	0	0	4	3	1	0	0	0	0	0	2	0	0	0	3
OTU1540	0	2	0	6	0	1	0	0	0	0	0	0	1	0	0	0	0	3	1	0	2	0	0	3	1	2	2	0	0	0	3	0	3	2	0	5	6	1	1	0	1	2	3	1	6	0	0	2	1
OTU1541	0	0	0	0	0	0	0	0	0	0	0	0	0	2	0	0	0	0	0	0	0	0	0	0	0	0	0	0	0	0	0	0	0	0	0	0	0	0	0	0	0	0	0	0	0	0	0	0	0
OTU1542	0	0	1	0	0	0	0	2	0	0	0	0	0	0	0	1	0	0	0	0	0	0	0	0	0	0	0	0	0	0	0	0	0	0	1	2	3	1	0	0	0	0	1	0	0	0	0	1	0
OTU1543	0	0	0	0	0	0	0	0	0	0	0	0	0	0	0	0	0	0	0	0	0	0	0	0	0	0	0	0	0	0	0	0	0	0	0	0	0	0	0	0	0	0	0	0	0	0	0	0	0
OTU1544	0	0	0	1	3	0	2	0	0	0	0	0	2	0	0	0	0	1	0	1	3	1	0	0	0	0	0	1	0	0	2	0	0	0	0	0	0	4	0	2	3	0	7	2	0	0	0	2	5
OTU1545	1	0	0	0	0	0	0	0	0	0	0	0	1	0	0	4	0	0	0	0	0	0	0	0	0	0	0	1	0	0	0	0	0	0	1	0	1	0	0	2	0	2	4	0	0	0	0	2	1
OTU1546	0	2	0	0	0	0	0	0	0	0	0	0	0	0	0	0	0	0	0	0	0	0	0	0	0	0	0	0	0	0	0	0	2	0	0	0	0	0	0	0	0	0	0	0	2	0	1	0	0
OTU1547	0	0	0	2	0	0	0	0	4	0	0	0	0	0	0	1	0	0	0	0	1	0	0	0	0	1	0	0	0	12	0	0	0	0	0	0	10	0	1	0	0	0	0	0	0	0	0	0	0
OTU1548	0	0	0	0	0	0	0	0	0	0	1	0	0	0	0	0	0	0	0	0	0	0	0	1	0	1	0	1	0	0	0	0	0	0	0	2	0	0	1	0	0	1	0	0	2	0	0	0	0
OTU1549	0	0	0	0	0	0	0	0	0	0	0	0	0	0	0	0	0	0	0	0	0	0	0	0	0	0	0	0	0	0	0	0	0	0	0	0	0	0	0	0	0	0	0	0	0	0	0	0	0
OTU155	0	0	0	0	0	0	0	0	0	0	0	0	0	0	0	0	0	0	0	0	0	0	0	0	0	0	2	0	0	0	0	0	0	0	0	0	0	0	0	0	0	0	0	0	0	0	1	0	0
OTU1550	0	0	0	0	0	0	0	0	0	0	0	0	0	0	0	0	0	0	0	0	0	0	0	0	0	0	0	0	0	0	0	0	0	0	0	0	0	0	0	0	0	0	7	0	0	0	0	0	0
OTU1551	0	0	0	0	0	0	0	0	0	0	0	0	0	0	0	0	0	0	0	0	0	0	0	0	0	0	0	1	1	0	0	0	0	0	0	1	0	0	0	0	0	2	0	0	1	1	0	0	1
OTU1552	0	0	0	0	0	0	0	0	0	0	0	0	0	0	0	0	0	0	0	0	0	0	0	0	0	0	0	0	0	0	0	0	0	0	0	0	0	0	0	0	0	0	0	0	0	0	0	0	0
OTU1553	0	1	0	1	0	1	0	0	0	1	0	1	0	0	0	0	0	0	1	0	0	0	0	0	1	0	0	1	0	1	0	0	0	0	0	0	0	0	0	0	0	0	0	0	0	0	0	0	2
OTU1554	0	1	0	0	0	0	0	0	0	0	0	0	0	0	0	0	0	0	0	0	0	0	0	0	0	0	0	0	0	0	0	0	0	0	0	0	0	0	0	0	0	0	0	0	0	0	0	0	0
OTU1555	0	0	0	0	0	0	0	0	0	0	0	0	0	0	0	0	0	0	0	0	0	0	0	0	2	0	0	0	0	0	0	0	0	0	0	0	0	0	0	0	0	0	0	0	0	0	0	0	0
OTU1556	0	0	0	0	0	0	0	0	0	0	0	0	0	1	0	0	0	0	0	0	0	0	0	0	0	0	0	0	0	0	0	0	0	0	0	0	0	0	0	0	0	0	0	0	0	0	0	0	0
OTU1557	0	0	0	0	0	0	0	0	0	0	0	0	0	0	0	0	0	0	0	0	0	0	0	0	0	0	0	0	0	0	0	0	0	0	0	0	0	0	0	0	0	0	0	0	0	0	0	0	0
OTU1558	0	0	1	2	1	2	2	3	0	0	0	0	0	0	0	0	2	1	0	0	0	0	0	0	0	1	0	0	0	0	0	0	0	0	0	1	0	0	0	2	0	0	2	0	2	0	0	0	0
OTU1559	0	0	0	0	0	0	33	0	0	1	0	0	0	0	0	0	0	0	0	0	0	0	0	2	0	0	0	0	0	0	0	0	0	0	0	3	0	0	0	0	0	0	1	0	1	0	0	0	0
OTU156	0	0	0	0	0	0	0	0	0	0	0	0	0	0	0	0	0	0	0	0	0	0	0	0	0	0	0	0	0	0	0	0	0	0	0	0	0	0	0	0	0	0	0	0	0	0	0	0	0
OTU1560	0	0	0	0	0	0	0	0	0	0	0	0	0	0	0	0	0	0	0	0	0	0	0	0	0	0	0	0	0	0	0	0	0	0	0	0	0	0	0	0	0	0	0	0	0	0	0	0	0
OTU1561	2	0	0	3	1	2	1	1	0	0	0	0	1	2	0	0	0	3	2	0	1	1	0	1	0	0	0	1	0	0	0	0	2	1	0	2	3	2	0	1	1	6	3	0	4	1	1	1	1
OTU1562	0	0	0	0	0	0	0	0	0	0	0	0	0	0	0	0	0	0	0	0	0	0	0	0	2	0	0	0	0	0	2	0	0	1	0	0	0	0	0	0	0	0	0	0	0	0	0	0	0
OTU1563	0	0	0	0	0	0	0	0	0	0	0	0	0	0	0	0	0	0	0	0	0	0	0	0	0	0	0	0	0	0	0	0	0	0	0	0	0	0	0	0	0	0	0	0	0	0	0	0	0
OTU1564	0	0	0	0	0	0	0	0	0	0	0	0	0	0	0	0	0	0	0	0	0	0	0	0	0	0	0	0	0	0	0	0	0	0	0	0	0	0	0	0	0	0	0	0	0	0	0	0	0
OTU1565	0	0	0	0	0	0	0	0	0	0	0	0	0	0	0	0	0	0	0	0	0	0	0	0	0	0	0	0	0	0	0	0	0	0	0	0	1	0	0	0	0	0	0	0	0	0	0	0	0
OTU1566	0	0	0	0	0	0	0	0	0	0	0	0	0	0	0	0	0	0	0	0	0	0	0	0	0	0	0	0	0	0	0	0	1	0	0	0	0	0	0	0	0	0	1	0	0	0	0	0	0
OTU1567	0	0	0	0	0	0	0	0	0	0	0	0	0	0	0	0	0	0	0	0	0	0	0	0	0	0	0	0	0	0	0	0	0	0	0	0	0	0	0	0	0	0	0	0	0	0	0	0	0
OTU1568	0	0	0	0	0	0	0	0	0	0	0	0	0	0	0	0	0	0	0	0	0	0	0	0	0	0	0	0	0	0	0	0	0	0	0	0	0	0	0	0	0	0	0	0	0	0	0	0	0
OTU1569	0	0	0	1	0	0	0	0	0	0	0	0	0	0	0	0	0	0	0	0	0	0	0	0	0	0	1	0	0	0	0	0	1	0	0	0	0	0	0	0	0	1	0	0	0	0	0	0	0
OTU157	0	0	0	0	0	0	0	0	0	0	0	0	0	0	0	0	0	0	0	0	0	0	0	0	0	0	0	0	0	0	0	0	0	0	0	0	0	0	0	0	0	0	0	0	0	0	0	0	0
OTU1570	0	3	1	2	0	1	1	0	3	0	0	0	0	0	0	0	2	0	1	0	2	0	2	3	1	4	0	1	0	0	0	2	0	4	0	0	2	1	0	1	0	1	0	2	0	2	1	0	1
OTU1571	3	3	1	0	0	1	0	0	0	0	0	0	2	0	0	2	0	0	0	0	0	0	0	0	1	0	0	1	0	0	0	0	0	1	0	3	1	0	0	0	1	1	0	0	0	0	0	0	3
OTU1572	0	0	0	0	0	0	1	0	0	0	0	1	0	0	0	1	0	0	0	0	0	1	0	0	1	4	0	0	0	0	0	0	0	0	0	0	7	0	0	0	0	3	1	0	0	1	0	0	0
OTU1573	0	1	2	0	0	0	0	0	6	0	0	0	0	0	0	0	0	0	0	1	0	0	0	0	0	0	0	0	0	0	0	0	0	0	0	0	0	0	0	0	0	1	0	0	0	0	0	0	0
OTU1574	0	0	0	0	0	0	0	2	0	0	0	0	0	0	2	0	0	0	0	0	0	0	0	0	0	1	0	0	0	0	0	0	0	0	1	0	0	0	0	0	0	0	0	0	0	0	0	0	0
OTU1575	0	0	0	0	0	0	0	0	2	0	0	0	0	0	0	0	0	0	0	0	0	0	0	0	0	0	0	0	0	0	0	0	0	0	0	0	0	0	0	0	0	0	0	0	0	0	0	0	0
OTU1576	0	1	0	0	0	0	0	0	0	0	0	0	0	0	0	0	0	0	0	0	0	0	0	0	0	0	0	0	0	0	0	0	0	0	0	0	0	0	0	0	0	0	0	0	0	0	0	0	0
OTU1577	0	0	0	0	0	0	0	0	0	0	0	0	0	0	0	0	0	0	0	0	0	0	0	0	0	0	0	0	0	0	1	0	0	0	0	0	0	0	0	0	0	0	0	0	0	0	0	0	0
OTU1578	0	0	0	0	0	0	0	0	4	0	0	0	0	0	0	0	0	0	0	0	0	0	0	0	0	0	0	0	0	0	0	0	0	0	0	0	0	0	0	0	0	0	0	0	0	0	0	0	0
OTU1579	0	0	0	0	0	0	0	0	0	0	0	0	0	0	0	0	0	0	0	0	0	0	0	0	0	0	0	0	0	0	0	0	0	0	0	0	0	0	0	0	0	0	0	0	0	0	0	0	0
OTU158	0	0	0	0	0	0	0	0	0	0	0	0	0	0	0	0	0	1	0	0	0	0	0	0	0	0	0	0	0	0	0	1	0	0	0	0	1	0	0	0	0	0	0	0	1	0	0	0	0
OTU1580	0	0	0	0	0	0	0	0	0	0	0	0	0	0	0	0	0	0	0	0	0	0	0	0	0	0	0	0	0	0	0	0	0	0	0	0	0	0	0	0	0	0	0	0	0	0	0	0	0
OTU1581	0	0	0	0	0	0	0	0	0	0	0	0	0	0	0	0	0	0	0	0	0	0	0	0	0	0	0	0	0	0	0	0	0	0	0	0	0	0	0	0	0	0	0	0	0	0	0	0	0
OTU1582	339	0	1	6	0	1	0	2	0	0	2	0	3	0	0	0	1	2	1	1	1	0	2	0	0	0	5	0	0	1	1	1	0	3	0	0	1	1	0	0	0	0	0	0	0	0	0	0	0
OTU1583	14	0	0	2	27	0	0	0	0	0	0	1	0	0	0	0	0	0	0	0	1	0	0	3	1	3	0	0	1	0	0	0	0	0	0	0	0	0	0	0	0	0	2	3	0	0	1	2	0
OTU1584	0	0	0	0	0	0	1	0	0	0	0	0	0	3	0	0	0	0	0	0	1	0	0	0	0	0	0	0	0	0	0	0	0	35	0	0	0	0	0	0	0	292	0	0	0	0	0	0	0
OTU1585	2	0	0	1	5	0	4	0	0	0	0	0	0	1	0	0	1	1	0	0	1	0	0	3	0	3	0	0	0	0	1	0	1	0	0	0	1	6	1	0	5	2	8	0	0	0	3	1	1
OTU1586	0	0	0	0	0	1	0	0	0	0	0	0	0	0	0	0	0	0	0	0	0	0	1	0	0	0	0	0	0	0	0	2	0	0	0	0	0	0	0	0	0	0	0	0	0	0	0	0	0
OTU1587	3	0	0	7	9	2	16	1	1	0	0	1	1	2	0	0	3	0	2	0	4	4	0	3	1	3	1	0	3	0	1	0	0	1	0	2	3	12	2	0	16	3	5	2	0	1	5	4	23
OTU1588	0	0	0	0	0	0	0	0	0	0	0	0	0	0	0	0	0	0	0	0	0	0	0	0	0	0	0	0	0	0	0	0	0	0	0	0	0	0	0	0	0	0	0	0	0	0	0	0	0
OTU1589	0	0	0	0	0	0	0	0	0	0	0	0	0	0	0	0	0	0	0	0	0	0	0	0	0	0	0	0	0	0	0	0	0	0	0	0	0	0	0	0	0	0	0	0	0	0	0	0	0
OTU159	0	0	0	0	0	0	0	0	0	0	0	0	0	0	0	0	0	0	0	0	0	0	0	0	0	0	0	0	0	7	0	0	0	0	0	2	0	0	0	0	0	0	1	0	0	0	0	0	0
OTU1590	0	0	0	0	0	0	0	0	0	0	0	0	0	0	0	0	0	0	0	0	0	0	0	0	0	0	0	0	0	0	0	0	0	0	0	0	0	0	0	0	0	0	0	0	0	0	0	0	0
OTU1591	0	0	0	0	0	0	0	0	0	0	0	0	0	0	0	0	0	0	0	0	0	0	0	0	0	0	0	0	0	0	0	0	0	0	0	0	0	0	0	0	0	0	0	0	0	0	0	0	0
OTU1592	0	0	0	0	0	0	0	0	0	0	0	0	0	0	0	0	0	0	0	0	0	0	0	0	0	0	0	0	0	0	0	0	0	0	0	0	0	0	0	0	0	0	0	0	0	0	0	0	0
OTU1593	0	0	0	0	0	0	0	0	0	0	0	0	0	0	0	0	0	0	0	0	0	0	0	1	0	0	0	0	0	0	0	0	0	0	0	0	0	0	0	0	0	0	0	0	0	0	0	0	0
OTU1594	0	0	0	1	0	0	0	0	0	0	0	0	0	0	0	0	0	0	0	0	0	0	0	0	0	0	0	0	0	0	0	0	0	0	0	0	0	0	0	0	0	0	0	0	0	0	0	0	0
OTU1595	0	0	0	0	0	0	0	0	0	0	0	0	0	0	0	0	0	0	0	0	0	0	0	0	0	0	0	0	0	0	0	0	0	0	0	0	0	0	0	0	0	0	0	0	0	0	0	0	0
OTU1596	0	0	0	0	0	0	0	0	0	0	0	0	0	0	0	0	0	0	0	0	0	0	0	0	0	0	0	1	0	1	0	0	0	0	0	0	0	0	0	0	0	0	0	0	0	0	0	0	0
OTU1597	0	0	0	0	0	0	0	0	0	0	0	0	0	0	0	0	0	0	0	0	0	0	0	0	0	0	0	0	0	0	0	0	0	0	0	0	0	0	0	0	0	0	0	0	0	0	0	0	0
OTU1598	0	0	0	0	0	0	0	0	0	0	0	0	0	0	0	0	0	0	0	0	0	0	0	0	0	0	0	0	0	0	0	0	0	0	0	0	0	0	0	0	0	0	0	0	0	0	0	0	0
OTU1599	0	0	0	0	0	0	0	1	0	0	0	0	0	0	0	0	0	0	0	0	0	0	0	0	0	0	0	0	0	0	0	0	0	0	0	0	0	0	0	0	0	0	0	0	0	0	0	0	0
OTU16	0	0	0	0	0	0	0	2	0	0	0	0	0	0	0	0	0	0	0	0	1	0	0	0	0	0	0	1	0	0	0	0	0	0	0	0	0	0	0	0	0	0	12	0	1	0	0	0	0
OTU160	3	3	0	9	2	3	6	3	3	1	2	0	5	0	0	0	0	0	2	0	1	2	1	1	0	15	1	3	0	0	0	4	1	0	4	4	3	0	0	2	0	1	0	0	1	0	0	3	1
OTU1600	0	0	0	0	0	0	0	6	0	0	0	0	0	8	0	0	0	0	0	0	0	0	0	0	2	0	0	0	0	0	0	0	0	0	0	0	0	0	0	0	0	0	0	0	0	0	0	1	0
OTU1601	2	0	0	5	0	1	0	2	1	2	0	1	0	0	0	0	1	0	0	0	1	1	0	0	2	4	0	0	0	0	3	0	0	1	0	0	0	1	0	1	4	0	0	1	0	0	0	2	0
OTU1602	0	0	0	3	0	0	1	0	0	0	0	0	0	0	0	0	0	0	0	0	0	0	1	1	2	2	0	5	0	0	3	2	0	2	0	1	2	1	1	0	1	5	0	0	0	2	0	0	0
OTU1603	0	0	0	0	0	0	1	0	1	0	0	0	0	0	0	0	0	0	0	0	0	0	0	0	0	0	0	2	0	1	0	0	0	0	0	0	0	0	0	0	0	0	0	0	0	0	0	0	0
OTU1604	0	0	0	0	0	0	0	0	0	0	0	0	0	0	0	0	0	0	0	0	0	0	0	0	0	0	0	0	0	0	0	0	0	0	0	0	0	0	0	0	0	0	0	0	0	0	0	0	0
OTU1605	0	1	0	0	0	0	0	0	0	0	0	0	0	0	0	0	0	0	0	0	0	0	0	0	0	0	0	0	0	0	0	0	0	0	0	0	0	0	0	0	0	0	0	0	0	0	0	0	0
OTU1606	0	0	0	0	0	0	0	0	0	0	0	0	0	0	0	0	0	0	0	0	0	0	0	0	0	0	0	0	0	0	0	0	0	0	0	0	0	0	0	0	0	0	0	0	0	0	0	0	0
OTU1607	0	0	0	0	0	0	0	0	1	0	0	0	0	0	0	0	0	0	0	0	0	0	0	0	0	0	0	0	0	0	0	0	0	0	0	0	0	0	0	0	0	0	0	0	0	0	0	0	0
OTU1608	0	0	0	0	0	0	0	0	4	0	0	0	0	0	0	0	0	0	0	0	0	0	0	0	0	0	0	0	0	0	0	0	0	0	0	0	0	0	0	0	0	0	0	0	0	0	0	0	0
OTU1609	0	0	0	1	8	0	5	0	0	0	0	0	0	0	0	0	0	0	0	1	3	1	0	1	1	2	0	0	0	0	1	0	3	0	0	1	4	10	1	2	5	2	6	2	0	1	1	1	8
OTU161	0	0	0	1	0	0	0	0	0	0	0	0	0	0	0	0	0	0	0	0	1	0	0	0	0	0	0	0	0	4	1	0	0	0	0	0	0	0	1	0	0	0	4	0	1	0	0	0	0
OTU1610	0	0	0	0	0	0	0	0	0	0	0	0	0	0	0	0	0	0	0	0	0	0	0	0	0	0	0	0	0	1	0	0	0	0	0	0	0	0	0	0	0	0	0	0	0	0	0	0	0
OTU1611	0	1	1	7	3	0	6	5	0	3	3	0	0	0	54	2	7	0	0	0	151	1	0	85	0	2	0	2	0	3	0	0	0	3	55	26	34	0	4	1	0	239	61	5	5	49	0	1	7
OTU1612	7	1	2	9	0	1	3	2	2	0	1	0	2	0	0	1	4	0	2	0	3	8	5	0	3	2	1	2	0	2	25	1	0	1	0	5	13	2	0	0	0	0	2	5	1	0	0	5	7
OTU1613	2	0	0	0	0	0	2	0	0	0	0	0	0	0	0	0	0	0	0	0	0	0	0	0	0	0	0	0	0	0	0	0	0	0	0	0	1	1	0	0	0	0	0	0	0	0	0	0	0
OTU1614	0	0	0	0	0	0	0	0	0	0	0	0	0	0	0	0	0	0	1	0	0	0	0	2	0	0	0	0	1	1	0	0	0	0	0	0	0	1	0	0	2	0	4	0	0	0	1	1	0
OTU1615	0	0	0	2	0	0	0	0	0	0	0	0	0	0	0	0	0	0	0	0	0	0	1	0	1	0	0	0	0	0	0	0	0	0	0	0	0	0	0	0	0	0	0	0	0	0	0	1	0
OTU1616	0	0	0	0	0	0	0	0	0	0	0	0	0	1	0	3	0	0	0	0	0	0	1	1	0	0	0	0	0	0	0	0	0	0	0	0	0	0	0	0	0	0	0	0	0	0	0	0	1
OTU1617	0	0	0	0	0	0	0	0	0	0	0	0	0	0	0	0	0	0	0	0	0	0	0	0	0	0	0	0	0	0	0	0	0	0	0	0	0	0	0	0	0	0	0	0	0	0	0	0	0
OTU1618	0	0	0	0	0	0	0	0	0	0	0	0	0	0	0	0	0	0	0	0	0	0	0	0	0	0	0	0	0	0	0	0	0	0	0	0	0	0	0	0	0	0	0	0	0	0	0	0	0
OTU1619	0	1	0	0	1	0	2	0	0	0	0	0	0	1	0	0	0	0	0	0	0	0	0	0	0	1	0	1	0	0	0	0	0	0	0	0	0	0	0	0	0	0	0	0	0	0	0	0	0
OTU162	0	0	0	0	0	0	2	0	0	0	0	0	0	0	0	0	0	0	0	0	0	0	0	0	0	0	0	0	1	0	0	0	0	0	0	0	0	0	1	0	0	0	0	0	0	0	1	0	1
OTU1620	0	1	1	0	0	0	0	0	0	0	0	0	0	0	0	0	0	0	0	0	0	0	0	0	0	0	0	0	0	0	0	0	0	0	0	0	0	2	0	0	0	0	0	0	0	0	0	0	0
OTU1621	0	0	1	0	0	0	0	1	0	0	0	0	0	0	0	0	0	0	0	0	0	0	0	0	0	0	0	0	0	0	0	0	0	0	0	0	0	0	0	0	0	0	0	0	0	1	0	0	0
OTU1622	0	2	0	0	0	0	0	0	0	0	0	0	0	0	0	0	0	0	0	0	0	0	0	0	0	0	0	0	0	0	0	0	0	0	0	0	0	0	0	0	0	0	0	0	0	0	0	0	0
OTU1623	0	0	0	0	0	0	0	0	0	0	0	0	0	0	0	0	0	0	0	0	0	0	0	0	0	0	0	0	0	0	0	0	0	0	0	0	0	0	0	0	0	0	0	0	0	0	0	0	0
OTU1624	1	0	0	0	0	0	0	0	0	0	0	0	0	0	0	0	0	0	0	0	0	0	0	0	0	1	0	0	0	0	2	0	0	0	1	1	1	0	0	2	1	1	0	0	1	0	1	1	0
OTU1625	1	0	1	0	0	0	0	0	0	0	0	1	1	0	0	1	2	0	0	0	1	0	0	0	0	0	0	0	0	0	0	1	0	0	1	0	1	0	0	0	0	0	1	0	2	0	1	0	0
OTU1626	0	0	0	0	0	0	0	0	0	0	0	0	0	0	0	0	0	0	0	0	0	0	0	0	0	0	0	0	0	0	0	0	0	0	0	0	0	0	0	0	0	0	0	0	0	0	0	0	0
OTU1627	0	0	0	0	0	0	1	0	0	0	0	0	0	0	0	0	0	0	0	0	0	0	0	0	0	0	0	0	0	0	0	0	0	0	0	0	0	0	0	0	0	0	0	1	0	0	0	0	0
OTU1628	0	1	0	0	0	0	0	0	0	0	0	0	0	0	0	0	0	0	0	0	0	0	0	0	0	0	0	0	0	0	0	0	0	0	0	0	0	0	0	0	0	0	0	0	0	0	0	0	0
OTU1629	0	0	0	0	0	0	0	0	0	0	0	0	0	0	0	0	0	0	0	0	0	0	0	0	0	0	0	0	0	0	0	0	0	0	1	0	0	0	0	0	0	0	0	1	0	0	0	0	0
OTU163	0	0	0	0	0	0	0	0	0	0	0	0	0	0	0	0	0	0	0	0	0	0	0	0	0	0	0	0	0	0	0	0	0	0	0	0	0	0	0	0	0	0	0	0	0	0	0	2	0
OTU1630	0	0	0	0	0	0	1	0	0	0	0	2	0	0	0	0	0	0	0	0	0	0	0	0	0	0	0	0	0	0	0	0	0	0	0	0	0	0	0	0	0	0	0	0	0	0	0	0	0
OTU1631	0	0	0	0	0	0	0	0	0	0	0	0	0	0	0	1	0	0	0	0	0	0	0	0	0	0	0	0	0	0	0	0	0	0	0	0	0	0	0	0	1	0	0	0	0	0	0	0	0
OTU1632	0	0	0	0	0	0	0	0	0	0	0	0	0	0	0	0	0	0	0	0	0	0	0	0	0	0	0	1	0	0	0	0	0	0	0	0	1	0	0	0	0	0	0	0	0	0	0	0	0
OTU1633	0	0	0	0	0	0	0	0	0	0	0	0	0	1	0	0	0	0	0	0	0	0	0	0	0	0	0	0	0	0	0	0	0	0	0	0	0	0	0	0	0	0	0	0	0	0	0	0	0
OTU1634	0	0	0	0	0	0	0	0	0	0	0	0	0	0	0	2	0	0	0	0	0	0	0	0	0	0	0	0	0	0	0	0	0	0	0	0	0	0	0	0	0	0	0	0	0	0	0	0	0
OTU1635	0	0	0	0	0	0	0	0	2	0	0	0	0	0	0	0	0	0	0	0	0	0	0	0	0	0	0	0	0	0	0	0	0	0	0	0	0	0	0	0	0	0	0	0	0	0	0	0	0
OTU1636	0	0	0	0	0	0	0	0	2	0	0	0	0	0	0	0	0	0	0	0	0	0	0	0	0	0	0	0	0	0	0	0	0	0	0	0	0	0	0	0	0	0	0	0	0	0	0	0	0
OTU1637	0	0	0	0	0	0	0	0	0	0	0	0	0	0	0	0	0	0	0	0	0	0	0	0	0	0	0	0	0	0	0	0	0	0	0	0	0	0	0	0	0	0	0	0	0	0	0	0	0
OTU1638	0	0	0	0	0	0	0	0	0	0	0	0	0	0	0	0	0	0	0	0	0	0	0	0	0	0	0	0	0	0	0	0	0	0	0	0	0	0	0	1	0	0	1	0	0	0	0	0	0
OTU1639	52	4	16	51	2	7	7	6	4	17	5	6	3	5	3	13	5	4	13	9	19	11	0	16	9	13	5	15	5	5	11	11	8	8	4	7	27	49	15	5	6	12	12	7	7	3	5	8	9
OTU164	0	0	0	0	0	0	0	0	0	0	0	0	0	0	0	0	0	0	0	0	0	0	0	0	0	0	0	0	0	0	0	0	0	0	0	0	0	0	0	0	0	0	0	0	0	0	0	0	0
OTU1640	15	1	5	4	1	1	7	0	1	4	1	2	0	5	0	1	2	0	2	2	3	6	1	6	2	2	2	5	1	0	1	13	1	2	0	2	7	9	8	4	2	0	1	2	3	0	0	4	3
OTU1641	0	12	0	4	0	0	2	2	24	0	0	0	0	0	0	0	0	1	0	0	0	0	0	0	0	0	0	1	0	0	0	0	0	0	0	0	0	0	0	0	0	0	0	0	0	0	0	0	0
OTU1642	0	6	0	0	0	0	0	0	6	1	0	0	0	0	0	0	0	0	0	0	0	0	0	0	0	0	0	0	0	0	0	0	0	0	0	0	0	0	0	0	0	0	0	0	0	0	0	0	0
OTU1643	0	1	0	1	0	0	0	0	0	0	1	0	0	1	0	0	0	0	0	0	0	0	0	0	0	0	0	0	0	0	5	0	1	0	0	0	0	4	0	1	0	1	0	7	2	0	1	0	0
OTU1644	0	0	0	0	0	0	0	0	2	0	0	2	0	0	0	0	0	0	0	0	0	0	0	0	0	0	0	0	0	0	0	0	0	0	0	0	0	0	0	0	0	0	0	0	0	0	0	0	0
OTU1645	0	1	0	0	0	0	0	0	4	0	0	0	0	0	0	0	0	0	0	0	0	0	0	0	0	1	0	0	0	0	0	0	0	0	0	0	0	0	0	0	0	0	0	0	0	0	0	4	0
OTU1646	0	0	0	0	0	0	0	0	0	0	0	0	0	0	0	0	0	0	0	0	0	0	0	0	0	0	0	0	0	0	0	0	0	0	0	0	0	2	0	1	0	0	0	0	0	0	0	0	0
OTU1647	1	0	0	0	0	0	0	0	1	0	0	0	0	0	0	0	0	0	0	0	0	0	0	0	0	0	0	0	0	0	0	0	0	0	0	0	0	0	0	0	0	0	0	0	0	0	3	0	0
OTU1648	0	0	0	0	0	1	0	0	4	0	0	0	0	0	0	0	0	0	0	0	0	0	0	0	0	0	0	0	0	0	0	0	0	0	0	0	0	0	0	0	0	0	0	0	0	0	0	0	0
OTU1649	0	0	0	0	0	0	0	0	0	0	0	0	0	0	0	0	0	0	0	0	2	0	0	0	0	0	0	0	0	0	0	0	1	0	0	0	0	0	0	0	0	0	1	0	0	0	0	0	0
OTU165	0	0	0	1	0	0	0	0	0	0	0	0	0	0	0	0	0	0	0	0	0	0	0	0	0	0	0	0	0	0	0	0	0	0	0	0	0	0	0	0	0	0	0	0	0	0	0	0	0
OTU1650	1	0	0	0	0	0	1	0	0	0	0	0	0	0	0	0	0	0	0	0	0	0	0	0	0	0	0	0	0	0	0	1	0	0	0	0	0	0	0	0	0	0	0	0	0	0	0	0	0
OTU1651	0	0	0	0	0	0	0	0	0	0	0	0	0	0	0	0	0	0	0	0	0	0	0	0	0	1	0	1	0	0	0	0	0	0	0	0	0	0	0	0	0	0	0	0	0	0	0	0	0
OTU1652	2	2	0	1	0	0	0	1	0	0	0	1	0	1	0	0	0	1	0	0	0	0	0	2	0	0	0	2	0	0	1	0	0	0	0	0	0	0	0	1	0	1	1	0	2	0	1	3	0
OTU1653	0	0	0	0	0	0	0	0	0	0	0	0	0	0	0	0	0	0	0	0	0	0	0	0	0	0	0	0	0	0	0	1	0	0	0	0	0	0	0	0	0	1	0	0	0	0	0	0	0
OTU1654	0	0	0	0	0	0	0	0	0	0	0	0	0	0	0	0	0	0	0	0	0	0	0	0	0	0	0	0	0	0	0	0	0	0	0	0	0	0	0	0	0	0	0	0	0	0	0	0	0
OTU1655	0	0	0	0	0	0	0	0	0	0	0	0	0	0	0	0	0	0	0	0	0	0	0	0	0	0	0	0	0	0	0	0	0	0	0	0	0	0	0	0	0	0	0	0	0	0	0	0	0
OTU1656	0	0	0	0	0	0	0	0	0	0	0	0	0	0	0	0	0	0	0	0	0	0	0	0	0	0	0	0	0	0	0	0	0	0	0	0	0	0	0	0	0	0	0	0	0	0	0	0	0
OTU1657	0	3	0	0	0	0	0	0	0	0	0	0	0	0	0	0	0	0	0	0	0	0	0	0	0	0	0	0	0	0	0	0	0	0	0	0	0	0	0	0	0	0	0	0	0	0	0	0	0
OTU1658	0	0	0	10	0	3	0	0	0	2	0	0	1	0	0	1	0	0	2	0	0	0	0	0	0	0	0	1	2	0	1	0	0	0	0	0	0	0	0	3	2	7	3	0	0	0	0	0	3
OTU1659	2	2	0	0	1	0	0	0	5	2	0	0	0	0	0	7	0	0	2	0	0	1	0	1	1	0	1	3	0	0	1	5	2	1	1	4	1	4	1	2	1	4	4	0	6	0	1	1	0
OTU166	0	0	0	0	0	0	0	0	0	0	0	0	0	0	0	0	0	0	0	0	0	0	0	0	0	0	0	0	0	5	1	0	0	0	0	0	0	0	0	0	0	0	0	0	0	0	0	0	0
OTU1660	0	1	0	2	0	0	0	0	0	0	0	0	0	0	0	0	0	0	0	0	0	1	0	0	0	0	0	0	0	0	1	0	1	0	0	0	0	1	0	0	1	0	0	0	0	0	1	0	1
OTU1661	7	23	3	20	3	25	14	17	92	19	10	25	17	19	2	21	13	32	6	4	40	2	2	63	22	6	2	82	2	7	38	11	9	20	3	68	44	56	19	9	7	40	44	136	71	8	13	616	5
OTU1662	0	0	0	0	0	0	0	0	0	3	0	0	0	0	0	0	0	0	0	0	0	0	0	0	0	0	0	0	0	0	0	0	0	0	0	0	0	0	0	0	0	0	0	1	0	0	0	0	0
OTU1663	0	0	0	0	0	0	0	0	0	0	0	0	0	0	0	0	0	0	1	0	0	0	0	0	0	0	0	0	0	0	0	0	0	0	0	0	0	0	0	0	0	0	0	0	0	0	0	0	0
OTU1664	279	34	7	33	0	11	36	27	21	15	6	8	14	60	0	8	29	7	9	5	14	10	42	56	4355	29	53	771	8	93	9	319	157	238	13	373	106	4	26	1	3	1890	24	1132	6	243	1	684	8
OTU1665	0	0	0	0	0	0	0	0	0	0	1	0	0	0	0	0	0	0	0	0	0	0	0	0	0	0	0	0	0	0	1	0	0	0	0	0	0	0	0	0	0	1	0	0	0	0	0	0	0
OTU1666	0	0	0	0	0	0	0	0	0	0	0	0	0	0	0	0	0	0	0	0	0	0	0	0	0	0	0	0	0	0	0	0	0	0	0	0	0	0	0	0	0	0	0	0	0	0	0	0	0
OTU1667	24	17	38	439	2	2	59	18	23	12	7	8	7	230	7	136	32	4	28	20	16	65	40	39	19	72	43	26	13	25	73	5	7	16	4	24	49	104	58	15	2	11	98	24	8	74	30	19	92
OTU1668	0	0	0	0	0	0	0	0	0	0	0	0	0	0	0	2	0	0	0	0	0	0	0	0	0	1	0	0	0	0	0	0	0	0	0	0	0	0	0	0	0	0	0	0	0	0	0	0	0
OTU1669	0	0	0	2	0	0	0	0	0	1	0	0	0	0	0	1	0	0	2	0	1	0	0	2	1	1	1	1	1	0	3	0	0	1	0	0	0	2	0	0	0	0	0	3	0	0	0	0	0
OTU167	0	0	0	0	0	0	0	0	0	0	0	0	0	0	0	0	0	0	0	0	0	0	0	1	0	0	0	0	0	0	0	0	0	0	0	0	0	0	0	0	0	0	0	0	0	0	0	0	0
OTU1670	0	0	0	0	0	0	0	0	0	0	0	0	0	0	0	0	0	0	0	0	0	0	0	1	0	0	0	0	0	0	0	0	0	0	0	0	0	0	0	0	0	0	0	0	0	0	0	0	0
OTU1671	0	0	0	0	0	0	0	0	0	0	0	0	0	0	0	0	0	0	0	0	0	0	0	0	0	0	0	0	0	0	0	0	0	0	0	0	0	0	0	0	0	0	0	0	0	0	0	0	0
OTU1672	0	0	0	0	0	0	0	0	0	0	0	0	0	0	0	0	0	0	0	0	0	0	0	0	0	0	0	0	0	0	0	0	0	0	0	0	0	0	0	0	0	0	0	0	0	0	0	0	0
OTU1673	0	0	0	0	0	0	0	0	0	0	0	0	0	0	0	0	0	0	0	0	0	0	0	0	6	0	0	0	0	0	0	0	0	7	0	0	0	0	0	0	0	0	0	0	0	0	0	0	0
OTU1674	0	0	0	1	0	0	0	0	0	0	0	0	1	1	0	0	0	0	0	0	0	0	0	0	0	1	0	0	0	0	0	0	0	0	0	0	0	0	0	0	0	0	0	0	0	0	0	0	0
OTU1675	4	1	0	7	0	0	3	3	0	3	0	1	0	1	1	2	1	0	1	0	0	3	0	0	2	0	1	2	0	1	3	3	2	1	0	6	3	1	0	0	2	3	6	3	4	1	0	4	2
OTU1676	0	0	0	7	0	0	3	1	0	0	0	0	0	0	0	1	0	0	0	0	0	0	0	1	0	1	3	4	1	0	1	0	0	0	0	0	0	0	1	1	0	3	0	0	1	0	0	0	1
OTU1677	0	1	0	0	0	0	0	0	6	0	0	0	0	0	0	0	0	0	0	0	0	0	0	0	0	0	0	0	0	0	0	0	0	0	0	0	0	0	0	0	0	0	0	0	0	0	0	0	0
OTU1678	0	0	0	0	16	0	0	0	0	0	0	0	0	0	0	0	0	0	0	0	0	0	0	0	0	0	0	0	0	0	0	0	0	0	0	0	0	0	0	0	0	0	0	0	0	0	0	0	0
OTU1679	1	0	0	0	0	0	0	0	0	0	0	0	0	0	0	0	0	0	0	0	0	0	0	0	0	0	1	0	0	0	0	0	0	0	0	0	1	0	0	0	0	0	0	0	0	0	0	0	0
OTU168	0	0	2	0	0	0	3	0	0	3	0	0	0	1	0	0	1	0	1	0	0	0	0	1	0	0	0	0	0	0	1	1	0	0	0	0	0	1	0	0	1	0	1	0	1	0	0	0	0
OTU1680	0	0	0	0	0	0	0	0	0	0	0	0	0	0	0	0	0	0	0	0	0	0	0	0	0	0	0	0	0	0	0	0	0	0	0	0	0	0	0	0	0	0	0	0	0	0	0	0	0
OTU1681	0	0	0	0	0	0	0	0	3	0	0	0	0	0	0	0	0	0	0	0	0	0	0	0	0	0	0	0	0	0	0	0	0	0	0	0	0	0	0	0	0	0	0	0	0	0	0	0	0
OTU1682	0	0	0	0	0	0	0	0	0	0	0	0	0	0	0	0	0	0	0	0	0	0	0	0	0	0	0	0	0	0	0	0	0	0	0	0	0	0	0	0	0	0	0	0	0	0	0	1	0
OTU1683	0	2	0	2	3	0	2	0	0	0	0	0	0	0	0	0	0	0	0	0	1	0	0	1	0	1	0	0	0	0	0	0	0	0	0	0	0	1	0	0	1	0	2	0	0	0	0	0	1
OTU1684	0	0	2	0	0	0	0	0	0	0	0	0	0	0	1	1	2	0	0	0	1	0	0	0	0	0	0	0	0	0	1	0	0	0	0	0	1	0	1	0	0	0	1	0	1	0	0	1	1
OTU1685	0	0	0	0	0	0	0	0	0	0	0	0	0	0	0	0	0	0	0	0	0	0	0	0	0	0	0	0	0	0	0	0	0	0	0	0	0	0	0	0	0	0	0	0	0	0	0	0	0
OTU1686	0	0	0	0	0	0	0	0	2	0	0	0	0	0	0	0	0	0	0	0	0	0	0	0	0	0	0	0	0	0	0	0	0	0	0	0	0	0	0	0	0	0	0	0	0	0	0	0	0
OTU1687	0	1	0	0	0	0	0	0	0	0	0	0	0	0	0	0	0	0	0	0	0	0	0	0	0	0	0	0	0	0	0	0	0	0	0	0	0	0	0	0	0	0	0	0	0	0	0	0	0
OTU1688	2	0	0	0	0	0	0	0	0	0	0	0	0	0	0	0	0	0	0	0	0	0	0	2	0	0	0	0	0	0	0	0	0	0	0	0	0	5	0	0	0	0	0	1	0	0	0	0	0
OTU1689	0	0	0	0	0	0	0	0	0	0	1	0	0	0	0	1	0	0	0	0	0	0	0	0	0	0	0	0	0	0	0	0	0	0	0	0	0	0	0	0	0	0	0	0	0	0	0	0	0
OTU169	0	0	0	3	0	0	1	1	0	1	0	0	0	0	0	0	0	0	0	0	0	0	0	0	0	2	0	0	0	0	0	0	0	0	0	1	2	0	0	0	1	0	0	0	0	0	0	0	0
OTU1690	1	0	1	0	0	1	2	0	0	0	0	0	0	0	0	0	0	0	0	0	1	1	0	0	0	0	0	0	0	0	0	0	2	0	0	1	6	0	1	5	0	0	5	2	0	0	0	0	0
OTU1691	0	0	0	0	0	0	0	0	0	0	0	0	0	0	0	0	0	0	0	0	0	0	0	0	0	0	0	0	0	0	0	0	0	0	0	0	0	0	0	0	0	0	0	0	0	0	0	0	0
OTU1692	0	0	0	0	0	0	0	0	2	0	0	0	0	0	0	0	0	0	0	0	0	0	0	0	0	0	0	0	0	0	0	0	0	0	0	0	0	0	0	0	0	0	0	0	0	0	0	0	0
OTU1693	0	1	0	0	0	0	0	0	0	0	0	0	0	0	0	0	0	0	0	0	0	0	0	0	0	0	0	0	0	0	0	0	0	0	0	0	0	0	0	0	0	0	0	0	0	0	0	0	0
OTU1694	11	3	850	1512	12	11	24	14	68	2	5	1	4	50	4	6	223	4	368	36	10	804	8	885	350	12	204	14	2	53	6	155	458	84	5	342	2600	31	18	5	1	13	10	582	8	55	4	427	10
OTU1695	3	2	4	6	4	4	13	0	4	5	4	4	1	0	0	1	0	2	4	1	39	1	0	3	2	2	1	2	1	4	4	8	23	1	0	6	9	5	0	1	5	7	0	0	2	1	1	8	18
OTU1696	1	0	0	0	9	1	3	0	1	0	0	0	1	0	0	1	3	3	4	0	1	2	1	4	0	3	15	1	0	0	2	3	7	0	0	3	5	2	1	8	2	3	0	2	0	3	1	23	4
OTU1697	13	0	0	0	0	0	0	0	0	0	0	0	0	0	0	0	4	0	0	0	0	0	1	0	0	0	0	0	0	0	0	0	0	0	0	0	0	0	0	0	1	0	0	0	0	0	0	0	0
OTU1698	1	0	2	4	1	0	3	0	0	0	0	0	0	0	0	1	0	0	0	0	1	0	0	1	1	0	2	0	0	0	0	0	0	0	0	0	0	0	2	0	0	1	0	0	0	1	0	0	3
OTU1699	0	0	0	2	1	0	0	0	0	0	0	0	0	0	0	0	0	0	0	0	0	1	0	0	4	0	0	0	0	0	0	0	1	0	0	0	0	0	0	1	0	0	0	1	0	0	0	0	0
OTU17	0	0	1	2	1	1	2	0	0	1	0	0	0	0	0	0	0	0	0	0	0	0	0	0	0	0	0	0	0	0	1	0	0	0	0	0	2	0	1	0	0	0	3	1	2	0	0	0	1
OTU170	0	0	1	0	0	1	0	0	0	0	0	0	0	0	0	0	0	0	0	0	0	0	1	0	1	2	0	0	0	0	0	0	0	0	0	0	3	0	0	0	0	1	2	0	0	0	0	0	0
OTU1700	0	0	0	1	0	0	0	0	0	0	0	0	0	0	0	0	0	0	0	0	0	0	0	2	0	0	0	0	0	0	0	0	0	0	0	0	2	1	0	0	0	0	0	0	0	0	0	0	0
OTU1701	0	0	0	0	0	0	0	0	0	0	0	0	0	0	0	0	0	0	0	0	0	0	0	0	1	0	0	0	0	0	0	0	0	0	0	0	0	0	0	0	0	0	0	0	0	0	0	0	0
OTU1702	0	0	0	0	0	0	0	0	0	0	0	0	0	0	0	0	0	0	0	0	0	0	0	0	0	0	0	0	0	0	0	0	0	0	0	0	0	0	0	0	0	0	0	0	0	0	0	0	0
OTU1703	1	0	0	0	0	0	0	0	0	0	0	0	0	0	0	0	0	0	0	0	0	0	0	0	0	0	0	0	0	0	0	0	0	0	0	0	0	0	0	0	0	0	0	0	0	0	0	0	0
OTU1704	0	2	0	0	0	0	0	0	0	0	0	0	0	0	0	0	0	0	0	0	0	0	0	0	0	0	0	0	0	0	0	0	0	0	0	0	0	0	0	0	0	0	0	0	0	0	0	0	0
OTU1705	1	0	0	0	0	3	0	0	0	0	0	0	0	0	0	0	0	0	0	0	0	0	0	0	0	0	0	0	0	0	0	0	0	0	0	0	0	0	0	0	0	0	0	0	0	0	0	0	0
OTU1706	108	0	25	17	1	1	47	7	0	0	0	42	23	7	0	2	1	2	1	2	9	6	16	5	11	87	0	0	0	9	0	0	40	2	5	0	78	11	1	3	34	8	4	35	2	6	0	33	0
OTU1707	0	0	0	0	0	0	0	0	2	0	0	0	0	0	0	0	0	0	0	0	0	0	0	0	0	0	0	0	0	0	0	0	0	0	0	0	0	0	0	0	0	0	0	0	0	0	0	0	0
OTU1708	0	0	0	0	1	0	0	0	0	0	0	0	0	0	0	0	0	0	0	0	0	0	0	0	0	0	0	0	0	0	0	0	0	0	0	0	0	0	0	0	0	0	0	0	0	0	0	0	0
OTU1709	0	0	0	0	0	0	0	0	0	0	0	0	0	0	0	0	0	0	0	0	0	0	0	0	1	0	0	0	0	0	0	0	0	0	0	0	0	0	0	0	0	0	0	0	0	0	0	1	0
OTU171	0	0	0	1	0	0	1	1	0	0	0	2	0	0	0	0	0	0	2	0	1	0	1	0	0	0	0	0	0	0	0	0	0	0	0	0	1	0	0	0	0	1	1	0	0	0	0	0	0
OTU1710	0	0	0	0	0	0	0	0	0	0	0	0	0	0	0	0	0	0	0	0	0	0	0	0	0	0	0	0	0	0	0	0	0	0	0	0	0	0	0	0	0	0	0	0	0	0	0	0	0
OTU1711	0	4	13	8	6	11	10	9	3	3	0	0	0	0	0	0	3	0	0	0	0	0	0	0	0	0	0	0	1	0	1	0	4	0	0	0	1	0	1	0	0	0	0	0	0	0	0	0	0
OTU1712	0	0	0	0	0	0	0	0	0	0	0	0	0	0	0	0	0	0	0	0	0	0	0	0	0	0	0	0	0	0	0	0	0	0	0	0	0	0	0	0	0	0	0	0	0	0	0	0	0
OTU1713	0	1	1	7	0	1	7	0	0	0	0	0	2	1	0	0	0	0	1	0	1	0	0	3	3	3	3	0	3	1	3	1	37	0	0	0	3	0	2	0	0	3	3	0	3	0	0	0	11
OTU1714	1	0	0	4	0	1	1	6	0	0	0	0	0	0	0	2	0	0	0	0	2	2	0	0	0	1	0	2	1	1	3	0	0	0	0	0	0	0	0	0	1	4	1	0	1	0	3	1	5
OTU1715	0	0	0	1	0	0	4	1	0	0	0	0	0	0	0	2	2	0	0	0	5	2	0	0	0	0	0	0	0	0	0	0	2	0	0	1	6	1	0	0	0	0	3	1	0	0	0	1	0
OTU1716	0	0	0	0	1	0	0	0	0	0	0	0	0	0	0	0	0	0	0	0	0	0	0	0	0	0	0	0	0	1	0	0	0	0	0	0	0	0	0	0	0	0	1	0	0	0	0	0	1
OTU1717	13	8	14	59	5	8	29	12	13	32	12	8	7	5	3	14	8	6	13	2	33	24	15	12	12	22	18	33	18	3	28	2	13	14	4	17	25	13	11	14	13	28	17	13	7	8	4	21	38
OTU1718	0	0	0	1	0	0	0	1	0	2	0	0	0	0	0	0	0	0	0	0	0	0	0	0	0	0	0	0	0	0	0	0	0	0	0	0	0	0	0	0	0	0	0	0	0	0	0	0	0
OTU1719	1	4	0	2	0	0	0	0	2	0	0	0	1	0	0	0	0	0	0	0	0	0	0	0	0	0	0	0	0	0	0	0	0	0	0	0	0	0	0	0	0	0	0	0	0	0	0	0	0
OTU172	0	0	0	6	0	0	0	2	3	0	0	0	0	0	0	0	0	0	0	0	0	0	2	0	0	2	0	0	0	0	0	0	0	0	0	0	0	0	0	0	0	0	0	0	0	0	0	0	0
OTU1720	0	0	0	0	0	0	0	0	0	0	0	0	0	0	0	0	0	0	0	0	0	0	0	0	0	0	1	0	0	0	0	0	0	0	0	0	0	0	0	0	0	2	0	0	0	0	0	0	0
OTU1721	0	0	0	0	0	0	0	0	0	0	0	0	0	0	0	0	0	0	0	0	0	0	0	0	0	0	0	0	0	0	0	0	0	0	0	0	0	2	0	0	0	0	0	0	0	0	0	0	0
OTU1722	0	0	0	0	0	0	0	0	0	0	0	0	0	0	0	0	0	0	0	0	0	0	0	0	0	0	0	0	0	0	0	0	0	0	0	0	0	0	0	0	0	0	0	0	0	0	0	0	0
OTU1723	0	0	0	0	0	0	0	0	0	0	0	0	0	0	0	0	0	0	0	0	0	0	0	0	1	0	0	0	0	0	0	0	0	0	0	0	0	0	0	0	2	0	0	0	0	0	0	0	0
OTU1724	0	0	0	0	0	0	0	0	0	0	4	0	0	0	0	0	0	0	0	0	0	0	0	0	0	0	0	0	0	0	0	0	0	0	0	0	0	0	0	0	0	0	0	0	0	0	0	0	0
OTU1725	0	0	0	0	0	0	0	0	1	0	0	0	0	0	0	0	0	0	0	0	0	0	0	0	0	0	0	0	0	0	3	0	0	0	0	0	0	0	0	0	0	0	0	0	0	0	0	0	0
OTU1726	0	0	0	0	0	0	0	0	1	0	0	0	0	0	0	0	0	0	0	0	0	0	0	0	0	0	0	0	0	0	0	0	0	0	0	0	0	0	0	0	0	0	0	0	0	0	0	0	0
OTU1727	0	0	0	0	0	0	0	0	0	0	0	0	0	0	0	0	0	0	0	0	0	0	0	0	0	0	0	0	0	0	1	0	0	0	0	0	0	0	1	0	0	0	0	0	0	0	0	0	0
OTU1728	0	0	0	0	0	0	0	0	0	0	0	0	0	0	0	0	0	0	0	0	0	0	0	0	0	0	0	0	0	0	0	0	0	0	0	0	0	0	0	0	0	0	0	0	0	0	0	0	0
OTU1729	0	0	0	0	0	0	0	0	0	0	0	0	0	0	0	0	0	0	0	0	0	0	0	0	1	0	0	0	0	0	0	0	0	0	0	0	0	0	0	0	0	0	0	0	0	0	0	0	0
OTU173	0	0	0	0	0	0	0	0	0	0	0	0	0	0	0	0	0	0	0	0	0	0	0	0	0	0	1	0	0	0	1	0	0	0	0	0	0	0	2	0	0	1	0	1	0	0	0	0	0
OTU1730	0	0	0	0	0	0	0	0	1	0	0	0	0	0	0	0	0	0	0	0	0	0	0	0	0	0	0	0	0	0	0	0	0	0	0	0	0	0	0	0	0	0	0	0	0	0	0	0	0
OTU1731	0	0	0	0	0	0	0	0	0	0	0	0	0	0	0	0	0	0	0	0	0	0	0	0	0	0	0	0	0	0	0	0	0	0	0	0	0	0	0	0	0	0	0	0	0	0	0	0	0
OTU1732	1127	0	1	4	215	3	7	2	2	1	5	5	9	0	3	1	4	4	1	2	6	0	8	28	2	3	1	1	0	0	0	0	1	2	0	6	0	4	5	0	0	20	4	3	0	2	1	0	0
OTU1733	77	1	17	96	12	15	31	9	10	71	9	17	14	6	3	13	8	16	12	2	20	7	20	73	58	40	58	62	27	3	291	18	16	41	32	38	193	67	11	34	10	26	79	26	23	22	11	7	64
OTU1734	27	10	3	4	5	4	1	2	18	6	1	2	1	9	4	16	1	2	10	1	1	1	2	9	1	13	0	4	0	0	23	6	60	0	1	25	12	0	19	1	2	8	0	5	20	9	7	17	48
OTU1735	0	0	0	0	0	0	0	0	0	0	0	0	0	0	0	0	0	0	0	0	0	0	0	0	1	0	0	0	0	0	0	0	0	0	0	0	1	0	0	0	0	0	0	0	0	0	0	0	0
OTU1736	0	0	0	0	0	1	4	0	0	0	1	0	0	0	0	0	0	0	0	0	0	0	0	0	0	0	0	0	0	1	0	1	0	1	0	0	0	0	0	0	0	1	2	0	0	0	0	2	0
OTU1737	0	2	0	2	0	0	0	0	4	0	0	2	0	0	0	0	0	0	0	0	0	0	0	0	0	1	0	0	0	0	0	1	0	0	0	0	0	0	0	0	0	2	0	0	0	0	0	0	0
OTU1738	0	1	0	5	0	0	1	0	0	0	0	0	0	0	0	0	0	1	1	0	0	0	0	0	1	0	0	0	0	0	0	0	6	0	0	0	0	0	0	0	0	0	0	0	0	0	0	0	0
OTU1739	0	0	0	0	0	1	0	0	0	2	0	0	0	0	0	1	1	0	0	0	0	0	0	0	0	0	0	0	0	0	0	0	1	0	0	0	0	0	0	0	0	0	2	0	0	2	0	0	0
OTU174	0	0	0	0	0	0	0	0	0	0	0	0	0	0	0	0	0	0	0	0	0	0	0	0	0	0	0	0	0	0	0	0	0	0	0	0	0	0	0	0	0	0	0	0	0	0	0	0	0
OTU1740	0	0	0	0	0	0	1	0	0	0	0	0	0	0	0	2	0	0	0	0	1	0	0	0	0	0	0	0	0	0	0	0	0	0	0	1	0	0	0	0	0	0	0	0	0	0	0	0	0
OTU1741	0	0	0	0	0	0	0	0	0	0	0	0	0	0	0	0	0	0	1	0	0	0	2	0	0	0	0	0	0	0	0	0	0	0	0	0	0	0	0	0	0	0	0	0	0	0	0	0	0
OTU1742	1	0	0	0	0	0	0	0	0	0	0	0	0	0	0	0	0	0	0	0	0	0	0	0	0	0	0	0	0	0	0	0	0	0	0	0	0	0	0	0	0	0	0	0	0	0	0	0	0
OTU1743	0	0	0	0	0	0	0	0	0	0	0	0	0	0	0	0	0	0	0	0	0	0	0	0	0	0	0	0	0	0	0	0	0	0	0	0	0	0	0	0	0	0	0	0	0	0	0	0	0
OTU1744	0	0	0	0	0	0	0	0	0	0	0	0	0	0	0	0	0	0	0	0	1	0	0	0	0	0	0	0	0	0	0	0	0	0	0	0	0	0	0	2	0	0	0	0	0	0	0	0	0
OTU1745	0	2	0	0	0	0	0	0	2	0	0	0	0	0	0	0	0	0	0	0	0	0	0	0	0	0	0	0	0	0	0	0	0	0	0	0	0	0	0	0	0	0	0	0	0	0	0	0	0
OTU1746	0	0	0	0	0	0	0	0	0	0	0	0	0	0	0	0	0	0	0	0	0	0	0	0	0	0	2	0	0	0	0	0	0	0	0	0	0	0	0	0	0	0	0	0	0	0	0	0	0
OTU1747	0	0	5	2	0	0	2	0	0	2	1	0	0	1	0	1	0	0	0	0	1	0	0	1	0	0	0	1	0	0	0	0	0	1	0	1	0	0	7	0	0	0	0	0	3	0	0	2	1
OTU1748	0	1	0	1	0	0	0	0	0	0	0	0	0	0	0	0	0	1	0	0	0	0	0	0	0	0	0	0	0	0	0	0	0	0	0	0	0	0	0	0	0	0	0	0	0	0	0	0	0
OTU1749	0	1	2	7	0	0	0	0	0	0	0	0	0	0	0	8	0	0	0	0	0	0	2	0	0	1	0	1	0	0	1	0	0	0	0	0	1	0	0	0	0	0	1	1	0	0	0	10	0
OTU175	0	0	0	0	0	0	0	0	4	0	0	0	0	0	0	0	0	0	0	0	0	0	0	0	0	0	0	0	0	0	0	0	0	0	0	0	0	0	0	0	0	0	0	0	0	0	0	0	0
OTU1750	0	0	0	0	0	0	0	0	1	0	0	0	0	0	0	0	0	0	0	0	0	0	0	0	0	0	0	0	0	0	0	0	0	0	0	0	0	0	0	0	0	0	0	0	0	0	0	0	0
OTU1751	43	13	36	69	25	43	142	63	18	23	6	12	39	13	4	83	41	10	68	3	228	61	19	44	34	43	14	33	18	22	30	84	17	29	24	33	66	22	19	24	16	54	48	20	48	21	13	47	17
OTU1752	0	0	0	2	0	0	0	0	2	0	0	0	0	0	0	0	0	0	0	0	0	0	0	0	0	0	0	0	0	0	0	0	0	0	0	0	0	0	0	0	0	0	0	0	0	0	0	0	0
OTU1753	0	0	0	0	0	0	0	0	0	0	0	0	0	0	0	0	0	0	0	0	0	0	0	0	0	0	0	0	0	0	0	0	0	0	0	0	0	0	0	0	0	0	0	0	0	0	0	0	0
OTU1754	0	2	0	0	0	0	0	0	0	0	0	0	0	0	0	0	0	0	0	0	0	0	0	0	0	0	0	0	0	0	0	0	0	0	0	0	0	0	0	0	0	0	0	0	0	0	0	0	0
OTU1755	0	0	0	0	0	0	0	0	0	0	0	0	0	0	0	0	0	0	0	0	0	0	0	0	0	0	0	0	0	0	0	0	0	0	0	0	0	0	0	0	0	0	0	0	0	0	0	0	0
OTU1756	0	0	0	0	0	0	0	0	0	0	0	0	0	0	0	0	0	0	0	0	0	0	0	0	0	0	0	0	0	0	0	0	0	0	0	0	0	0	0	0	0	0	0	0	0	0	0	0	0
OTU1757	57	15	7	34	31	4	15	8	11	8	4	3	3	7	0	9	6	3	8	0	9	11	7	24	8	17	17	9	5	8	13	14	6	12	1	16	19	9	12	9	5	11	26	11	7	7	5	4	32
OTU1758	2	1	2	0	0	3	3	1	5	1	0	1	1	3	1	2	1	0	1	0	6	0	0	2	0	6	0	1	3	0	0	1	0	4	0	6	32	0	0	1	1	4	7	6	9	0	1	3	5
OTU1759	0	0	0	0	0	2	0	0	0	0	0	0	0	0	0	0	0	0	3	0	3	4	0	0	0	1	0	0	0	2	0	0	0	0	0	0	0	0	0	0	0	0	1	0	0	0	0	0	1
OTU176	0	0	0	0	0	0	0	0	0	0	0	0	0	0	0	0	0	0	0	0	0	1	0	0	3	0	0	0	0	0	0	0	0	0	0	0	0	0	0	0	0	0	0	0	0	0	2	0	0
OTU1760	0	0	0	0	0	0	0	0	0	1	0	0	0	0	0	0	0	0	0	0	0	0	0	0	0	0	0	0	0	0	0	6	0	19	0	0	0	0	0	0	0	0	0	0	0	0	1	3	0
OTU1761	2	0	0	0	2	0	0	0	0	0	0	1	0	1	0	0	0	0	0	0	0	0	0	0	0	0	0	0	0	0	0	0	0	1	0	0	0	0	0	0	0	0	2	0	0	1	0	0	0
OTU1762	0	0	0	0	0	0	2	0	0	0	0	3	0	0	0	0	0	0	0	0	0	0	0	0	0	0	0	0	0	0	0	0	0	0	1	0	0	0	0	0	0	0	0	4	0	0	0	0	0
OTU1763	1	0	0	0	1	0	0	0	0	0	0	0	0	0	0	0	0	0	0	0	0	0	0	0	0	0	0	0	0	0	0	0	0	1	0	0	0	0	0	0	0	5	0	0	0	0	0	2	0
OTU1764	63	24	24	69	22	25	35	41	147	182	12	11	34	183	6	97	20	15	77	5	40	60	41	32	34	34	17	45	15	19	16	85	30	47	24	71	64	47	22	39	29	52	45	33	48	13	11	203	28
OTU1765	1	0	0	0	3	0	0	0	0	0	0	0	0	0	0	0	0	0	0	0	0	0	0	0	0	0	0	0	0	0	0	0	0	0	0	0	0	0	0	0	0	0	0	0	0	0	0	0	0
OTU1766	0	3	1	1	0	0	0	0	4	0	1	0	0	0	0	0	0	0	0	0	0	0	0	0	0	0	0	0	0	0	0	0	0	0	0	0	0	0	0	0	0	0	0	0	0	0	0	0	0
OTU1767	0	0	0	0	0	0	0	0	0	0	0	0	0	1	0	0	0	0	0	0	0	0	0	0	0	0	0	0	0	0	0	0	0	0	0	0	0	0	0	0	0	0	0	0	0	0	0	0	0
OTU1768	0	2	0	0	0	0	0	0	1	0	0	0	0	0	0	0	0	0	0	0	0	0	0	0	0	0	0	0	0	0	0	0	0	0	0	0	0	0	0	0	0	2	0	0	0	0	0	0	0
OTU1769	0	0	0	0	0	0	0	0	1	0	0	0	2	0	0	0	0	0	0	0	0	0	0	0	0	0	0	0	0	0	0	0	0	0	0	0	0	0	0	0	0	0	0	0	0	0	0	0	0
OTU177	0	0	0	3	0	2	0	0	1	1	0	0	0	0	0	0	0	0	2	0	0	0	4	0	2	0	0	0	0	2	1	0	0	0	0	0	3	0	0	1	0	0	2	1	0	0	0	0	5
OTU1770	0	0	0	0	0	0	0	0	0	0	0	0	0	0	0	1	0	0	0	0	0	0	0	1	0	1	0	0	1	1	2	0	0	0	0	0	0	3	0	2	0	0	8	0	0	0	5	0	0
OTU1771	0	0	0	0	0	0	0	0	0	0	0	0	0	0	0	0	0	0	0	0	0	0	0	0	0	0	0	0	0	0	1	0	0	0	0	0	0	0	0	0	0	0	0	0	0	0	0	0	0
OTU1772	0	0	0	0	0	0	0	0	0	0	0	0	0	0	0	0	0	0	0	0	0	0	0	0	0	0	0	0	0	0	0	0	0	0	0	0	0	0	0	0	0	0	0	0	0	0	0	0	0
OTU1773	0	0	0	2	0	0	0	0	0	0	0	0	0	0	0	0	0	0	0	0	0	0	0	0	0	0	0	0	0	0	0	0	0	0	0	0	0	0	0	0	0	0	0	0	0	0	0	0	0
OTU1774	5	0	0	0	0	2	0	1	0	0	0	0	0	1	0	0	2	0	0	0	1	0	0	4	2	1	0	0	0	1	1	2	1	1	1	1	3	1	0	0	0	0	4	1	0	0	0	0	1
OTU1775	0	0	0	0	0	0	0	0	0	0	0	0	0	0	0	0	0	0	0	0	0	0	0	0	0	0	0	0	0	0	0	0	0	0	0	0	0	0	0	0	0	0	0	0	0	0	0	0	0
OTU1776	0	0	0	0	0	0	0	0	0	0	0	0	0	1	0	0	0	0	0	0	0	0	0	0	0	0	0	0	0	0	0	0	0	0	0	0	0	0	0	1	0	0	0	0	0	0	0	0	0
OTU1777	0	1	0	0	1	0	5	0	0	0	0	1	1	0	0	0	0	0	0	0	4	0	0	0	0	2	3	0	0	1	0	1	1	1	0	1	0	0	0	0	0	0	0	0	0	0	0	0	3
OTU1778	0	0	0	0	0	0	0	0	0	0	0	0	0	0	0	0	0	0	0	0	0	0	0	0	0	0	0	0	0	0	0	0	0	0	0	0	0	0	0	0	0	0	0	0	0	0	0	0	0
OTU1779	0	0	0	0	0	0	0	0	0	0	0	0	0	0	0	0	0	0	0	0	0	0	0	0	0	0	0	0	0	0	0	0	1	0	0	0	0	1	0	0	0	0	0	0	0	0	0	0	0
OTU178	0	0	0	0	0	0	0	0	0	0	0	1	1	0	0	0	2	0	0	0	6	1	0	0	0	0	0	0	0	0	0	0	0	0	0	0	0	0	0	0	0	0	0	0	0	0	0	0	0
OTU1780	0	0	0	0	0	0	0	0	0	0	0	0	0	0	0	0	0	0	0	0	0	0	0	0	0	0	0	0	0	0	0	0	0	0	0	0	0	0	0	0	0	0	0	0	0	0	0	0	0
OTU1781	1	2	1	10	4	5	1	6	3	3	3	0	1	0	0	1	8	1	0	6	4	4	13	0	2	0	2	1	6	27	3	0	1	6	0	3	2	27	11	0	1	0	2	3	3	3	1	5	0
OTU1782	4	0	0	0	6	0	0	1	0	0	0	0	0	0	0	0	0	0	0	0	0	0	0	5	0	0	0	0	0	0	0	0	0	2	0	0	0	0	0	0	0	0	0	0	0	0	0	0	0
OTU1783	5	0	1	4	7	1	1	0	0	2	0	0	1	0	0	0	0	0	0	0	2	1	0	1	0	0	1	0	0	0	0	0	0	1	0	0	1	1	2	0	1	1	1	0	3	0	0	1	1
OTU1784	0	0	0	1	0	2	0	0	1	0	0	0	0	0	0	1	1	0	1	0	0	0	0	0	0	0	1	0	0	0	0	0	0	0	0	0	0	0	0	2	0	0	0	0	0	0	0	2	0
OTU1785	0	0	0	0	0	0	0	1	0	0	0	0	0	0	0	0	0	0	0	0	0	0	0	0	1	0	0	0	1	0	0	0	0	0	0	0	0	0	1	0	0	0	0	0	0	0	0	0	0
OTU1786	0	0	0	0	0	0	0	0	0	0	0	0	0	0	0	0	0	0	0	0	0	0	0	0	0	0	0	0	0	0	0	0	0	0	0	0	0	0	0	0	0	0	0	0	0	0	0	0	0
OTU1787	1	2	0	0	0	0	0	0	1	0	0	0	0	0	0	0	0	0	0	0	0	0	0	0	0	0	0	0	0	0	0	0	0	0	0	0	0	0	0	0	0	0	0	0	0	0	0	0	0
OTU1788	0	5	0	0	0	0	0	0	0	0	0	0	0	0	0	0	0	0	0	0	0	0	0	0	0	0	0	0	0	0	0	0	0	0	0	0	0	0	0	0	0	0	0	0	0	0	0	0	0
OTU1789	0	0	0	0	0	0	0	0	0	0	0	0	0	0	0	0	0	0	0	0	1	0	0	0	0	0	0	0	0	0	0	0	0	0	0	0	0	0	0	0	0	0	0	0	0	0	0	0	2
OTU179	0	0	0	1	0	0	0	0	0	0	0	0	0	0	0	0	0	0	0	0	0	0	0	0	0	0	3	0	0	0	0	0	0	0	1	1	0	0	0	0	0	0	1	0	0	0	0	0	0
OTU1790	0	0	0	0	0	0	0	0	6	0	0	0	0	0	0	0	0	0	1	0	0	0	0	0	0	0	0	0	0	0	0	0	0	0	0	0	0	0	0	0	2	0	0	0	0	0	0	0	0
OTU1791	0	0	0	0	0	0	0	0	0	0	0	0	0	0	0	0	0	0	0	0	0	0	0	1	0	0	0	0	0	0	0	0	0	0	0	0	0	0	0	0	0	0	0	0	0	0	0	0	0
OTU1792	0	0	0	0	0	0	0	0	0	0	0	0	0	0	0	0	0	0	0	0	0	0	0	0	0	0	0	0	0	0	0	0	0	0	0	0	0	0	0	0	0	0	0	0	0	0	0	0	0
OTU1793	0	0	0	1	0	0	0	0	0	0	0	0	0	1	0	0	0	0	0	0	0	0	0	0	0	0	0	0	0	0	0	0	0	0	0	0	0	1	0	0	0	0	0	0	0	0	0	0	0
OTU1794	0	2	0	0	0	0	0	0	0	0	0	0	0	0	0	0	0	0	0	0	0	0	0	0	0	0	0	0	0	0	0	0	0	0	0	0	0	0	0	0	0	0	0	0	0	0	0	0	0
OTU1795	0	2	0	0	0	0	0	0	1	0	0	0	0	0	0	0	0	0	0	0	0	0	0	0	0	0	0	0	0	0	0	0	0	0	0	0	0	0	0	0	0	0	0	0	0	0	0	0	0
OTU1796	0	0	0	0	0	0	0	0	0	0	0	0	0	0	0	0	0	0	0	0	0	0	0	0	0	0	0	0	0	0	0	0	0	0	0	0	0	0	0	0	0	0	0	0	0	0	0	0	0
OTU1797	0	0	0	0	0	0	0	0	1	0	0	1	0	0	0	0	0	0	0	0	0	0	0	0	0	0	0	0	0	0	0	0	0	0	0	0	0	0	0	0	0	0	0	0	0	0	0	0	0
OTU1798	0	0	0	0	0	0	0	0	0	0	0	0	0	0	0	0	0	0	0	0	0	0	0	0	0	0	0	0	0	0	0	0	0	0	0	0	0	0	0	0	0	0	0	0	0	0	0	0	0
OTU1799	0	0	0	0	0	0	0	0	0	0	0	0	0	0	0	0	0	0	0	0	0	0	0	0	0	0	0	0	0	0	0	0	0	0	0	0	0	0	0	0	0	0	0	0	0	0	0	0	0
OTU18	0	0	0	0	0	0	0	0	0	0	0	0	0	0	0	0	0	0	0	0	0	0	0	1	0	0	0	0	0	0	0	0	0	0	0	0	0	1	0	0	0	0	0	0	0	0	0	0	1
OTU180	0	0	0	0	0	0	0	0	0	0	0	0	0	0	0	0	0	0	0	0	1	0	0	0	0	0	0	0	0	0	0	0	0	0	0	0	0	0	1	0	0	0	0	0	0	0	1	0	0
OTU1800	0	0	0	0	0	0	0	0	0	0	0	0	0	0	0	0	0	0	0	0	0	0	0	0	0	0	0	0	0	0	0	0	0	0	0	0	0	0	0	0	0	0	0	0	0	0	0	0	0
OTU1801	0	0	0	0	0	0	0	0	0	0	0	0	0	0	0	0	0	0	0	0	0	0	0	0	0	0	0	0	0	0	0	0	1	0	0	0	0	0	0	0	0	0	0	0	0	0	0	0	0
OTU1802	4	0	42	6	0	30	0	0	5	0	0	0	1	11	0	12	96	1	2	2	4	11	11	5	9	5	0	0	6	306	0	0	8	0	1	0	23	63	37	1	60	16	5	30	0	6	0	14	0
OTU1803	4	0	0	2	3	0	2	1	1	1	2	2	2	0	1	3	2	1	1	0	4	2	0	2	1	1	0	3	1	1	2	1	3	1	0	6	1	0	4	1	2	5	5	1	0	0	0	0	0
OTU1804	0	0	0	0	0	0	0	0	0	0	0	0	0	0	0	0	0	0	1	0	0	0	0	0	0	0	0	0	0	0	0	0	0	0	0	0	0	0	0	0	0	0	0	1	0	0	0	0	0
OTU1805	1	0	2	4	0	0	2	1	1	0	0	0	0	0	1	0	0	0	1	0	1	1	1	1	1	1	0	0	0	1	0	0	0	0	0	1	0	0	1	0	0	1	1	1	0	0	3	1	3
OTU1806	1	2	4	1	1	19	1	1	2	0	0	0	0	3	0	0	0	0	0	0	0	0	0	0	1	0	0	0	0	0	0	0	0	0	0	0	0	0	0	0	0	0	0	0	0	0	0	0	0
OTU1807	2	0	0	1	0	1	0	0	0	0	0	0	0	2	0	0	0	0	1	1	3	0	0	0	1	1	0	3	0	0	0	1	0	0	0	1	0	0	0	0	0	0	0	0	0	0	0	1	0
OTU1808	0	1	0	1	0	0	0	0	0	0	0	0	0	0	0	0	0	0	0	0	0	0	0	0	0	0	0	0	0	0	0	0	0	0	0	0	0	0	0	0	0	1	0	1	0	0	0	0	0
OTU1809	0	0	0	0	0	0	0	0	0	0	0	0	0	0	0	0	0	0	1	0	0	0	0	0	0	0	0	0	0	0	0	0	0	0	0	0	0	8	0	0	0	0	0	0	0	0	0	0	0
OTU181	0	0	0	0	0	0	0	0	0	0	0	0	0	0	0	0	0	0	0	0	0	0	0	0	0	0	0	0	0	0	0	0	0	0	0	0	0	2	0	0	0	0	1	0	0	0	0	0	1
OTU1810	0	0	0	0	0	0	0	0	0	0	0	0	0	0	0	0	0	0	0	0	0	0	0	1	0	1	0	0	0	0	0	0	3	0	0	0	0	0	0	0	0	0	1	0	0	0	0	1	0
OTU1811	0	0	0	0	0	0	0	0	0	0	0	0	0	0	0	0	0	0	0	0	0	0	0	2	0	0	0	0	0	0	0	0	0	0	1	0	2	1	0	0	0	0	0	0	0	0	0	0	2
OTU1812	0	0	0	5	0	0	0	0	0	0	0	0	0	0	0	0	0	0	0	0	0	0	0	0	0	0	0	0	0	0	0	0	0	0	0	0	0	0	0	0	0	0	0	0	0	0	0	0	0
OTU1813	2	0	0	0	0	0	0	0	0	0	0	0	0	0	0	0	0	0	0	0	0	0	0	0	0	0	0	0	0	0	0	0	0	0	0	0	0	0	0	0	0	0	0	0	0	0	1	0	0
OTU1814	0	0	0	0	0	0	0	0	0	0	0	0	0	0	0	0	0	0	0	0	0	0	0	0	0	0	0	0	0	0	3	0	0	0	0	0	0	0	0	0	0	0	0	0	0	0	0	0	0
OTU1815	0	0	0	0	0	1	0	1	1	4	0	0	0	0	0	0	0	0	0	0	0	0	0	0	0	0	1	0	0	0	0	0	1	0	0	0	0	0	1	0	0	0	0	1	0	0	0	1	1
OTU1816	0	0	0	0	0	0	0	0	0	1	0	0	0	0	0	0	0	0	0	0	0	0	0	0	0	0	0	0	0	0	0	0	0	0	0	0	0	0	0	0	0	0	0	0	0	0	0	0	0
OTU1817	1	0	1	10	1	0	1	2	0	2	1	1	0	1	2	2	0	1	4	0	7	3	1	3	1	3	2	5	3	1	11	1	1	3	4	8	10	42	6	17	10	8	13	0	1	2	0	1	2
OTU1818	1	1	0	0	0	0	0	0	0	0	0	0	0	0	0	0	0	0	0	0	0	0	0	0	0	0	0	0	0	0	0	0	0	0	0	0	0	0	0	0	0	0	0	0	0	0	0	0	0
OTU1819	0	0	0	0	0	0	0	0	1	0	0	0	0	0	0	0	0	0	0	0	0	0	0	0	0	0	0	0	0	0	0	0	0	0	0	0	0	0	0	0	0	0	0	0	0	0	0	0	0
OTU182	0	0	0	0	0	0	0	0	0	0	0	0	0	0	0	0	0	0	0	0	0	0	0	0	0	0	0	0	0	0	0	0	0	0	0	0	0	0	1	0	1	0	0	0	0	0	0	0	0
OTU1820	4	0	3	1	1	12	128	2	0	0	0	0	0	0	0	3	213	0	0	5	1	46	39	5	0	3	0	0	0	0	0	0	3	0	3	19	7	9	93	100	1	0	386	9	0	2	0	34	0
OTU1821	3	0	1	2	0	2	1	4	3	1	1	1	0	1	0	5	0	1	1	1	1	0	1	1	1	0	0	0	2	3	2	14	2	0	0	1	1	0	0	1	0	0	7	2	7	1	1	15	1
OTU1822	0	0	0	0	0	0	0	0	0	0	0	0	0	0	0	0	0	0	0	0	0	0	0	0	0	0	0	0	0	0	0	0	0	0	0	0	1	0	0	0	0	0	0	0	0	0	0	0	0
OTU1823	0	0	0	0	0	0	0	0	0	0	0	0	0	0	0	0	0	0	0	0	0	0	0	0	0	0	0	0	0	0	0	0	0	0	0	0	0	0	0	1	0	0	0	0	0	0	0	0	0
OTU1824	0	0	0	0	0	0	2	0	0	0	0	0	0	0	0	0	0	0	0	0	0	0	1	0	0	0	0	0	0	0	0	0	0	0	0	0	1	0	2	3	0	0	6	0	0	0	0	1	0
OTU1825	0	1	0	0	0	0	0	0	0	0	0	0	0	0	0	0	0	0	0	0	0	0	0	0	0	0	0	0	0	0	0	0	0	0	0	0	0	0	0	0	0	0	0	0	0	0	0	0	0
OTU1826	2	2	22	37	1	6	67	13	3	11	1	5	0	3	1	10	6	0	16	2	10	11	4	2	3	37	18	19	10	1	9	2	6	9	8	4	14	4	7	2	3	11	16	18	8	2	0	5	40
OTU1827	6	4	3	14	2	4	1	2	4	3	1	1	1	1	3	2	2	2	2	0	4	0	0	2	0	5	5	7	0	0	4	2	9	3	0	1	13	0	4	0	2	12	1	1	2	0	1	1	1
OTU1828	2	5	0	21	1	0	2	3	6	0	1	0	0	0	0	3	1	0	16	1	0	0	0	0	0	2	0	1	1	0	11	0	1	0	0	0	2	0	3	3	0	0	0	9	1	1	6	2	0
OTU1829	41	19	2	0	0	13	1	3	12	1	3	10	8	0	0	8	0	0	6	0	42	0	0	2	33	1	4	4	1	3	1	7	1	11	2	1	3	0	0	1	1	5	2	5	1	0	0	4	8
OTU183	3	0	0	1	2	0	0	0	0	0	0	0	1	0	1	0	0	0	0	1	2	0	0	0	1	0	2	0	0	0	1	0	0	2	1	0	3	0	0	2	0	2	2	3	0	0	1	2	0
OTU1830	47	2	37	43	3	18	29	23	4	6	1	32	8	6	1	24	4	9	12	4	20	19	15	10	15	16	2	24	6	8	2	4	27	10	4	18	46	9	16	4	14	11	11	34	21	3	5	34	6
OTU1831	0	0	1	1	0	2	0	0	0	0	0	0	0	0	0	0	0	0	0	0	0	2	0	0	0	2	0	2	1	0	5	0	0	0	1	0	3	1	0	0	0	0	1	0	0	0	1	0	0
OTU1832	1	0	0	0	3	0	0	0	1	0	0	0	0	0	0	0	0	0	0	0	0	1	0	0	0	2	0	0	0	0	0	0	0	1	0	0	1	0	0	0	0	0	0	1	0	0	0	0	0
OTU1833	3	8	0	4	0	0	0	0	13	0	0	0	1	0	0	0	1	0	0	0	0	0	0	0	0	0	0	0	0	0	0	0	0	0	0	0	0	0	0	0	0	0	0	0	0	0	0	0	0
OTU1834	0	0	0	0	0	0	0	0	2	0	0	0	0	0	0	2	0	0	0	0	0	0	0	0	0	0	0	0	0	0	0	0	0	0	1	0	1	3	0	0	0	0	0	0	0	0	0	2	0
OTU1835	0	1	0	0	0	0	0	0	3	0	0	0	0	0	0	0	0	0	0	0	0	0	0	0	0	0	0	0	0	0	0	0	0	0	0	0	0	0	0	0	0	0	0	0	0	0	0	0	0
OTU1836	0	0	0	0	0	0	0	0	0	0	0	0	0	0	0	0	0	0	0	0	0	0	0	0	0	0	0	0	0	0	0	19	0	0	1	0	0	0	0	0	0	0	0	0	0	0	0	0	0
OTU1837	69	7	22	33	208	21	15	25	24	10	30	4	11	6	5	56	16	19	14	2	21	19	8	49	6	21	20	30	10	9	25	7	42	13	33	43	33	17	9	12	6	15	23	14	27	7	19	54	37
OTU1838	0	0	0	0	0	0	0	0	0	0	0	0	0	0	0	0	1	0	0	0	0	2	0	0	0	0	0	0	0	0	0	0	3	0	0	0	1	0	0	0	1	0	2	0	0	0	0	0	0
OTU1839	0	0	0	0	0	0	0	0	0	0	0	0	0	0	0	0	0	0	0	0	0	0	0	0	0	0	0	0	0	0	0	0	0	0	0	0	0	0	0	0	0	0	0	0	0	0	0	0	0
OTU184	0	0	0	0	0	0	1	0	1	0	0	0	0	0	0	0	0	0	0	0	0	0	0	0	0	1	0	0	1	1	0	0	0	0	0	0	1	0	0	0	0	0	0	0	0	0	0	0	0
OTU1840	0	0	0	0	1	0	0	0	0	0	0	0	0	0	1	0	0	0	0	0	0	0	0	0	0	1	0	0	0	0	0	0	0	0	0	0	0	0	1	0	0	0	0	0	0	0	0	0	0
OTU1841	0	0	0	0	0	0	0	0	0	0	0	0	0	0	0	0	0	0	0	0	0	0	0	0	1	0	0	0	7	0	0	0	0	0	0	0	0	0	0	0	0	0	0	0	0	0	0	0	0
OTU1842	0	0	0	0	0	0	0	0	0	0	0	0	0	0	0	0	0	0	0	0	1	1	0	0	0	0	0	0	0	0	0	0	0	0	1	0	0	0	0	0	0	0	0	1	0	0	0	0	0
OTU1843	0	3	0	0	0	0	0	0	2	0	0	0	0	0	0	0	0	0	0	0	0	0	0	0	0	0	0	0	0	0	0	0	0	0	0	0	0	0	0	0	0	0	0	0	0	0	0	0	0
OTU1844	0	0	0	0	0	0	0	0	0	0	0	0	0	0	0	0	0	0	0	0	0	0	0	0	0	0	0	0	0	0	0	0	0	0	0	0	0	0	0	0	0	0	0	0	0	0	0	0	0
OTU1845	0	0	0	0	0	0	0	0	0	4	0	0	0	0	0	0	0	0	0	0	0	0	0	0	0	0	0	0	0	0	0	0	0	0	0	0	0	0	0	0	0	0	0	0	0	0	0	0	0
OTU1846	0	0	0	0	0	0	0	0	0	0	0	0	0	0	0	0	0	0	0	0	0	0	0	0	0	0	0	0	0	0	0	0	0	0	0	0	0	0	0	0	0	0	0	0	0	0	0	0	0
OTU1847	0	0	0	0	0	0	0	0	0	0	0	0	0	0	0	0	0	0	0	0	0	0	0	0	0	0	0	0	0	0	1	0	0	0	0	0	0	0	0	0	0	0	0	0	0	0	0	0	0
OTU1848	0	0	0	0	0	0	0	0	0	0	0	0	0	0	0	0	1	0	0	0	0	0	0	0	0	0	0	0	0	0	0	0	0	0	0	0	0	0	0	0	0	0	0	0	0	0	0	0	0
OTU1849	433	3	9	20	6	6	16	5	2	11	3	11	6	5	4	15	3	3	9	3	11	9	7	15	11	20	11	19	8	1	11	9	9	25	1	9	26	5	3	7	15	18	20	8	8	6	4	27	25
OTU185	0	0	0	0	0	0	0	0	0	0	0	0	0	0	0	1	0	0	0	0	0	0	0	0	0	0	0	0	0	0	0	0	0	0	0	0	1	0	0	0	0	0	0	0	0	0	1	0	0
OTU1850	10	4	14	49	22	11	17	30	19	13	6	13	12	7	0	9	5	7	3	4	15	5	4	8	9	13	14	9	6	8	9	6	8	7	2	25	55	41	9	10	4	16	22	12	11	7	7	8	23
OTU1851	64	1	2	25	18	4	21	8	5	10	2	7	4	7	1	7	1	1	5	0	26	2	0	8	0	4	25	19	5	5	1	2	2	3	1	23	6	0	2	6	0	9	9	12	3	3	5	11	24
OTU1852	0	1	0	0	1	0	2	0	0	0	0	0	0	0	0	0	0	0	1	0	0	0	0	0	49	0	0	0	0	0	0	29	0	104	0	1	1	1	0	0	1	0	1	0	0	0	0	293	0
OTU1853	19	5	8	8	23	2	9	14	8	0	5	6	1	5	1	2	0	0	3	0	5	5	1	10	6	3	7	9	3	6	11	5	3	1	2	3	8	2	4	2	9	11	25	6	4	10	0	5	26
OTU1854	31	0	0	0	21	0	0	0	0	0	2	1	0	0	0	0	3	0	0	0	0	0	0	0	0	1	0	0	0	0	0	0	0	0	0	0	0	0	0	0	0	0	0	1	0	0	0	1	0
OTU1855	0	5	0	0	0	0	0	0	0	0	0	0	0	0	0	0	0	7	0	0	0	0	0	0	0	0	0	0	0	0	1	0	0	0	0	0	0	8	0	0	0	0	0	0	41	0	0	0	0
OTU1856	0	0	0	0	0	0	0	0	0	0	0	0	0	0	0	0	0	0	0	0	0	0	0	0	0	0	0	0	0	0	0	0	0	0	0	0	0	0	0	0	0	0	4	0	0	0	0	0	0
OTU1857	0	0	0	1	0	0	0	0	0	0	0	0	0	0	0	0	0	0	0	0	0	0	0	0	0	0	0	0	0	0	0	0	0	0	0	0	0	0	0	0	0	0	0	0	0	0	0	0	0
OTU1858	0	0	0	0	0	0	0	0	0	0	0	0	0	0	0	0	0	0	0	0	0	0	0	0	9	0	0	0	0	0	0	0	0	2	0	0	0	0	0	0	0	0	0	0	0	0	0	4	0
OTU1859	0	2	0	0	0	0	0	0	0	0	0	0	0	0	0	0	0	0	0	0	0	0	0	0	0	0	0	0	0	0	0	0	0	0	0	0	0	0	0	0	0	0	0	0	0	0	0	0	0
OTU186	0	0	0	0	0	0	2	0	0	0	0	0	0	0	0	0	0	0	0	0	0	0	1	0	0	0	0	1	0	0	0	0	0	0	0	0	0	0	0	0	0	0	0	0	0	0	0	0	0
OTU1860	0	0	0	0	0	0	0	0	0	0	0	0	0	0	0	0	0	0	0	0	0	0	0	0	0	0	0	0	0	0	0	0	0	0	0	0	0	0	0	0	0	0	0	0	0	0	0	0	0
OTU1861	0	0	0	0	0	0	0	0	0	0	0	0	0	0	0	0	0	0	0	0	0	0	0	0	0	0	3	0	0	0	0	0	0	0	0	2	0	0	0	0	0	0	0	0	0	0	0	0	0
OTU1862	0	0	1	4	0	1	0	1	1	0	2	0	0	0	0	0	0	0	0	0	0	0	0	0	0	0	0	0	0	0	0	0	0	0	0	0	0	0	1	0	0	0	0	0	0	0	0	0	0
OTU1863	0	0	0	0	0	0	0	0	0	0	0	0	0	0	0	0	0	0	0	0	0	0	0	0	0	0	0	0	0	0	0	0	0	0	0	0	0	0	0	0	0	0	0	0	0	0	0	0	0
OTU1864	2	0	0	0	0	0	0	0	2	0	0	0	0	0	0	0	0	0	0	0	0	0	0	0	0	0	0	0	0	0	0	0	0	0	0	0	0	0	0	0	0	0	0	0	0	0	0	0	0
OTU1865	0	0	0	0	0	0	0	0	0	0	0	0	0	0	0	0	0	0	0	0	0	0	0	0	0	0	0	0	0	0	0	0	0	0	0	0	0	0	0	0	0	0	0	0	0	0	0	0	0
OTU1866	0	0	0	2	0	2	0	1	0	0	0	0	0	0	0	0	1	0	0	0	0	0	0	0	0	0	0	0	0	0	3	0	0	0	0	0	0	0	0	0	0	0	0	0	0	0	0	0	0
OTU1867	0	0	0	0	0	0	0	0	0	0	0	0	0	0	0	0	0	0	0	0	0	0	0	0	0	0	0	0	0	0	0	0	0	0	0	0	0	0	0	0	0	0	0	0	0	0	0	0	0
OTU1868	0	0	0	0	0	0	0	0	2	0	0	0	0	0	0	0	0	0	0	0	0	0	0	0	0	0	0	0	0	0	0	0	0	0	0	0	0	0	0	0	0	0	0	0	0	0	0	0	0
OTU1869	0	0	0	0	0	0	0	0	0	0	0	0	0	0	0	0	0	0	0	0	0	0	0	0	0	0	0	0	0	0	0	0	0	0	0	0	0	1	0	0	0	0	0	0	0	0	0	0	0
OTU187	0	0	0	0	0	0	0	0	0	0	0	0	0	0	0	0	0	0	0	0	0	0	0	0	0	0	0	0	0	0	0	0	0	0	0	0	1	0	0	0	0	0	0	0	0	0	0	0	0
OTU1870	0	1	0	0	0	0	0	0	0	0	0	0	0	0	0	0	0	0	0	0	0	0	0	0	0	0	0	0	0	0	0	0	0	0	0	0	0	0	0	0	0	0	0	0	0	0	0	0	0
OTU1871	0	0	0	0	0	0	0	0	1	0	0	0	0	0	0	0	0	0	0	0	0	0	0	0	0	0	0	0	0	0	0	0	0	0	0	0	0	0	0	0	0	0	0	0	0	0	0	0	0
OTU1872	0	0	0	0	0	0	0	0	0	0	0	0	0	0	0	0	0	0	0	0	0	0	0	0	0	0	0	0	0	0	0	0	0	0	0	0	0	0	0	0	1	0	0	0	0	0	0	0	0
OTU1873	0	0	0	0	0	0	0	0	0	0	0	0	0	0	0	0	0	0	0	0	0	0	0	0	0	0	0	0	0	0	0	0	0	0	0	0	0	0	0	0	0	0	0	0	0	0	0	0	0
OTU1874	0	0	0	0	0	0	0	0	0	0	0	0	0	0	0	0	0	0	0	0	0	0	0	0	0	0	0	0	0	0	0	0	0	0	0	0	0	0	0	0	0	0	0	0	0	0	0	0	0
OTU1875	21	15	10	53	9	8	17	9	27	11	1	2	0	180	4	32	4	14	8	2	12	4	6	6	5	14	4	9	6	4	13	21	6	14	2	12	12	17	2	5	3	13	15	6	7	4	1	50	8
OTU1876	11	2	0	1	3	1	0	2	3	2	1	0	0	3	1	1	1	2	2	0	3	0	0	1	1	2	3	16	1	7	3	1	23	10	0	3	4	2	1	3	0	27	3	2	0	3	3	0	1
OTU1877	0	0	0	0	13	0	0	6	0	0	0	0	0	0	3	0	0	0	0	0	0	0	0	16	1	0	0	0	0	0	0	0	0	0	2	0	0	0	0	0	0	0	0	8	1	0	0	8	0
OTU1878	5	0	0	0	0	0	0	0	0	0	0	0	0	0	0	0	14	0	0	0	0	0	1	0	0	0	0	0	0	0	0	0	0	0	0	2	2	0	4	0	0	0	1	5	0	0	0	9	0
OTU1879	0	0	0	0	0	0	0	0	0	0	0	0	0	0	0	0	0	0	1	0	0	0	0	0	0	0	0	0	0	0	0	0	0	0	0	0	0	0	0	0	0	0	0	0	0	0	0	0	0
OTU188	0	0	0	0	0	0	0	0	0	0	0	0	0	0	0	0	0	0	0	0	0	0	0	0	0	0	0	0	0	0	0	0	0	0	0	0	0	0	0	0	0	0	0	0	0	0	0	0	0
OTU1880	0	1	0	0	0	0	0	1	1	0	0	1	0	0	0	0	0	0	0	0	0	0	0	0	0	0	0	0	0	0	1	1	0	1	1	1	0	0	0	0	0	0	2	1	1	0	0	0	0
OTU1881	1	0	0	0	0	0	0	0	0	0	0	0	0	0	0	0	0	0	0	0	0	0	0	0	0	0	0	0	0	0	0	0	0	0	0	0	0	0	0	0	0	0	0	0	0	0	0	0	0
OTU1882	0	0	0	0	0	0	0	0	0	0	0	0	0	0	0	0	0	0	0	0	0	0	0	0	0	0	0	0	0	0	0	0	0	1	0	0	0	0	0	0	0	0	0	0	0	0	0	0	0
OTU1883	0	0	0	0	0	1	0	0	0	0	0	0	0	0	0	0	0	1	0	0	0	0	0	0	0	0	0	0	0	0	0	0	0	0	0	0	0	0	0	0	0	0	0	0	1	0	0	0	1
OTU1884	0	0	0	0	0	0	0	0	0	0	1	0	0	0	1	0	0	0	0	0	0	0	0	0	0	0	0	0	0	0	0	0	0	0	0	0	0	0	0	0	0	0	0	0	0	0	0	0	0
OTU1885	0	1	0	0	0	0	0	0	2	0	0	0	0	0	0	0	0	0	0	0	0	0	0	0	0	0	0	0	0	0	1	0	0	0	0	0	0	4	0	0	0	0	0	0	0	0	0	0	0
OTU1886	1	0	0	0	4	0	0	0	0	0	0	0	0	0	0	0	0	0	0	0	0	0	0	0	0	0	0	0	0	0	0	0	0	0	0	0	0	0	0	0	0	0	0	0	0	0	0	0	0
OTU1887	0	0	0	0	0	0	0	0	0	0	0	0	0	0	0	0	0	0	0	0	0	0	0	0	0	0	0	0	0	0	0	0	0	0	0	0	0	0	0	0	0	0	0	0	0	0	0	0	0
OTU1888	0	0	3	1	0	0	0	0	1	0	0	0	0	1	0	0	0	0	0	0	0	0	0	0	0	0	0	0	0	0	2	0	0	0	0	0	0	0	0	0	0	0	0	0	0	0	0	0	0
OTU1889	0	0	0	0	0	0	0	0	0	0	0	0	0	0	0	0	2	0	0	0	0	0	0	0	0	0	0	0	0	0	0	0	0	0	0	0	0	1	0	0	0	0	0	0	0	0	0	0	0
OTU189	0	0	0	3	0	0	1	0	0	0	0	0	0	0	0	0	0	0	0	0	0	0	0	0	0	2	0	0	0	0	0	0	0	0	0	0	0	0	0	0	0	0	1	0	0	0	0	0	0
OTU1890	0	0	0	0	0	0	0	0	4	0	0	0	0	0	0	0	0	0	0	0	0	0	0	0	0	0	0	0	0	0	0	0	0	0	0	0	0	0	0	0	0	0	0	0	0	0	0	0	0
OTU1891	0	0	0	0	0	0	0	0	0	0	0	0	0	0	0	0	0	0	0	0	0	0	0	0	0	0	0	0	0	0	0	0	0	0	0	0	0	0	0	0	0	0	0	0	0	0	0	0	0
OTU1892	0	0	0	0	0	0	0	0	0	0	0	0	0	0	0	0	0	0	0	0	0	0	0	0	0	0	0	0	0	0	0	0	0	0	0	0	0	0	0	0	0	0	0	0	0	0	0	0	0
OTU1893	0	3	0	0	0	0	0	0	0	0	0	0	0	0	0	0	0	0	0	0	0	0	0	0	0	0	0	0	0	0	0	0	0	0	0	0	0	0	0	0	0	0	0	0	0	0	0	0	0
OTU1894	0	0	0	0	0	0	0	0	0	0	0	0	0	0	0	0	0	0	0	0	0	0	0	0	0	0	0	0	0	0	0	0	0	0	0	0	0	0	0	0	0	0	0	0	0	0	0	0	0
OTU1895	0	1	0	0	0	0	0	0	0	0	0	0	0	0	0	0	0	0	0	0	0	0	0	0	0	1	0	0	0	0	0	0	0	0	0	0	0	0	0	0	0	0	0	0	0	0	0	0	0
OTU1896	0	0	0	0	0	0	0	0	0	0	0	0	0	0	0	0	0	0	0	0	0	0	0	0	0	0	0	0	0	0	0	0	0	0	0	0	0	0	0	0	0	0	0	0	0	0	0	0	0
OTU1897	0	0	0	2	0	0	0	0	0	0	0	0	0	0	0	0	0	0	0	0	0	0	0	0	0	0	0	0	0	0	0	0	0	0	0	0	0	0	0	0	0	0	0	1	0	0	0	0	0
OTU1898	0	4	0	0	0	0	0	0	0	0	0	0	0	0	0	0	0	0	0	0	0	0	0	0	0	0	0	0	0	0	0	0	0	0	0	0	0	0	0	0	0	0	0	0	0	0	0	0	0
OTU1899	0	0	0	1	0	0	0	0	0	0	0	0	0	0	0	0	0	0	0	0	1	0	0	0	0	0	0	0	0	0	0	0	0	0	0	0	0	0	0	0	0	0	1	0	0	0	0	0	2
OTU19	1	0	1	1	6	0	6	0	6	0	0	0	2	0	2	2	1	0	0	0	1	0	0	7	2	1	1	2	0	3	8	2	3	0	0	17	10	1	6	0	3	18	5	4	3	3	1	1	1
OTU190	0	0	0	0	0	0	0	0	0	0	0	0	0	0	0	0	0	0	0	0	22	0	0	0	0	0	0	0	0	0	3	0	0	0	0	0	0	0	0	0	0	0	0	0	0	0	0	3	0
OTU1900	0	0	0	0	0	0	0	0	0	0	0	0	0	0	0	0	0	0	0	0	0	0	0	0	0	0	0	0	0	0	0	0	0	0	0	0	0	0	0	0	0	0	0	0	0	0	0	0	0
OTU1901	4	0	2	1	0	0	0	1	0	41	0	0	0	0	0	0	1	0	0	4	1	0	0	0	38	0	0	0	0	0	0	0	4	1	1	0	1	0	0	0	0	5	0	1	0	2	0	0	0
OTU1902	0	0	0	0	0	0	0	0	0	0	0	0	0	0	0	0	0	0	0	0	0	0	0	0	0	0	0	0	0	0	0	0	0	0	0	0	0	0	0	0	0	0	0	0	0	0	0	0	0
OTU1903	0	0	0	0	0	0	0	0	0	0	0	0	0	0	0	0	0	0	0	0	0	0	0	0	0	0	0	0	0	0	0	0	0	0	0	0	0	0	0	0	0	0	0	0	0	0	0	0	0
OTU1904	12	3	29	32	2	19	35	8	11	10	1	3	6	28	2	29	7	5	5	0	29	13	3	14	13	16	5	10	8	2	5	8	15	4	3	25	27	4	18	20	2	21	33	20	16	12	8	23	19
OTU1905	5	5	0	1	2	4	2	2	6	0	0	0	0	3	0	16	0	2	4	0	0	1	1	1	3	1	0	1	1	0	14	0	2	1	2	2	5	0	0	1	0	2	11	2	14	2	0	9	4
OTU1906	1	0	0	0	0	0	0	0	3	0	1	1	1	0	0	0	0	0	2	0	0	0	0	0	0	0	0	0	0	0	0	0	0	1	0	0	0	0	0	0	0	0	0	0	12	0	0	0	0
OTU1907	2	0	0	0	1	0	0	0	0	1	0	0	0	1	0	0	0	0	0	0	3	0	0	1	0	0	0	1	0	0	0	0	1	0	1	1	0	1	2	0	0	2	0	0	1	0	0	0	2
OTU1908	0	1	0	0	1	0	2	0	0	0	2	0	0	1	0	1	1	1	0	0	2	0	1	0	0	0	1	1	0	0	2	1	0	0	0	0	2	0	0	2	1	1	7	3	5	0	2	0	1
OTU1909	0	0	0	4	0	0	0	0	0	0	0	0	0	0	0	0	0	0	0	0	0	0	0	1	0	0	6	0	0	0	3	0	0	0	0	0	0	0	0	0	0	0	0	1	0	0	0	0	2
OTU191	0	0	0	0	0	0	0	0	0	0	0	0	0	0	0	0	0	0	0	0	0	0	0	0	0	2	1	0	0	0	0	0	0	0	0	0	0	1	0	0	0	0	1	0	0	0	0	0	0
OTU1910	0	0	0	0	0	0	0	0	0	0	0	0	0	1	0	1	0	0	0	1	0	0	0	0	0	0	0	0	0	0	0	0	0	0	0	0	0	1	1	0	0	0	3	0	0	0	0	0	0
OTU1911	1	0	8	24	5	1	16	14	0	5	2	5	8	5	1	10	3	7	1	6	6	4	3	0	2	4	0	5	1	1	4	0	1	6	0	0	6	3	1	0	0	0	2	1	4	2	0	0	3
OTU1912	0	0	0	4	0	0	0	2	0	0	0	1	0	0	0	0	0	0	1	0	0	0	0	0	0	1	0	0	0	0	0	0	1	0	0	0	0	1	0	0	0	1	0	0	2	0	0	0	0
OTU1913	0	0	0	3	0	1	0	0	0	0	0	0	0	0	0	0	0	0	0	0	0	0	0	0	2	0	0	0	0	0	0	0	0	0	0	0	0	0	0	0	0	0	0	0	0	0	0	0	0
OTU1914	0	0	0	0	0	1	0	1	0	0	1	0	0	0	0	0	2	0	0	0	0	0	0	0	0	0	0	0	0	0	0	0	2	0	0	0	0	0	0	0	0	0	0	0	0	0	0	0	0
OTU1915	66	9	12	34	27	41	29	20	24	23	7	8	11	6	2	76	9	6	12	4	27	11	12	19	19	44	15	21	9	6	41	6	19	18	8	37	30	18	10	8	12	40	32	15	12	10	2	23	20
OTU1916	0	1	0	0	0	0	0	0	2	0	0	0	0	0	0	0	0	0	0	0	0	0	0	0	0	0	0	0	0	0	0	0	0	0	0	0	0	0	0	0	0	0	0	0	0	0	0	0	0
OTU1917	0	6	0	0	0	0	0	0	1	0	0	0	0	0	0	0	0	0	0	0	0	0	0	0	0	0	0	0	0	0	0	0	0	0	0	0	0	0	0	0	0	0	0	0	0	0	0	0	0
OTU1918	1	0	0	0	0	0	0	0	0	0	0	0	0	0	0	0	0	0	0	0	0	0	0	0	0	0	0	0	0	0	0	0	0	0	0	0	0	0	0	0	0	0	0	0	0	0	0	0	0
OTU1919	0	0	0	0	0	0	0	0	0	0	0	0	0	0	0	0	0	0	0	0	0	0	0	0	0	0	0	0	0	0	0	0	0	0	0	0	0	0	0	0	0	0	0	0	0	0	0	0	0
OTU192	0	0	0	0	0	0	0	0	0	0	0	0	0	0	0	0	0	0	0	0	0	0	0	0	0	0	0	0	0	0	0	0	0	0	0	0	0	0	0	0	0	0	0	1	0	0	0	0	0
OTU1920	0	0	0	0	0	0	0	0	0	0	0	0	0	0	0	0	0	0	0	0	0	0	0	0	1	0	0	0	0	0	0	0	0	0	0	0	0	0	0	0	0	0	0	0	0	0	0	0	2
OTU1921	0	0	0	0	0	0	0	0	0	1	0	0	0	0	0	1	0	0	0	0	0	0	0	0	0	0	0	2	0	0	0	0	0	0	0	0	0	0	0	0	0	0	0	0	0	0	0	0	0
OTU1922	0	0	0	0	0	0	0	0	0	0	0	0	0	0	0	0	0	0	0	0	0	0	0	0	0	0	0	0	0	0	0	0	0	0	0	0	0	0	0	0	0	0	0	0	0	0	0	0	0
OTU1923	2	1	1	0	0	1	5	0	0	0	0	0	0	0	0	0	1	1	0	0	0	1	2	0	40	2	0	0	0	0	0	0	0	0	0	0	0	0	1	0	0	0	3	0	0	0	0	0	0
OTU1924	0	1	0	0	0	0	0	0	0	0	0	0	0	0	0	0	0	0	0	0	0	0	0	0	0	0	0	0	0	0	0	0	0	0	0	0	0	0	0	0	0	0	0	0	0	0	0	0	0
OTU1925	0	0	0	0	0	0	0	0	0	0	0	1	0	0	0	0	0	0	0	0	0	0	0	0	0	0	0	0	0	0	0	0	0	0	0	0	1	0	0	0	0	0	0	0	0	0	0	0	0
OTU1926	0	0	0	0	0	0	0	0	0	0	0	0	0	0	0	0	0	0	0	0	0	0	0	0	0	0	0	0	0	0	0	0	0	0	0	0	0	0	0	0	0	0	0	0	0	0	0	0	0
OTU1927	54	15	52	106	6	35	143	50	20	32	14	21	13	39	12	63	53	17	36	9	128	73	29	29	50	79	27	67	28	23	13	19	35	33	118	55	117	49	52	40	30	72	93	49	44	21	17	77	53
OTU1928	0	0	0	0	0	0	0	0	0	0	0	0	0	0	0	0	0	0	0	0	0	0	0	0	0	0	0	0	0	0	0	0	0	0	0	0	0	0	0	0	0	0	0	0	0	1	0	0	0
OTU1929	0	0	0	0	0	0	0	0	0	0	0	0	1	0	0	0	0	0	0	0	0	0	0	0	0	0	0	0	0	0	0	0	0	0	0	0	0	0	0	0	0	0	0	0	0	0	0	0	0
OTU193	0	0	0	0	0	0	0	0	1	2	0	0	0	0	0	0	0	0	0	0	0	0	0	0	1	0	0	0	0	0	1	0	0	0	0	0	0	0	0	0	0	0	0	0	0	0	0	0	0
OTU1930	0	0	0	0	0	0	0	0	0	0	0	0	0	0	0	0	0	0	0	0	0	0	0	0	0	0	0	0	0	0	0	0	0	0	0	0	0	0	0	0	0	0	0	0	0	0	0	0	0
OTU1931	0	0	0	0	0	0	0	0	0	0	0	0	0	0	0	0	0	0	0	0	0	0	0	0	0	0	0	0	0	0	0	0	0	0	0	0	0	0	0	0	0	0	0	0	0	0	0	0	0
OTU1932	0	0	1	3	87	0	0	0	2	3	2	0	0	0	0	0	2	0	1	1	0	0	0	10	3	0	0	1	0	0	0	1	0	2	0	0	0	0	0	1	0	1	0	1	1	1	0	0	0
OTU1933	3	3	5	16	4	0	6	0	7	0	0	1	1	1	0	2	1	0	1	2	1	7	3	4	4	6	4	5	0	0	0	2	2	4	1	4	3	3	0	0	0	5	3	2	1	1	2	0	8
OTU1934	1	0	0	1	1	1	0	1	0	1	0	0	0	0	0	0	0	0	0	0	6	0	0	0	0	0	0	1	1	0	0	0	1	0	0	2	0	4	0	1	0	2	0	0	0	0	1	0	0
OTU1935	1	0	0	2	0	4	0	0	1	3	0	0	1	1	0	3	0	1	0	0	1	2	0	1	0	9	0	1	4	0	1	0	0	0	0	0	5	1	1	1	0	0	0	2	0	0	0	2	0
OTU1936	4	0	0	2	1	0	3	1	3	0	0	0	0	0	0	0	0	0	0	0	2	0	0	1	0	0	1	2	0	0	0	0	0	0	0	2	0	2	0	0	0	22	0	3	0	0	0	0	3
OTU1937	0	5	0	2	0	0	0	2	1	0	0	0	0	0	0	0	0	0	2	0	1	0	0	0	3	1	1	0	3	0	0	0	0	0	0	1	0	0	1	0	0	0	0	0	0	1	0	0	0
OTU1938	16	4	8	9	6	13	6	6	0	18	2	3	5	4	3	24	2	4	8	4	14	3	5	10	15	26	21	37	9	8	22	4	13	4	6	18	13	28	2	7	13	39	18	11	12	14	0	1	21
OTU1939	2	1	0	4	1	0	2	1	2	0	0	0	0	0	0	2	0	0	1	1	5	0	0	0	0	0	1	0	4	3	0	1	0	0	0	0	1	0	1	0	1	2	0	0	1	0	0	0	2
OTU194	0	0	0	0	0	0	0	0	0	0	0	0	0	0	0	0	0	0	0	0	0	0	0	0	0	0	0	0	0	0	0	0	0	0	0	0	0	0	0	0	0	0	0	0	0	0	0	0	0
OTU1940	0	0	3	0	0	0	0	0	1	0	0	0	0	0	0	1	0	0	0	0	0	0	0	0	0	0	0	0	2	0	0	0	0	0	0	2	0	0	1	0	0	0	1	0	0	0	0	0	1
OTU1941	2	0	0	1	3	0	0	0	0	0	0	0	0	0	0	2	0	1	0	0	1	0	0	0	0	0	0	1	1	0	1	0	0	0	0	1	3	1	0	0	0	4	0	1	1	1	0	1	1
OTU1942	1	5	0	0	0	0	0	0	1	0	0	0	0	0	0	0	0	0	0	0	0	0	0	0	0	0	0	0	0	0	0	0	0	0	0	0	0	0	0	0	0	0	0	0	0	0	0	0	0
OTU1943	0	7	0	0	0	0	0	0	1	0	0	0	0	0	0	0	0	0	0	0	0	0	0	0	0	0	0	0	0	0	0	0	0	0	0	0	0	0	0	0	0	0	0	0	0	0	0	0	0
OTU1944	0	0	0	1	1	0	0	1	0	0	0	1	0	0	0	0	0	0	0	0	0	0	0	0	0	0	0	0	0	0	0	0	0	0	0	0	0	0	0	0	0	0	0	0	0	0	0	0	0
OTU1945	0	0	0	0	0	0	0	0	0	0	0	0	0	0	0	0	0	0	0	0	0	0	0	0	0	0	0	0	0	0	0	0	0	6	0	0	0	0	0	0	0	0	0	0	0	0	0	0	0
OTU1946	0	0	0	0	0	0	0	0	0	0	0	0	0	0	0	0	0	0	0	0	0	0	0	0	0	0	1	0	0	0	0	0	0	0	0	0	0	0	0	0	0	0	0	0	0	0	0	0	0
OTU1947	1	2	0	0	0	0	0	0	2	0	0	0	0	0	0	0	0	0	0	0	0	0	0	0	0	0	0	0	0	0	0	0	0	0	0	0	0	0	0	0	0	0	0	0	0	0	0	0	0
OTU1948	0	0	0	0	0	0	0	0	0	0	0	0	0	0	0	0	0	0	0	0	0	0	0	0	0	0	0	0	0	0	0	0	0	0	0	0	0	1	0	0	0	0	0	0	0	0	0	0	0
OTU1949	0	0	0	0	0	0	1	0	0	0	0	0	0	1	0	1	0	0	0	0	0	0	0	0	0	0	0	0	0	0	0	0	1	0	3	0	1	0	0	0	0	0	0	0	0	0	0	0	0
OTU195	0	0	0	0	0	0	0	0	0	0	0	0	0	0	0	0	0	0	1	0	0	0	0	0	0	0	0	0	0	0	0	0	0	0	0	0	0	0	0	0	0	0	0	0	0	0	0	2	0
OTU1950	0	0	1	0	0	0	0	0	0	0	0	0	0	0	0	0	0	0	0	0	0	0	0	0	0	0	0	0	0	0	0	0	0	0	0	0	0	0	0	0	0	0	2	0	0	0	0	0	0
OTU1951	0	0	0	0	0	0	0	0	0	0	0	0	0	0	0	0	0	0	0	0	0	0	0	0	0	0	0	0	0	0	0	0	0	0	0	0	0	0	0	0	0	0	0	0	0	0	0	0	0
OTU1952	0	1	0	0	0	0	0	0	0	0	0	0	0	0	0	0	0	0	0	0	0	0	0	0	0	0	0	0	0	0	0	0	0	0	0	0	0	0	0	0	0	0	0	0	0	0	0	0	0
OTU1953	0	0	0	0	0	0	0	0	0	0	0	0	0	0	0	0	0	0	0	0	0	0	0	0	0	0	0	0	0	0	0	0	0	0	0	0	0	0	0	0	0	1	0	0	0	0	0	0	0
OTU1954	1	0	0	0	0	0	0	0	0	0	0	0	0	0	0	0	0	0	0	0	0	0	0	0	0	0	0	0	0	0	0	0	0	0	0	0	0	0	0	0	0	0	0	0	0	0	0	0	0
OTU1955	0	1	0	0	0	0	0	0	0	0	0	0	0	0	0	0	0	0	0	0	0	0	0	0	0	0	0	0	0	0	0	0	0	0	0	0	0	0	0	0	0	0	0	0	0	0	0	0	0
OTU1956	0	0	0	0	0	0	0	0	0	0	0	0	0	0	0	0	0	0	0	0	0	0	0	0	0	0	0	0	0	0	0	0	0	0	0	0	0	1	0	0	0	0	1	0	0	0	0	0	0
OTU1957	0	0	0	0	0	0	0	0	0	0	0	0	0	0	0	0	0	0	0	0	0	0	0	0	0	0	0	0	0	0	0	0	0	0	0	0	0	0	0	0	0	0	0	0	0	0	0	0	0
OTU1958	0	0	0	0	0	0	0	0	0	0	0	0	0	0	0	0	0	0	0	0	0	0	0	0	0	0	0	0	0	0	0	0	0	0	0	0	0	0	0	0	0	0	0	0	0	0	0	0	0
OTU1959	0	0	0	0	0	0	0	0	0	0	0	0	0	0	0	0	0	0	0	0	1	0	0	0	0	0	0	0	0	0	0	0	0	0	0	0	0	0	0	0	0	0	0	0	0	0	0	0	0
OTU196	0	0	0	0	0	0	0	0	0	0	0	0	0	0	0	0	0	0	0	0	0	0	0	0	0	0	0	0	0	0	0	0	0	0	0	0	0	0	0	0	0	0	0	0	0	0	0	0	0
OTU1960	0	0	0	0	0	0	0	0	0	0	0	0	0	0	0	0	0	0	0	0	0	0	0	0	0	0	0	0	0	0	0	0	0	0	0	0	0	0	0	0	0	0	0	0	0	0	0	0	0
OTU1961	0	1	0	0	0	0	0	0	0	0	0	0	0	0	0	0	1	0	0	0	0	1	0	0	0	1	0	0	0	0	0	0	0	0	0	0	0	0	0	0	0	0	0	0	0	0	0	0	0
OTU1962	2	1	4	7	3	2	2	4	17	0	4	1	1	3	0	8	4	0	2	0	32	8	0	2	0	8	5	17	3	0	2	2	1	3	0	3	4	0	0	0	4	3	4	2	2	3	0	22	1
OTU1963	12	0	4	16	11	1	13	7	4	13	3	1	3	7	0	6	3	3	2	1	12	2	5	1	2	2	2	4	6	2	4	2	2	1	1	4	2	1	5	0	1	7	2	10	5	3	0	5	13
OTU1964	7	2	6	12	1	0	3	2	2	11	1	3	0	0	0	6	1	1	5	2	6	0	0	1	3	5	4	2	0	1	1	4	1	8	0	1	12	0	4	1	2	5	6	0	0	0	1	5	8
OTU1965	2	2	0	7	0	7	5	1	0	0	0	0	0	3	1	2	0	1	1	0	3	0	3	1	0	0	0	2	0	0	0	0	0	0	4	2	0	1	1	0	0	2	1	0	2	2	0	4	0
OTU1966	2	0	0	0	0	0	5	0	0	0	0	0	0	1	0	0	0	0	0	0	3	0	0	2	2	0	0	1	0	0	0	0	0	2	1	0	4	0	0	0	0	0	3	0	0	0	0	1	2
OTU1967	0	0	0	10	0	1	0	0	0	0	1	0	0	0	0	2	0	0	0	1	0	0	2	1	0	0	4	0	0	3	2	0	0	0	0	2	0	1	0	0	0	0	0	14	0	0	0	0	0
OTU1968	1	3	3	5	3	3	0	6	1	0	0	0	0	0	0	0	0	0	0	0	0	0	0	0	0	0	0	0	0	0	0	0	0	0	0	2	0	0	0	0	0	0	0	0	0	0	0	0	0
OTU1969	0	5	0	0	2	0	0	0	0	0	0	0	0	0	0	0	0	0	0	0	0	0	0	0	0	0	0	0	0	0	0	0	0	0	0	0	0	0	0	0	1	0	0	0	0	0	0	0	0
OTU197	0	0	0	0	0	0	0	0	0	1	0	0	0	0	0	0	0	0	0	0	0	0	0	1	0	0	0	0	0	0	0	0	0	0	0	1	2	2	0	0	0	1	0	0	0	0	0	0	1
OTU1970	0	4	1	0	0	0	0	1	2	0	0	0	0	0	0	0	0	0	0	0	0	0	0	0	0	0	0	0	0	0	0	0	0	0	0	0	0	0	0	0	0	0	0	0	1	0	0	0	0
OTU1971	0	0	0	0	0	0	0	0	2	0	0	0	0	0	0	0	0	0	0	0	0	0	0	0	0	0	0	0	0	0	0	0	0	0	0	0	0	0	0	0	1	0	0	0	0	0	0	0	0
OTU1972	0	0	0	2	0	2	220	0	0	0	0	0	0	1	0	1	2	1	0	0	2	1	1	1	1	232	3	1	42	12	0	0	0	1	0	0	0	0	1	0	0	0	0	31	0	0	0	0	49
OTU1973	0	0	0	0	0	0	0	0	0	0	0	0	0	0	0	0	0	0	0	0	0	0	2	0	0	0	0	0	0	0	0	0	0	0	0	0	0	0	0	0	0	0	0	0	0	1	0	0	0
OTU1974	0	3	0	0	0	0	0	0	0	0	0	0	0	0	0	0	0	0	0	0	0	0	0	0	0	0	0	0	0	0	0	1	0	0	0	0	0	0	0	0	0	0	0	0	0	0	0	0	0
OTU1975	0	0	0	0	0	0	0	0	0	0	0	0	0	0	0	0	0	0	0	0	0	0	0	0	0	0	0	0	0	1	0	0	0	0	0	0	0	0	0	0	0	0	0	0	0	0	0	0	1
OTU1976	0	0	0	3	0	2	0	0	2	0	0	0	0	1	0	0	0	0	0	0	2	0	0	0	0	1	0	1	0	0	3	0	0	0	0	0	1	1	0	0	0	2	0	0	0	3	2	1	0
OTU1977	0	0	0	0	0	0	0	0	0	0	0	0	0	0	0	0	0	0	0	0	0	0	0	0	0	0	0	0	0	0	0	0	0	0	0	0	0	0	0	0	0	0	0	0	0	0	0	0	0
OTU1978	0	2	0	0	0	0	0	0	0	0	0	0	0	0	0	0	0	0	0	0	0	0	0	0	0	0	0	0	0	0	0	0	0	0	0	0	0	0	0	0	0	0	0	0	0	0	0	0	0
OTU1979	0	0	0	0	0	0	0	0	2	0	0	0	0	0	0	0	0	0	0	0	0	0	0	0	0	0	0	0	0	0	0	0	0	0	0	0	0	0	0	0	0	0	0	0	0	0	0	0	0
OTU198	0	0	0	0	0	0	1	0	0	0	0	0	0	0	0	0	0	0	0	0	0	0	0	0	0	0	0	0	0	0	0	0	0	0	0	0	0	0	0	0	0	0	0	0	0	0	0	0	0
OTU1980	0	3	0	0	0	0	0	0	0	0	0	0	0	0	0	0	0	0	0	0	0	0	0	0	0	0	0	0	0	0	2	0	0	0	0	0	0	0	0	0	0	0	0	0	0	0	0	0	0
OTU1981	0	0	0	0	0	1	0	0	0	0	0	0	0	0	0	0	0	0	0	0	0	0	0	0	0	0	0	0	0	0	0	0	0	0	0	0	0	0	0	0	0	0	0	0	1	0	0	0	0
OTU1982	0	0	0	0	0	0	0	0	0	0	0	0	0	0	0	0	0	0	0	0	0	0	0	0	0	0	0	0	0	0	0	0	0	0	0	0	0	0	0	0	0	0	0	0	0	0	0	0	0
OTU1983	0	0	0	0	0	0	0	0	0	0	0	0	0	0	0	0	0	0	0	0	0	0	0	0	0	0	0	0	0	0	0	0	0	0	0	0	0	0	0	0	0	0	0	0	0	0	0	0	0
OTU1984	0	0	0	0	0	0	0	0	0	0	0	0	0	0	0	0	0	0	0	0	0	0	0	0	0	0	0	0	0	0	0	0	0	0	0	0	0	0	0	0	0	0	0	0	0	0	0	0	0
OTU1985	0	0	0	0	0	0	0	0	0	0	0	0	0	0	0	0	0	0	0	0	0	0	0	0	0	0	0	0	0	0	0	0	0	0	0	0	0	0	0	0	0	0	0	0	0	0	0	0	0
OTU1986	0	0	0	0	0	0	0	0	0	0	0	0	0	0	0	0	0	0	0	0	0	0	0	0	0	0	0	0	0	0	0	0	0	0	0	0	0	0	0	0	0	0	0	0	0	0	0	0	0
OTU1987	12	1	1	0	0	137	0	2	0	0	0	0	0	0	0	0	4	0	0	0	3	0	3	0	6	0	0	7	0	3	0	1	6	4	0	2	0	1	1	1	218	12	0	1	13	0	0	0	0
OTU1988	0	0	9	7	17	13	11	7	0	0	0	0	0	1	1	0	1	1	0	0	0	0	1	0	3	2	2	0	0	0	0	0	1	0	0	0	2	0	0	0	0	0	0	0	0	0	0	0	0
OTU1989	0	0	7	0	0	0	1	0	0	0	1	0	0	0	0	1	0	0	0	0	0	0	1	0	8	0	0	1	0	20	0	3	0	27	0	0	1	1	0	0	1	0	0	0	1	0	0	0	0
OTU199	0	0	0	0	0	0	0	0	3	2	0	0	0	0	0	0	0	0	0	0	0	0	0	0	0	0	0	0	0	0	0	0	0	0	0	0	0	0	0	0	0	0	0	0	0	0	0	0	0
OTU1990	5	0	0	1	0	0	1	1	0	0	0	1	0	0	0	0	0	0	0	0	0	0	0	0	7	0	0	2	0	0	1	2	0	0	0	0	6	0	0	0	0	1	0	0	1	2	0	2	0
OTU1991	5	1	0	1	1	1	0	1	1	0	0	0	1	0	0	0	0	0	0	2	0	0	0	0	1	0	0	1	0	0	2	0	0	0	0	0	0	2	0	0	0	0	4	2	0	0	0	1	0
OTU1992	1	2	4	3	5	2	5	1	3	5	2	2	2	0	0	1	3	0	1	0	4	1	0	2	5	1	1	4	2	0	3	2	4	3	1	5	1	0	0	0	0	10	2	1	4	1	0	6	11
OTU1993	0	0	0	0	0	0	0	0	0	0	0	0	0	0	0	0	0	0	0	1	0	0	0	0	0	0	0	0	0	0	0	0	1	0	0	0	0	0	0	1	0	1	1	0	1	0	0	0	0
OTU1994	0	0	0	0	0	0	0	0	0	0	0	2	0	0	0	0	0	0	0	1	0	1	0	0	0	0	0	0	0	0	0	0	0	0	0	0	0	0	0	0	0	1	1	0	3	0	0	0	0
OTU1995	0	0	0	0	0	0	0	1	0	0	0	0	0	0	0	0	0	0	0	0	0	0	0	0	0	0	0	0	0	0	0	0	0	0	0	0	3	0	0	0	0	0	0	0	0	0	0	0	0
OTU1996	0	1	0	0	0	0	0	0	2	0	0	0	0	0	0	0	0	0	0	0	0	0	0	0	0	0	0	0	0	0	0	0	0	0	0	0	4	0	0	0	0	0	0	0	0	0	0	0	0
OTU1997	0	0	0	0	0	0	0	0	0	0	0	0	0	0	0	0	0	0	0	0	0	0	0	0	0	0	0	0	0	0	0	0	0	0	0	0	0	0	0	0	0	0	0	0	0	0	0	0	0
OTU1998	0	2	0	0	0	0	0	0	0	0	0	0	0	0	0	0	0	0	1	0	0	0	0	3	0	0	0	0	0	0	0	0	0	0	0	0	0	0	0	0	0	0	0	0	0	0	0	0	0
OTU1999	1	0	0	0	0	0	0	0	0	0	0	0	0	0	0	0	0	0	1	0	0	0	0	0	0	0	0	0	0	0	0	0	0	0	0	0	0	0	0	0	0	0	0	0	0	0	0	0	0
OTU2	0	0	0	0	0	0	1	0	0	0	0	0	0	0	0	0	0	0	0	0	0	1	0	0	1	1	0	0	0	1	0	0	0	0	0	0	5	0	1	0	0	0	0	0	0	0	0	0	1
OTU20	2	0	0	14	1	4	7	2	1	3	2	2	0	1	1	1	0	0	2	0	0	2	2	1	2	13	4	3	3	2	3	4	3	2	0	0	10	4	5	0	0	1	2	2	0	0	0	1	7
OTU200	0	0	0	1	0	0	0	0	0	0	0	2	0	0	0	0	1	0	0	0	0	1	0	0	1	0	0	0	0	0	0	0	0	0	0	0	0	0	0	0	1	0	0	0	0	0	0	0	1
OTU2000	27	19	12	29	20	11	46	15	17	19	5	16	14	7	1	18	12	4	37	3	12	9	7	16	17	54	18	40	6	2	24	15	12	11	4	37	10	15	12	5	18	17	20	10	11	16	11	22	45
OTU2001	0	1	0	0	0	0	0	0	0	0	0	0	0	0	0	0	0	0	0	0	0	0	0	0	0	0	0	0	0	0	0	0	0	0	0	0	0	0	0	0	0	1	0	0	0	0	0	0	0
OTU2002	0	0	0	0	0	0	0	0	1	0	0	0	0	0	0	0	0	0	0	0	0	0	0	0	0	2	0	0	0	0	0	0	0	0	0	0	0	0	0	0	0	0	0	0	0	0	0	0	0
OTU2003	0	0	0	0	0	0	0	0	0	0	0	0	1	0	0	0	0	0	0	0	0	0	0	0	0	0	0	0	0	0	0	0	0	0	0	0	0	0	0	0	0	0	0	0	0	0	0	0	0
OTU2004	0	0	0	0	0	1	0	0	0	0	0	0	0	0	0	0	0	0	0	0	0	0	0	0	0	0	0	0	0	0	0	0	0	0	0	0	0	0	0	0	1	0	0	0	0	0	0	0	0
OTU2005	0	1	0	0	0	0	0	0	0	0	0	0	0	0	0	0	0	0	0	1	0	0	0	0	0	0	0	0	0	0	0	0	0	0	0	0	0	0	0	0	0	0	0	0	0	0	0	0	0
OTU2006	0	1	0	0	0	0	0	0	0	0	0	0	0	0	0	0	0	0	0	0	0	0	0	0	0	0	0	0	0	0	0	0	0	0	0	0	0	0	0	0	0	0	0	0	0	0	0	0	0
OTU2007	0	0	0	0	0	0	0	0	0	0	0	0	0	0	0	0	0	0	0	0	0	0	0	0	0	0	0	0	0	0	0	0	0	0	0	0	0	0	0	0	0	0	0	0	0	0	0	0	0
OTU2008	1	0	0	0	0	0	0	1	0	0	0	0	0	0	0	3	0	0	0	0	0	0	0	0	1	25	0	0	0	0	0	0	0	0	0	0	0	0	0	0	0	0	0	0	0	0	0	0	38
OTU2009	0	0	0	0	0	0	0	0	2	0	0	0	0	0	0	0	0	0	0	0	0	0	0	0	0	0	0	0	0	0	0	0	0	0	0	0	0	0	0	0	0	0	0	0	0	0	0	0	0
OTU201	0	1	1	0	0	0	0	1	0	0	0	0	0	0	0	0	0	0	0	0	0	0	0	0	0	0	0	0	0	1	1	0	0	0	0	0	0	0	0	0	1	0	2	0	1	0	0	0	0
OTU2010	190	1	3	0	1	0	1	0	0	0	2	1	0	0	0	2	0	0	0	0	0	0	2	0	0	0	0	0	0	0	0	0	0	0	0	0	0	0	0	0	0	0	0	0	0	0	0	1	0
OTU2011	5	6	6	10	7	4	12	27	5	10	1	0	0	1	0	8	2	1	5	0	6	2	1	6	9	1	2	8	4	3	2	89	6	11	7	8	46	4	1	1	4	12	69	0	2	0	2	16	5
OTU2012	4	1	6	17	0	1	3	0	1	3	1	0	0	0	2	1	1	0	3	2	3	1	4	1	5	5	1	1	3	1	2	1	0	3	1	6	2	0	3	2	1	1	7	1	2	0	2	1	4
OTU2013	1	1	0	1	0	1	2	0	1	0	0	0	0	1	0	1	0	1	0	0	0	0	0	1	0	1	2	0	0	0	0	2	0	2	0	0	0	0	2	0	1	2	0	1	0	1	0	0	1
OTU2014	3	16	0	0	1	0	0	0	12	0	2	0	0	0	0	0	1	0	0	0	0	0	0	0	0	1	1	0	1	0	0	0	0	0	0	2	3	0	0	0	0	4	0	2	0	0	0	0	0
OTU2015	3	0	1	4	2	0	0	0	0	0	0	0	0	0	0	1	0	0	0	0	0	0	0	2	0	2	0	1	0	0	4	0	1	0	0	0	0	0	0	0	0	0	0	0	2	0	0	0	0
OTU2016	3	13	0	0	0	0	0	0	14	0	0	0	0	0	0	0	0	0	0	0	0	0	0	0	0	2	0	0	0	0	0	0	0	0	0	0	0	0	0	0	0	0	4	0	0	0	0	4	0
OTU2017	1	0	0	1	0	0	1	0	0	0	0	0	0	0	0	0	0	0	1	1	0	0	0	0	0	0	0	1	0	1	1	0	3	0	0	0	0	0	0	0	0	2	1	1	1	1	0	0	0
OTU2018	1	1	0	0	0	0	0	0	0	0	0	0	0	0	0	0	0	0	0	0	2	0	0	0	0	0	0	0	0	0	0	0	0	0	0	0	0	1	1	0	1	0	0	0	1	0	1	0	0
OTU2019	0	6	0	0	0	0	0	0	1	0	0	0	0	0	0	0	0	0	0	0	0	0	0	0	0	0	0	0	0	0	0	0	0	0	0	0	0	0	0	0	0	0	0	0	0	0	0	0	0
OTU202	0	0	0	0	0	0	0	0	0	0	0	0	0	0	0	0	0	0	0	0	0	0	0	0	0	0	1	0	0	0	0	0	0	0	0	0	0	0	0	0	0	0	0	0	0	0	1	0	0
OTU2020	0	0	0	1	0	1	0	0	0	0	0	0	0	0	0	0	0	0	0	0	0	0	0	0	0	0	0	0	2	0	0	0	0	0	0	0	0	0	0	0	0	0	0	0	0	0	0	0	1
OTU2021	0	1	0	2	0	0	0	0	0	0	0	0	0	0	0	0	0	0	0	0	1	0	0	0	0	1	0	0	0	0	0	0	0	0	1	1	0	0	0	0	1	1	0	0	1	0	0	0	2
OTU2022	1	0	7	1	1	1	3	2	2	0	1	0	1	0	0	3	0	2	0	2	4	0	2	0	3	3	3	2	0	28	0	1	1	19	0	3	0	0	0	0	1	4	2	2	1	0	0	0	0
OTU2023	0	1	0	0	0	0	0	0	5	0	0	1	0	0	0	0	0	0	0	0	0	0	0	0	0	0	0	0	0	0	0	1	0	0	0	0	0	0	0	0	0	0	0	0	0	0	0	0	0
OTU2024	0	2	0	0	0	0	0	0	0	4	0	0	0	0	0	0	0	0	0	0	0	0	0	0	2	0	0	0	0	0	0	1	0	0	0	0	0	0	0	0	0	1	0	0	0	0	0	0	0
OTU2025	0	0	0	0	0	0	0	0	0	0	0	0	0	0	0	0	0	0	0	0	0	0	0	0	0	0	0	0	0	0	0	0	0	0	0	0	0	0	0	0	0	0	1	0	0	0	0	0	0
OTU2026	0	0	0	0	0	0	0	0	0	0	0	0	0	0	0	0	0	0	0	0	0	0	0	0	0	0	0	0	0	0	0	0	0	0	0	0	0	0	0	0	0	0	0	0	3	0	0	0	0
OTU2027	0	0	0	0	0	0	0	0	0	0	0	0	0	0	0	0	0	0	0	0	0	0	1	0	0	0	0	0	0	0	0	0	0	0	0	0	0	0	0	0	0	0	0	0	0	0	0	0	0
OTU2028	1	1	0	0	0	0	0	0	2	0	0	0	0	0	0	0	0	0	0	0	0	0	0	0	0	0	0	0	0	0	0	0	0	0	0	0	0	0	0	0	0	0	0	0	0	0	0	0	0
OTU2029	1	0	0	0	0	0	0	0	1	0	0	0	0	0	0	0	0	0	0	0	0	0	0	0	0	0	0	0	0	0	0	0	0	0	0	0	0	0	0	0	0	0	0	0	0	0	0	0	0
OTU203	0	0	0	0	0	0	0	0	0	0	0	0	0	0	0	0	0	0	0	0	0	0	0	0	0	0	0	0	0	0	0	0	0	0	1	0	0	0	0	0	0	0	0	0	0	0	0	0	0
OTU2030	0	1	0	0	0	0	0	1	1	0	0	0	0	0	0	0	0	0	0	0	0	0	0	0	0	0	0	0	0	0	0	0	0	0	0	0	0	0	0	0	0	0	0	0	0	0	0	0	0
OTU2031	0	0	0	0	0	0	0	0	0	0	0	0	0	0	0	0	0	0	0	0	0	0	0	0	0	0	0	0	0	0	0	0	0	0	0	0	0	0	0	0	0	0	0	0	0	0	0	0	0
OTU2032	0	2	0	0	0	0	0	0	0	0	0	0	0	0	0	0	0	0	0	0	0	0	0	0	0	0	0	0	0	0	0	0	0	0	0	0	0	0	0	0	0	0	0	0	0	0	0	0	0
OTU2033	0	1	0	0	0	0	0	1	0	0	0	0	0	0	0	0	0	0	0	0	0	0	0	0	0	0	0	0	0	0	0	0	0	0	0	0	0	0	0	0	0	0	0	0	0	0	0	0	1
OTU2034	0	0	0	0	0	0	0	0	0	0	0	0	0	0	0	0	0	0	0	0	0	0	0	1	0	0	0	0	0	0	0	0	0	0	0	0	0	0	0	0	0	0	0	0	0	0	0	0	0
OTU2035	20	2	19	21	14	8	16	6	15	14	10	11	3	8	5	18	8	7	4	5	26	13	4	20	16	14	9	18	14	7	23	5	8	11	5	25	26	14	4	6	4	40	8	7	17	5	3	21	31
OTU2036	0	0	0	0	0	0	0	0	0	0	0	0	0	0	0	0	0	0	0	0	0	0	0	0	0	0	0	0	0	0	1	0	0	0	0	0	0	0	0	0	0	0	0	0	0	0	0	0	0
OTU2037	0	0	0	0	0	0	0	0	0	0	0	0	0	0	0	0	0	0	0	0	0	0	0	0	0	0	0	0	0	0	0	0	0	0	0	0	0	0	0	0	0	0	0	0	1	0	0	0	0
OTU2038	0	0	0	0	0	0	0	0	0	0	0	0	0	0	0	0	0	0	0	0	0	0	0	0	0	0	0	0	0	0	0	0	0	0	0	0	0	0	0	0	0	0	0	0	0	0	0	0	0
OTU2039	0	0	0	0	0	0	0	0	0	0	0	0	0	0	0	0	0	0	0	0	0	0	0	0	0	0	0	0	0	0	0	0	0	0	0	0	0	0	0	0	0	0	0	0	0	0	0	0	0
OTU204	0	0	0	0	0	0	0	0	0	0	0	0	0	0	0	0	0	0	0	0	0	0	0	0	0	1	0	0	0	0	0	0	0	0	0	0	0	0	0	0	0	0	0	0	0	0	0	0	0
OTU2040	0	0	0	0	0	0	0	0	0	0	0	0	0	0	0	0	0	0	0	0	0	0	0	0	0	0	0	0	0	0	0	0	0	0	0	0	0	0	0	0	0	0	0	0	0	0	0	0	0
OTU2041	0	0	0	0	0	0	0	0	0	0	0	0	0	0	0	0	0	0	0	0	0	0	0	0	0	0	0	0	0	0	0	0	0	0	0	0	0	0	0	0	0	0	0	0	0	0	0	0	0
OTU2042	0	0	0	0	0	0	0	0	0	0	0	0	0	0	1	0	0	0	0	1	5	0	1	1	1	0	0	0	0	0	0	0	0	0	2	0	0	0	0	0	0	0	0	0	0	0	0	0	0
OTU2043	0	0	0	0	0	0	0	0	0	0	0	0	0	0	0	0	0	0	0	0	0	0	0	0	0	0	0	0	0	0	0	0	0	0	0	0	0	0	0	0	0	0	0	0	0	0	0	0	0
OTU2044	1	0	6	10	3	0	4	4	0	2	4	4	4	2	0	5	1	2	0	2	5	0	0	1	0	0	1	2	0	1	0	0	0	2	0	0	0	0	1	0	0	1	0	2	0	0	0	0	0
OTU2045	20	1	0	2	10	2	3	1	0	1	0	1	0	2	1	0	0	0	1	0	3	1	0	4	2	0	2	1	0	0	0	4	0	2	0	0	2	0	2	0	0	3	1	0	0	1	1	2	1
OTU2046	1	1	0	0	0	0	0	0	0	0	0	0	0	0	0	0	2	0	0	0	0	0	8	0	0	1	0	1	1	0	5	0	2	0	0	1	0	0	25	6	0	0	22	0	0	0	3	0	0
OTU2047	1	1	8	4	0	4	1	3	3	0	1	1	4	1	0	1	1	1	1	1	2	1	8	2	0	1	4	8	1	0	1	1	1	0	0	3	3	1	4	0	0	2	3	1	0	1	1	7	1
OTU2048	1	26	0	0	1	0	0	1	5	0	0	1	1	0	0	0	0	0	0	0	0	0	0	0	0	0	0	0	0	0	0	0	0	0	0	0	0	0	0	0	0	0	0	0	0	0	0	0	0
OTU2049	0	0	0	0	1	3	0	0	0	0	0	0	0	0	0	0	0	0	0	0	0	0	0	0	0	0	0	0	0	0	0	0	0	0	0	0	0	0	0	0	0	0	0	1	0	0	0	0	0
OTU205	0	0	0	0	0	0	0	0	0	0	0	0	0	0	0	0	0	0	0	0	0	0	0	0	0	1	0	0	0	0	0	0	0	0	0	0	0	0	0	0	0	0	0	0	0	0	0	0	0
OTU2050	0	0	0	0	0	0	0	0	0	0	0	0	0	0	0	0	0	0	0	0	0	0	0	0	0	0	0	0	0	0	0	0	0	0	0	0	0	0	0	0	0	0	0	0	0	0	0	0	0
OTU2051	1	0	0	1	0	0	0	0	0	0	0	0	0	0	0	0	0	0	0	0	1	0	2	0	0	0	0	0	0	0	0	0	0	0	0	0	0	0	0	0	0	0	0	0	1	0	0	0	0
OTU2052	0	1	0	0	0	0	0	0	2	0	0	0	0	0	0	0	0	0	0	0	0	0	0	0	0	0	0	0	0	0	0	0	0	0	0	0	0	0	0	0	0	0	0	0	0	0	0	0	0
OTU2053	1	0	0	3	0	0	0	0	4	0	0	0	0	0	0	0	0	0	0	0	0	0	0	0	0	0	0	0	0	0	0	0	0	0	0	0	0	0	0	0	0	0	0	0	0	0	0	0	0
OTU2054	0	3	0	0	0	0	0	0	0	0	2	0	0	0	0	0	0	0	0	0	0	0	0	0	0	0	0	0	0	0	0	0	0	0	0	0	0	0	0	0	1	0	0	0	0	0	0	0	0
OTU2055	0	0	0	0	0	0	0	0	0	0	0	0	0	1	0	0	1	0	0	0	0	0	0	0	0	0	0	0	0	0	0	0	0	0	0	0	0	0	0	0	0	0	0	0	0	0	0	0	0
OTU2056	0	0	0	0	0	0	0	0	0	0	0	0	0	0	0	0	0	0	0	0	1	0	0	0	0	0	0	0	0	0	0	0	0	0	0	0	0	0	0	0	0	0	0	0	0	0	0	0	0
OTU2057	0	0	0	0	0	0	0	0	0	0	0	0	0	0	0	0	0	0	0	0	0	0	0	0	0	0	0	0	0	0	0	0	0	0	0	0	0	0	0	0	0	0	0	0	0	0	0	0	0
OTU2058	0	2	0	0	0	0	0	0	2	0	0	0	0	0	0	0	0	0	0	0	0	0	0	0	0	0	0	0	0	0	0	0	0	0	0	0	0	0	0	0	0	0	0	0	0	0	0	0	0
OTU2059	0	0	0	0	0	0	3	0	0	0	0	0	0	0	0	0	0	0	0	0	0	0	0	0	0	0	0	0	0	0	0	0	0	0	0	0	0	0	0	0	0	0	0	0	1	0	0	0	0
OTU206	3	0	3	1	0	1	0	0	0	1	1	1	4	1	0	0	1	0	0	1	0	1	0	1	0	1	0	1	0	2	2	0	0	1	0	5	8	0	0	0	0	0	0	0	1	0	2	2	3
OTU2060	0	1	0	0	0	0	0	0	0	0	0	0	0	0	0	0	0	0	0	0	0	0	0	0	0	0	0	0	0	0	0	0	0	0	0	0	0	0	0	0	0	0	0	0	0	0	0	0	0
OTU2061	0	0	0	0	0	0	0	0	1	0	0	0	0	0	0	0	0	0	0	0	0	0	0	0	0	0	0	0	0	0	0	0	0	0	0	0	0	0	0	0	0	0	0	0	0	0	0	0	0
OTU2062	0	3	0	0	0	1	0	0	3	0	0	0	0	0	0	0	0	0	0	0	0	0	0	0	0	0	0	0	0	0	0	0	0	0	0	0	0	0	0	0	0	0	0	0	0	0	0	0	0
OTU2063	1	1	0	0	0	0	0	0	0	0	0	0	0	0	0	0	0	0	0	0	0	0	0	0	0	0	0	0	0	0	0	0	0	0	0	0	0	0	0	0	0	0	0	0	0	0	0	0	0
OTU2064	1	0	0	0	0	0	0	0	0	0	0	0	0	0	0	0	0	0	0	0	0	0	0	0	0	0	0	0	0	0	0	0	0	0	0	0	0	0	0	0	0	0	0	0	0	0	0	0	0
OTU2065	2	11	2	10	8	11	1	8	27	20	2	0	1	0	0	0	1	2	0	3	1	0	3	1	0	0	1	0	0	5	1	5	1	2	0	3	0	0	0	0	1	0	0	2	2	1	1	0	0
OTU2066	0	0	0	0	0	0	0	0	2	0	0	0	0	0	0	0	0	0	0	0	0	0	0	0	0	0	0	0	0	0	0	0	0	0	0	0	0	0	0	0	0	0	0	0	0	0	0	0	0
OTU2067	0	0	0	0	0	0	0	0	0	0	0	0	0	0	0	0	0	0	0	0	0	0	0	0	2	0	0	0	0	0	0	0	0	0	0	0	0	0	0	0	0	0	0	0	0	0	0	0	0
OTU2068	0	0	0	0	0	0	0	0	0	0	0	0	0	0	0	0	0	0	0	0	0	0	0	0	0	0	0	0	1	0	0	0	0	0	0	0	0	0	0	0	0	0	0	0	0	0	0	0	0
OTU2069	2	0	1	0	0	0	0	0	0	0	1	0	0	0	0	2	0	0	0	1	0	0	0	1	0	0	0	0	0	0	0	0	0	0	0	1	0	0	1	0	0	0	0	2	0	1	0	0	0
OTU207	2	0	0	0	0	0	0	0	0	0	0	0	0	0	0	0	0	0	0	0	0	0	0	0	0	0	0	0	0	0	0	0	0	0	0	0	0	0	0	0	0	0	0	3	0	0	0	0	0
OTU2070	0	0	0	0	0	0	0	0	0	0	0	0	0	0	0	0	0	0	0	0	0	0	0	0	0	0	0	0	0	0	0	0	0	0	0	0	0	0	0	1	0	0	0	0	0	0	0	0	0
OTU2071	0	0	1	0	0	0	0	0	0	0	0	0	0	0	0	0	0	0	0	0	0	0	0	0	1	0	0	0	0	0	0	0	0	0	0	0	0	0	0	0	0	0	0	0	0	0	0	0	0
OTU2072	0	0	3	0	0	0	0	0	0	0	0	0	0	0	0	0	0	0	0	0	0	0	0	0	0	0	0	0	0	0	0	0	0	0	0	0	0	0	0	0	0	0	0	0	0	0	0	0	0
OTU2073	0	0	0	0	0	0	0	0	0	0	0	0	0	0	0	0	0	0	0	0	0	0	0	0	0	0	0	0	0	0	0	0	0	0	0	0	0	0	0	0	0	0	0	0	0	0	0	0	1
OTU2074	0	0	0	0	0	0	0	0	0	0	0	0	0	0	0	0	0	0	0	0	0	0	0	0	0	0	0	0	0	0	0	0	0	0	0	0	0	0	0	0	0	0	0	0	0	0	0	0	0
OTU2075	54	16	16	39	26	26	51	42	46	29	10	23	12	14	1	46	13	9	27	1	51	20	16	37	26	18	16	33	40	10	47	59	32	37	11	44	49	21	30	12	22	73	28	22	33	12	12	46	82
OTU2076	0	0	0	0	0	0	0	0	0	0	0	0	0	0	0	0	0	0	0	0	0	0	0	0	0	0	0	0	0	0	0	0	0	0	0	0	0	0	0	0	0	0	0	0	0	0	0	0	0
OTU2077	0	0	0	0	0	0	0	0	0	0	0	0	0	0	0	0	0	0	0	0	0	0	0	0	0	0	0	0	0	0	0	0	0	0	0	0	0	0	0	0	0	0	0	0	0	0	0	0	0
OTU2078	0	0	0	0	0	0	0	0	0	0	0	0	0	0	0	0	0	0	0	0	0	0	0	1	0	0	0	0	0	0	0	0	0	0	0	0	0	0	0	0	0	0	0	0	0	0	0	0	0
OTU2079	0	0	0	0	0	0	0	0	0	0	0	0	0	0	0	0	0	0	0	0	0	0	0	0	0	0	0	0	0	0	0	0	0	0	0	0	0	0	0	0	0	0	0	0	0	0	0	0	0
OTU208	0	0	0	0	0	0	0	0	2	0	0	0	0	0	0	0	0	0	0	0	0	0	0	0	1	0	1	2	0	0	3	0	0	0	0	0	0	0	0	0	1	1	0	0	0	0	0	0	0
OTU2080	2	0	0	0	1	0	0	4	2	0	1	0	0	0	0	4	2	0	0	0	0	0	0	0	0	1	0	0	0	0	3	0	3	0	0	3	0	0	0	0	2	0	0	0	0	0	0	0	0
OTU2081	6	1	0	0	0	0	0	0	0	0	0	0	0	0	0	0	0	1	2	0	3	0	0	0	0	5	0	0	0	0	0	0	0	0	0	0	0	0	0	0	0	0	0	0	0	2	0	0	0
OTU2082	0	0	0	0	0	0	0	0	0	0	0	0	0	0	0	5	0	0	0	0	0	0	0	0	0	0	0	0	0	0	0	0	0	0	0	0	0	0	0	0	0	0	0	0	0	1	0	0	0
OTU2083	0	0	1	0	1	0	0	2	0	0	0	1	0	0	0	0	0	0	1	0	0	0	0	0	0	0	0	0	0	1	0	0	0	0	0	0	0	0	0	0	2	0	2	0	0	0	0	0	0
OTU2084	0	3	1	0	0	0	0	0	1	1	0	0	0	8	0	0	0	0	0	0	0	0	0	0	0	0	0	0	1	0	0	0	0	0	0	0	0	0	0	0	0	0	0	0	0	0	0	0	0
OTU2085	0	0	1	0	0	0	1	0	0	0	0	2	0	0	0	2	0	0	0	0	1	0	0	0	0	0	0	0	0	0	1	0	0	0	0	0	0	0	0	0	0	0	0	0	0	0	0	0	0
OTU2086	68	7	119	109	40	11	346	43	135	106	101	44	55	29	19	214	46	34	26	46	132	189	170	68	51	239	58	192	15	65	76	29	73	213	10	139	423	178	59	32	146	98	38	105	71	33	80	88	143
OTU2087	0	7	0	0	0	0	0	0	0	0	0	0	0	0	0	0	0	0	0	0	0	0	0	0	0	0	0	0	0	0	0	0	0	0	0	0	0	0	0	0	0	0	0	0	0	0	0	0	0
OTU2088	0	0	0	0	0	0	0	0	0	0	0	0	0	0	0	0	0	0	0	0	0	0	0	0	0	0	0	0	0	0	0	0	0	0	0	0	0	0	0	0	0	0	0	0	0	0	0	0	0
OTU2089	0	0	0	0	0	0	0	0	0	0	0	0	0	0	0	0	0	0	0	0	0	0	0	0	0	0	0	0	0	0	0	0	0	0	0	0	0	0	0	0	0	0	0	0	0	0	0	0	1
OTU209	0	0	0	0	0	0	0	0	0	0	0	1	1	0	0	0	0	0	0	0	0	0	0	1	0	0	0	0	0	0	0	0	0	0	0	0	0	0	0	0	0	0	0	0	1	0	0	0	0
OTU2090	0	0	0	0	0	0	1	0	0	0	0	0	0	0	0	0	0	0	0	0	0	0	0	0	0	0	0	0	0	0	0	0	0	0	0	0	0	0	0	0	0	0	0	0	0	0	0	2	0
OTU2091	0	0	0	0	0	0	0	0	0	0	0	0	0	0	0	0	0	0	0	0	0	0	0	0	0	0	0	0	0	0	0	0	0	0	0	0	0	0	0	0	0	0	0	0	0	0	0	0	0
OTU2092	0	0	0	0	0	0	0	0	0	0	0	0	0	0	0	0	0	0	0	0	0	0	0	0	0	0	0	0	0	0	0	0	0	0	0	0	0	0	0	0	0	0	0	0	0	0	0	0	0
OTU2093	0	0	0	0	0	0	0	0	0	0	0	0	0	0	0	0	0	0	0	0	0	0	0	0	0	0	0	0	0	0	0	0	0	0	0	0	0	0	0	0	0	0	0	0	0	0	0	0	0
OTU2094	0	2	0	0	0	0	0	0	0	0	0	0	0	0	0	0	0	0	0	0	0	0	0	0	0	0	0	0	0	0	0	0	0	0	0	0	0	0	0	0	0	0	0	0	0	0	0	0	0
OTU2095	0	1	0	0	0	0	0	0	0	0	0	0	0	0	0	0	1	0	0	0	0	0	0	0	0	0	0	0	0	0	0	0	0	0	0	0	0	0	0	0	0	0	0	0	0	0	0	0	0
OTU2096	0	0	0	0	0	0	0	0	0	0	0	0	0	0	0	0	0	0	0	0	0	0	0	0	0	0	0	0	0	0	0	0	0	0	0	0	0	0	0	1	0	0	0	0	0	0	0	0	0
OTU2097	0	0	0	0	0	0	0	0	0	0	0	0	0	0	0	0	1	0	0	0	0	0	0	0	0	0	0	0	0	0	0	0	0	0	0	0	0	1	0	0	0	0	0	0	0	0	0	0	0
OTU2098	0	0	0	0	0	0	0	0	0	0	0	0	0	0	0	0	0	0	0	0	0	0	0	0	0	0	0	0	0	0	0	0	0	0	0	0	0	0	0	0	0	0	0	0	0	0	0	0	0
OTU2099	4	0	1	3	5	1	6	5	0	3	0	0	5	1	0	1	0	1	3	0	3	0	0	7	0	1	1	1	3	1	1	8	1	3	1	0	4	0	0	3	0	1	3	1	2	0	0	0	1
OTU21	3	0	0	0	2	1	1	5	2	0	1	2	0	3	0	0	0	0	0	0	1	0	0	2	1	0	3	0	0	0	0	0	1	0	0	0	0	0	0	1	0	1	1	0	1	1	0	0	1
OTU210	0	0	0	0	0	0	0	0	0	0	0	0	0	0	0	0	0	0	0	0	0	0	0	0	0	0	0	0	0	0	0	0	1	0	0	0	0	0	0	0	0	0	0	0	0	0	0	0	0
OTU2100	0	0	0	0	0	0	0	0	0	0	0	0	0	0	0	0	0	0	0	0	0	0	0	0	0	0	0	0	0	0	0	0	0	0	0	0	0	0	0	0	0	0	0	0	0	0	0	0	0
OTU2101	0	0	2	0	3	0	4	0	0	0	0	0	0	0	1	0	0	0	0	0	0	0	0	4	0	5	3	0	0	2	2	0	0	0	0	0	0	0	0	0	0	1	2	0	0	2	0	4	0
OTU2102	3	0	1	1	0	3	0	1	0	0	0	1	0	3	0	0	0	0	0	0	1	0	0	1	0	0	0	0	0	0	0	0	2	0	0	0	0	0	0	0	0	0	3	4	2	0	0	0	3
OTU2103	0	0	4	5	3	1	0	6	0	0	0	0	0	0	0	0	0	0	0	0	0	0	0	0	0	1	0	0	0	2	0	0	0	0	0	0	1	0	0	0	0	0	0	0	0	0	0	0	0
OTU2104	0	0	0	1	0	0	0	0	1	0	0	0	0	0	0	1	0	0	0	0	1	0	0	1	1	0	0	0	0	0	0	0	0	0	0	0	0	0	0	0	0	0	0	0	0	0	0	0	0
OTU2105	0	0	1	0	0	0	0	0	3	0	0	0	0	0	0	0	0	0	0	0	0	0	0	0	0	0	0	0	0	0	1	0	2	0	0	0	0	0	0	0	0	0	0	0	0	1	0	0	0
OTU2106	0	0	0	0	1	0	0	0	1	0	0	0	0	0	0	1	0	0	0	0	0	0	0	0	0	0	0	0	0	1	0	0	1	0	0	0	0	0	0	0	0	0	0	0	0	0	0	0	0
OTU2107	0	0	0	0	0	0	0	0	0	0	0	0	0	0	0	0	0	0	0	0	0	0	0	0	0	0	0	0	0	0	0	0	0	0	0	0	0	0	0	0	0	0	0	0	0	0	0	0	0
OTU2108	0	0	0	1	0	0	0	0	0	0	0	0	0	1	0	0	0	0	0	0	0	0	0	0	0	0	0	0	0	0	0	0	0	0	0	0	0	0	0	0	0	0	0	0	0	0	0	1	0
OTU2109	0	0	0	1	2	3	0	2	0	0	0	0	0	0	0	0	0	0	0	0	0	0	0	0	0	0	0	0	0	0	0	0	0	0	0	0	0	0	0	0	0	0	0	0	0	0	0	0	0
OTU211	0	0	0	0	0	0	0	0	0	0	1	0	0	0	0	0	0	0	0	0	0	0	0	0	0	0	0	0	0	0	0	0	0	0	0	0	0	0	0	0	0	0	0	0	0	0	0	0	0
OTU2110	0	0	0	0	0	0	4	0	0	0	0	0	0	0	0	0	0	0	0	0	0	0	0	0	0	2	0	0	0	0	0	0	0	0	0	0	0	0	0	0	0	0	0	0	0	0	0	0	0
OTU2111	0	0	0	7	0	0	0	1	0	0	0	0	0	0	0	0	0	0	0	0	0	0	0	0	0	0	0	0	0	0	0	0	0	0	0	0	0	0	0	0	0	0	0	0	0	1	0	0	0
OTU2112	0	1	0	1	0	0	0	1	2	0	0	0	0	0	0	0	0	0	0	0	0	0	0	0	0	0	0	0	0	0	0	0	0	0	0	0	0	0	0	0	0	0	0	0	0	0	0	1	0
OTU2113	0	0	0	0	0	0	0	0	0	3	0	0	0	0	0	0	0	0	0	0	0	0	0	0	0	0	0	0	0	0	0	0	0	1	0	0	0	0	0	0	0	0	0	0	0	0	0	0	0
OTU2114	0	0	0	3	0	0	0	0	0	0	0	0	0	0	0	0	0	0	0	0	0	0	0	0	0	0	3	0	0	0	0	0	0	0	0	0	0	0	0	0	0	0	1	0	0	0	0	0	2
OTU2115	0	0	0	0	1	0	1	0	0	2	0	0	0	0	0	0	0	0	0	0	0	0	0	0	0	0	0	0	0	0	0	0	0	0	0	0	0	0	0	0	0	0	0	0	0	0	0	0	0
OTU2116	0	0	0	0	0	0	0	0	2	0	0	0	0	0	0	0	0	1	0	0	0	0	0	0	0	0	0	0	0	0	0	0	0	0	0	0	0	0	0	0	0	0	0	0	0	0	0	0	0
OTU2117	0	0	0	0	0	0	0	0	0	0	0	0	0	0	0	0	0	0	0	0	0	0	0	0	0	0	0	0	0	0	0	0	0	0	0	0	0	0	0	0	0	0	0	0	0	0	0	0	0
OTU2118	0	0	0	0	0	0	0	0	0	0	0	0	0	0	0	0	1	0	0	0	0	0	0	0	0	0	0	0	0	0	0	0	0	0	0	0	0	0	0	0	0	0	0	0	0	0	0	0	1
OTU2119	0	0	0	2	0	0	0	0	3	0	0	0	0	0	0	0	0	0	0	0	0	0	0	0	0	0	0	0	0	0	0	0	0	0	0	0	0	0	0	0	0	0	0	0	0	1	0	0	0
OTU212	0	0	0	0	0	0	0	0	0	0	0	0	0	0	0	0	0	0	0	0	0	0	0	0	0	0	0	0	0	0	0	0	1	0	0	0	0	0	0	0	0	0	0	0	0	0	0	0	0
OTU2120	0	0	0	0	0	0	1	4	0	0	1	0	0	0	0	0	0	0	0	0	0	0	0	0	0	0	0	0	0	0	0	0	0	0	0	0	0	0	0	0	0	0	0	0	0	0	0	0	0
OTU2121	0	0	0	0	0	0	0	0	0	0	0	0	0	0	0	0	0	0	0	0	0	0	0	0	0	0	0	0	0	0	0	0	0	0	0	0	0	0	0	0	0	0	0	0	0	0	0	0	0
OTU2122	0	0	0	0	0	0	0	0	0	0	0	0	0	0	0	0	0	0	0	0	0	0	0	0	0	0	0	0	0	0	0	0	0	0	0	0	0	0	0	0	0	0	0	0	0	0	0	0	0
OTU2123	0	0	0	1	0	0	0	0	0	0	0	0	0	0	0	0	0	0	0	0	0	1	0	0	0	0	0	0	0	0	0	0	0	0	0	0	0	0	0	0	0	0	0	0	0	0	0	0	0
OTU2124	0	3	0	0	0	0	0	0	0	0	0	0	0	0	0	0	0	0	0	0	0	0	0	0	0	0	0	0	0	0	0	0	0	0	0	0	0	0	0	0	0	0	0	0	0	0	0	0	0
OTU2125	36	51	35	76	1	6	25	113	5	17	2	3	4	1	27	17	89	11	15	14	17	282	4	116	15	119	56	11	1	12	145	14	129	224	30	52	57	205	20	84	10	38	4	33	47	4	4	1	18
OTU2126	0	0	0	0	0	0	0	0	0	0	0	0	0	0	0	0	0	0	0	0	0	0	0	0	0	0	0	0	0	0	0	0	0	0	0	0	0	0	0	0	0	0	0	0	0	0	0	0	0
OTU2127	1	0	0	0	0	0	0	0	0	0	0	0	0	0	0	0	0	0	0	0	0	0	0	0	0	0	0	0	0	0	0	0	0	0	0	0	0	0	0	0	0	0	0	0	0	0	0	0	0
OTU2128	5	0	2	6	1	0	3	2	1	1	0	0	0	2	0	2	2	3	0	0	1	1	2	3	2	4	0	6	0	0	2	1	2	2	0	1	5	0	0	3	3	3	7	1	0	0	0	15	3
OTU2129	0	0	0	0	0	0	0	0	0	0	0	0	0	0	0	0	0	0	0	0	0	0	0	0	0	0	0	0	0	0	0	0	0	0	0	0	0	0	0	0	0	0	0	0	0	0	0	0	0
OTU213	1	2	2	4	19	0	1	1	5	1	1	0	2	0	0	0	6	0	2	1	5	1	0	3	0	4	2	0	2	0	1	1	8	0	1	18	24	2	1	5	7	45	46	1	10	7	3	0	3
OTU2130	1	1	0	0	3	0	0	0	3	0	0	0	0	0	0	0	0	0	0	0	0	0	0	0	0	0	0	0	0	0	0	0	0	0	0	0	0	0	0	0	0	0	0	0	0	0	1	0	0
OTU2131	0	0	0	0	0	0	0	0	0	0	0	0	0	0	0	0	0	0	0	0	0	0	0	0	0	0	0	0	0	0	0	0	0	0	0	0	0	0	0	0	0	0	0	0	0	0	0	0	0
OTU2132	0	0	0	0	0	0	0	0	0	0	0	0	0	0	0	0	0	0	0	0	0	0	0	0	0	0	0	0	0	0	0	0	0	0	0	0	0	0	0	0	0	0	0	0	0	0	0	0	0
OTU2133	0	0	0	0	0	0	0	0	0	0	0	0	0	0	0	0	0	0	0	0	0	0	0	0	0	0	0	0	0	0	0	0	0	0	0	0	0	0	0	0	0	0	0	0	0	0	0	0	0
OTU2134	1	0	0	0	0	0	0	0	0	0	1	0	0	0	0	0	0	0	0	0	0	0	0	0	0	0	0	0	0	0	0	0	0	0	0	0	0	0	0	0	0	0	0	0	0	0	0	0	0
OTU2135	0	0	0	0	0	0	0	0	0	0	0	0	0	0	0	0	0	0	0	0	0	0	0	0	0	0	0	0	0	0	0	0	0	0	0	0	0	0	0	0	0	0	0	0	0	0	0	0	0
OTU2136	0	2	0	0	0	0	0	0	0	0	0	0	0	0	0	0	0	0	0	0	0	0	0	0	0	0	0	0	0	0	0	0	0	0	0	0	0	0	0	0	0	0	0	0	0	0	0	0	0
OTU2137	1	0	1	0	0	0	0	2	0	2	0	0	1	0	1	1	0	0	0	0	1	0	0	0	0	0	0	0	0	0	0	0	0	0	0	0	0	0	0	0	0	0	0	0	0	0	0	0	0
OTU2138	0	0	0	0	0	0	0	0	0	0	0	0	0	0	0	0	0	0	0	0	0	0	0	0	0	0	0	0	0	0	0	0	0	0	0	0	0	0	0	0	0	0	0	0	0	0	0	0	0
OTU2139	0	0	0	0	0	0	0	0	0	0	0	0	0	0	0	0	0	0	0	0	0	0	0	0	0	0	0	0	0	0	0	0	0	0	0	0	0	0	0	0	0	0	0	0	0	0	0	0	0
OTU214	9	0	1	1	14	2	2	4	0	0	1	0	1	0	0	0	2	0	2	0	1	1	1	2	3	0	2	3	5	0	2	1	0	1	1	1	3	0	3	0	0	1	2	5	0	2	2	0	5
OTU2140	0	0	1	0	0	0	0	0	0	0	0	0	0	0	0	0	0	0	0	0	0	0	0	0	0	0	0	0	0	0	0	0	0	0	0	0	0	0	0	0	0	0	0	0	0	0	0	0	0
OTU2141	0	0	0	0	0	0	0	0	0	0	0	0	0	0	0	0	0	0	0	0	0	0	0	0	0	0	0	0	0	0	0	0	0	0	0	0	0	0	0	0	0	0	0	0	0	0	0	0	0
OTU2142	0	0	0	0	0	0	0	0	0	0	0	0	0	0	0	0	0	0	0	0	0	0	0	0	0	0	0	0	0	0	0	0	0	0	0	0	0	0	0	0	0	0	0	0	0	0	0	0	0
OTU2143	0	0	0	0	0	0	0	0	0	0	0	0	0	0	0	0	0	0	0	0	0	0	0	0	0	0	0	0	1	0	0	0	0	0	0	0	0	0	0	0	0	0	0	0	0	0	0	0	0
OTU2144	0	0	0	0	1	0	0	0	0	0	0	0	0	0	0	0	0	0	0	0	0	0	0	0	0	0	0	0	0	0	0	0	0	0	0	0	0	0	0	0	0	0	0	0	0	0	0	0	0
OTU2145	21	4	5	15	13	5	15	4	0	6	6	3	3	7	6	9	3	4	8	1	2	6	4	14	1	4	4	17	2	1	4	3	1	2	1	17	22	4	1	1	13	9	13	13	11	5	1	13	10
OTU2146	20	1	7	5	1	18	4	9	18	15	2	10	15	0	1	9	11	2	5	1	2	0	3	21	18	4	2	7	0	0	4	4	2	11	1	46	91	7	6	16	1	7	17	21	1	3	4	10	66
OTU2147	20	0	0	57	0	0	0	0	0	0	0	0	0	0	0	8	0	0	12	1	0	0	0	0	0	87	0	0	0	0	0	0	0	0	0	0	0	0	0	0	0	0	1	0	0	0	0	0	0
OTU2148	0	2	8	6	0	1	2	1	6	0	0	0	1	4	0	0	0	0	2	0	2	0	0	3	1	5	1	7	5	0	4	1	6	1	0	1	6	6	0	1	4	9	1	0	2	1	0	2	2
OTU2149	0	0	0	1	0	0	1	0	0	0	0	0	0	0	0	2	0	0	1	0	0	0	0	0	0	2	0	0	0	1	0	2	0	0	0	0	2	0	1	0	4	2	0	1	1	0	0	0	0
OTU215	0	0	0	0	0	0	0	0	0	0	0	1	0	0	0	0	0	0	0	0	0	0	0	0	0	0	1	0	0	0	2	0	0	0	0	0	7	2	0	0	0	0	1	0	0	0	1	0	0
OTU2150	4	2	0	1	0	0	0	0	1	0	0	0	0	0	0	1	1	0	0	0	1	1	0	1	0	1	0	0	0	0	2	2	0	1	0	1	0	0	0	0	0	0	0	0	0	0	0	0	0
OTU2151	0	0	0	0	1	0	0	0	0	1	0	0	0	0	1	0	0	1	0	0	0	0	0	0	0	0	0	1	1	0	1	0	0	0	0	0	0	0	0	0	0	2	0	0	0	0	0	0	0
OTU2152	0	0	0	0	0	1	0	0	4	0	0	0	0	0	0	0	0	0	0	0	0	1	0	0	0	0	0	0	0	0	0	0	0	0	0	0	0	0	0	1	0	0	0	0	0	0	0	0	0
OTU2153	1	7	0	0	0	0	0	0	4	0	0	0	0	0	0	0	0	0	0	0	0	0	0	1	0	0	0	0	0	0	0	0	0	0	0	0	0	0	0	0	1	3	0	0	0	0	0	0	0
OTU2154	0	0	3	0	0	1	0	0	0	0	0	0	0	1	0	0	0	0	0	0	0	0	0	0	0	0	0	0	0	0	0	0	0	1	0	0	1	0	2	0	0	1	0	0	0	0	0	0	0
OTU2155	1	0	0	0	0	0	0	0	0	2	0	0	0	0	0	0	0	0	0	0	0	0	0	0	0	0	0	0	0	0	0	0	0	0	0	0	0	1	0	1	0	0	2	0	0	0	0	1	0
OTU2156	0	1	0	2	0	0	0	0	1	0	0	2	1	0	0	0	0	0	0	0	0	0	0	1	0	0	0	0	0	1	0	0	0	1	0	0	0	0	0	0	0	0	0	0	0	0	0	0	0
OTU2157	0	0	0	0	0	0	0	0	0	0	0	0	0	0	0	0	0	0	0	0	1	0	0	0	0	0	0	0	0	0	0	0	0	0	0	0	0	0	0	0	0	0	0	0	0	0	0	0	0
OTU2158	0	0	0	0	0	1	0	0	0	0	0	0	0	0	0	0	0	0	0	0	0	0	0	0	0	0	0	1	1	0	0	0	0	0	0	0	1	0	0	0	0	0	2	0	1	0	0	0	0
OTU2159	0	0	0	0	0	0	0	0	0	0	0	0	0	0	0	0	1	0	0	0	0	0	0	0	0	0	0	0	0	0	0	0	0	0	0	0	0	0	0	0	0	0	0	0	0	0	0	0	0
OTU216	0	0	0	0	0	0	0	0	0	0	0	0	0	0	0	0	0	0	0	0	0	0	0	0	0	0	0	1	0	0	1	1	0	0	0	0	0	0	0	0	0	1	0	4	0	1	0	0	1
OTU2160	0	0	0	0	0	0	0	0	0	0	0	0	0	0	0	0	0	0	0	0	0	0	0	0	0	0	0	0	0	0	0	0	0	0	0	0	0	0	0	0	1	0	1	0	0	0	0	0	0
OTU2161	0	0	0	0	0	0	0	0	0	0	0	0	0	0	0	0	0	0	1	0	0	0	0	0	0	0	0	0	0	0	0	0	0	0	0	0	0	0	0	0	0	0	0	1	0	0	0	0	0
OTU2162	1	2	0	0	0	0	0	0	0	0	0	0	0	0	0	0	0	0	0	0	0	0	0	0	0	0	0	0	0	0	0	0	0	0	0	0	0	0	0	0	0	0	0	0	0	0	0	0	0
OTU2163	0	2	0	0	1	0	0	1	0	0	2	0	0	0	0	0	0	0	0	0	0	0	0	0	0	0	0	0	0	0	0	0	0	0	0	0	0	0	0	0	0	0	1	2	0	0	0	0	0
OTU2164	2	15	4	7	1	8	19	5	11	26	6	1	2	2	0	1	4	5	1	1	8	0	0	1	2	6	0	13	2	0	2	11	2	8	3	8	31	3	24	6	0	6	87	4	1	3	0	4	2
OTU2165	0	0	0	0	0	0	0	0	0	0	0	0	0	0	0	0	0	0	0	0	0	0	0	0	0	0	0	0	0	0	0	0	0	0	0	0	0	0	0	0	0	0	0	0	0	0	0	0	0
OTU2166	0	1	0	0	0	0	0	0	2	0	0	0	0	0	0	0	0	0	0	0	0	0	0	0	0	0	0	0	0	0	0	0	0	0	0	0	0	0	0	0	0	0	0	0	0	0	0	0	0
OTU2167	0	0	0	0	0	0	0	0	0	0	0	0	0	0	0	0	0	0	0	0	0	0	0	0	0	0	0	0	0	0	0	0	0	0	0	0	0	0	0	0	0	0	0	0	0	0	0	0	0
OTU2168	0	0	0	0	0	0	0	0	0	0	0	0	0	0	0	0	0	0	0	0	0	0	0	0	0	0	0	0	0	0	0	0	0	0	0	0	0	0	3	0	0	0	0	0	0	0	0	0	0
OTU2169	0	1	0	0	0	0	0	0	2	0	0	0	0	0	0	0	0	0	0	0	0	0	0	0	0	0	0	0	0	0	0	0	0	0	0	0	0	0	0	0	0	0	0	0	0	0	0	0	0
OTU217	1	0	0	0	0	0	0	0	0	0	0	0	0	0	0	0	0	0	0	0	0	0	0	0	0	0	0	0	0	0	0	0	0	1	0	0	0	0	0	0	0	2	0	0	0	0	0	0	0
OTU2170	0	0	0	0	0	0	0	0	0	0	0	0	0	0	0	0	0	0	0	0	0	0	0	0	0	0	0	0	0	0	0	0	0	0	0	0	0	0	0	0	0	0	0	0	0	0	0	0	0
OTU2171	0	0	0	0	0	0	0	0	0	0	0	0	0	1	0	0	0	0	0	0	0	0	0	0	0	0	0	0	0	0	0	0	0	0	0	0	0	0	0	0	0	0	0	0	0	0	0	0	0
OTU2172	0	0	0	0	0	0	0	0	0	0	0	0	0	0	0	0	0	0	0	0	0	0	0	0	0	0	0	0	0	0	0	0	0	0	0	0	0	0	0	0	0	0	0	0	0	0	0	0	0
OTU2173	0	2	0	0	0	0	0	0	0	0	0	0	0	0	0	0	0	0	0	0	0	0	0	0	0	0	0	0	0	0	0	0	0	0	0	0	0	0	0	0	0	0	0	0	0	0	0	0	0
OTU2174	0	0	0	0	0	0	0	0	1	0	0	0	0	0	0	0	0	0	0	0	0	0	0	0	0	0	0	0	0	0	0	0	0	0	0	0	0	0	0	0	0	0	0	0	0	0	0	0	0
OTU2175	0	0	0	0	0	0	0	0	0	0	0	0	0	0	0	0	0	0	0	0	0	0	0	0	0	0	0	0	0	0	0	0	0	0	0	0	0	0	0	0	0	0	0	0	0	0	0	0	0
OTU2176	0	0	0	0	0	0	0	0	0	0	0	1	0	0	0	0	0	0	0	0	0	0	0	0	0	0	0	0	0	0	0	0	0	0	0	0	0	0	0	0	0	0	0	0	0	0	0	0	0
OTU2177	0	0	0	0	0	0	0	0	0	0	0	0	0	0	0	0	0	0	0	0	0	0	0	0	0	3	0	0	0	0	0	0	0	0	0	0	0	0	0	0	0	0	0	0	0	0	0	0	0
OTU2178	0	0	0	0	0	0	0	0	0	0	0	0	0	0	0	0	0	0	0	0	0	0	0	0	0	0	1	0	0	0	0	0	0	0	0	0	0	0	0	2	0	0	0	0	0	0	0	0	0
OTU2179	0	0	0	0	0	0	0	0	0	0	0	0	0	0	0	0	0	0	0	0	0	0	0	0	0	0	0	0	0	0	0	0	0	0	0	0	0	0	0	0	0	0	0	0	0	0	0	0	0
OTU218	1	0	0	1	1	1	0	0	0	0	0	0	0	0	0	0	0	0	0	0	0	0	0	0	0	0	0	0	0	0	1	0	0	0	0	3	1	0	0	0	0	0	1	0	0	0	0	0	0
OTU2180	0	0	0	0	0	0	0	0	0	0	0	0	0	0	0	0	0	0	0	0	0	0	0	0	0	0	0	0	0	0	1	0	0	0	0	0	0	0	0	0	0	0	0	0	0	0	0	0	0
OTU2181	1	1	0	0	0	0	0	0	0	0	0	0	0	0	0	0	0	0	0	0	0	0	0	0	0	0	0	0	0	0	0	0	0	0	0	0	0	0	0	0	0	0	0	0	0	0	0	0	0
OTU2182	0	0	0	0	0	0	0	0	0	0	0	0	0	0	0	0	0	0	0	0	0	0	0	0	0	0	0	0	0	0	0	0	0	0	0	0	0	0	0	0	0	0	0	0	0	0	0	0	0
OTU2183	1	0	0	0	0	0	0	0	0	0	0	0	0	0	0	0	0	0	0	0	0	0	0	0	0	0	0	0	0	0	0	0	0	0	0	0	0	0	0	0	0	0	0	0	0	0	0	0	0
OTU2184	0	0	0	0	0	0	0	0	0	0	0	0	0	0	0	0	0	0	0	0	0	0	0	0	0	0	0	0	0	0	0	0	0	0	0	0	0	0	0	0	0	0	0	0	0	0	0	0	0
OTU2185	0	0	0	0	0	0	0	0	0	0	0	0	0	0	0	0	0	0	0	0	0	0	0	0	0	0	0	0	0	0	0	0	0	0	0	0	0	0	0	0	0	0	0	0	0	0	0	0	0
OTU2186	0	0	0	0	0	0	0	0	0	0	0	0	0	0	0	0	0	0	0	0	0	0	0	0	0	0	0	0	0	0	0	0	0	0	0	0	0	0	0	0	0	0	0	0	0	0	0	0	0
OTU2187	0	0	0	0	0	0	0	0	0	0	0	0	0	0	0	0	0	0	0	0	0	0	0	0	0	0	0	0	0	0	0	0	0	0	0	0	0	0	0	0	0	0	0	0	0	0	0	0	0
OTU2188	0	1	0	0	0	0	0	0	0	0	1	0	0	0	0	1	0	0	0	0	0	0	0	0	0	0	0	0	0	0	0	0	0	0	0	0	0	0	0	0	0	0	0	0	0	0	0	0	0
OTU2189	0	0	0	0	0	0	0	0	0	0	0	0	0	0	0	0	0	0	0	0	0	0	0	0	0	0	0	0	0	0	0	0	0	0	0	0	0	0	0	0	0	0	0	0	0	0	0	0	0
OTU219	0	0	0	0	0	0	0	0	0	0	0	0	0	0	0	0	0	0	0	0	0	0	0	1	0	0	0	0	0	0	0	0	0	0	0	0	0	0	0	0	0	0	0	0	0	0	0	0	0
OTU2190	0	0	0	0	0	0	0	0	0	0	0	0	0	1	0	0	0	0	0	0	0	0	0	0	0	1	0	0	0	0	0	0	0	0	0	0	0	0	0	0	0	0	0	0	0	0	0	0	0
OTU2191	0	1	0	0	0	0	0	0	0	0	0	0	0	0	0	0	0	0	0	0	0	0	0	0	0	0	1	0	0	0	0	0	0	0	0	0	0	0	0	0	0	0	0	0	0	0	0	0	0
OTU2192	4	0	0	0	0	0	0	9	0	0	0	0	0	0	0	1	0	1	1	0	2	0	0	1	0	0	0	0	0	0	1	0	0	0	0	0	0	0	0	0	0	0	0	0	0	0	0	0	0
OTU2193	43	1	3	4	2	0	0	0	0	1	0	0	0	0	1	23	0	1	1	0	0	0	0	0	0	0	0	1	0	0	6	0	0	0	1	0	1	0	3	0	0	0	87	2	0	1	0	1	1
OTU2194	1	0	0	0	0	0	1	1	4	0	0	1	0	0	1	1	1	0	2	0	1	2	0	2	4	0	0	2	1	0	1	0	0	0	2	0	3	2	1	0	0	4	2	0	8	1	0	0	3
OTU2195	2	0	0	6	1	0	4	2	1	3	0	1	0	2	0	1	0	0	0	0	3	0	1	1	1	3	1	0	0	0	0	0	0	0	0	1	2	0	1	3	0	1	0	0	3	3	0	5	1
OTU2196	1	0	1	2	1	0	4	5	2	0	0	0	0	2	0	1	4	0	2	0	2	0	0	0	5	4	0	1	2	0	0	1	2	0	0	3	0	3	2	1	0	2	1	0	4	1	0	0	2
OTU2197	0	0	0	0	0	0	0	0	1	0	1	0	0	0	0	0	0	0	0	0	0	0	0	0	0	0	0	0	0	0	0	1	0	0	0	0	0	0	0	0	0	0	0	0	0	0	0	0	0
OTU2198	0	0	3	12	13	6	0	4	0	0	0	3	0	0	0	1	0	0	0	0	0	1	0	1	0	0	0	0	0	1	0	0	0	0	0	0	0	0	0	0	0	0	0	0	0	0	0	0	0
OTU2199	0	2	0	5	0	0	0	0	1	0	0	0	0	0	0	1	0	0	0	0	6	0	0	0	1	1	1	0	3	0	0	0	0	0	0	0	0	0	0	1	0	0	0	0	0	1	0	0	0
OTU22	0	0	0	0	0	0	0	0	0	0	0	0	0	0	0	0	0	0	0	0	1	0	0	0	2	0	0	0	0	0	1	1	0	2	0	0	0	0	0	1	0	0	0	0	1	1	0	0	0
OTU220	0	0	0	0	0	0	0	0	0	0	0	0	0	0	0	0	0	0	0	0	0	0	0	0	1	0	0	0	0	0	0	0	0	0	0	0	0	0	0	0	0	0	0	0	0	3	0	46	0
OTU2200	0	0	7	7	5	6	0	1	0	0	0	0	0	0	0	0	0	0	0	0	0	0	0	0	1	0	0	0	0	0	0	0	0	0	0	0	0	0	0	0	0	0	0	0	0	0	0	0	0
OTU2201	0	0	0	0	1	1	0	1	2	0	0	0	0	0	0	0	0	1	0	0	0	0	0	0	0	0	3	0	0	0	0	0	1	0	0	0	0	0	1	0	0	0	0	0	0	0	0	0	0
OTU2202	0	0	0	8	0	0	1	0	0	0	0	0	0	0	0	2	0	0	0	0	0	0	0	0	1	1	2	0	1	0	0	0	0	0	1	0	0	0	0	0	0	0	0	1	0	0	0	0	0
OTU2203	2	0	2	0	1	1	0	0	0	2	0	3	0	0	0	0	0	1	1	0	0	0	0	1	0	0	1	0	2	0	1	2	1	0	0	0	0	0	0	0	1	0	0	0	1	0	0	1	1
OTU2204	1	0	0	0	0	0	0	0	0	3	0	0	0	0	0	0	0	0	0	0	0	0	0	1	0	0	0	0	0	0	0	0	0	0	0	0	3	0	0	0	0	0	0	0	0	0	0	0	0
OTU2205	4	0	0	3	0	0	1	2	0	0	0	0	0	0	0	1	0	0	0	0	0	0	0	0	0	0	0	0	0	0	1	0	0	0	0	0	0	4	0	0	2	0	0	0	0	0	0	0	0
OTU2206	0	0	4	0	7	3	0	3	0	0	3	0	0	0	0	0	0	0	0	0	0	2	0	0	0	0	0	0	0	0	0	0	0	1	0	0	0	0	1	0	0	0	0	0	0	0	0	0	0
OTU2207	0	0	0	0	0	0	0	0	0	0	1	0	0	0	0	0	0	0	0	0	1	0	0	0	0	0	0	0	1	0	3	0	0	0	0	0	0	0	0	0	0	0	0	0	1	0	0	0	0
OTU2208	329	131	85	575	166	125	372	244	90	98	67	73	71	69	26	146	105	39	325	39	174	100	88	147	120	313	207	280	140	143	218	140	190	91	31	265	272	147	83	96	202	403	157	143	192	89	72	129	422
OTU2209	2	1	4	0	0	0	0	0	0	0	0	0	0	0	0	4	0	0	0	0	3	0	0	5	0	1	0	1	0	0	2	0	0	0	0	3	0	0	1	1	1	0	2	0	2	0	2	0	1
OTU221	0	0	0	0	0	0	0	0	0	0	0	0	0	0	0	0	0	0	0	0	0	0	0	0	0	0	0	0	0	0	0	0	0	0	0	0	1	0	0	0	0	0	0	0	0	0	0	0	0
OTU2210	1	0	0	1	0	0	0	0	2	0	0	0	0	0	0	0	0	0	1	0	0	0	0	0	0	0	0	0	0	0	0	0	0	0	0	0	0	0	0	0	0	0	0	0	0	0	0	0	0
OTU2211	0	4	0	3	0	0	0	0	1	0	0	0	0	0	0	0	0	0	0	0	0	0	0	0	0	0	0	0	0	0	0	0	0	0	0	0	0	0	0	0	0	0	0	0	0	0	0	0	0
OTU2212	0	0	0	1	0	0	0	0	0	1	0	0	0	0	0	1	0	0	0	0	0	0	0	0	0	0	0	0	0	0	0	0	0	0	0	0	0	0	0	0	0	2	0	0	0	0	0	0	0
OTU2213	0	0	0	0	0	0	0	0	0	0	0	0	0	0	0	0	0	0	0	0	0	0	0	0	0	0	0	0	0	0	0	0	0	0	0	0	0	0	4	0	0	1	0	0	0	0	0	0	0
OTU2214	0	0	0	0	0	0	0	0	2	0	0	0	0	0	0	0	0	0	0	0	0	0	0	0	0	0	0	0	0	1	0	0	0	0	0	0	0	0	0	0	0	0	0	0	0	0	0	0	0
OTU2215	0	0	0	0	0	0	0	0	0	0	0	0	1	0	0	0	0	0	0	0	0	0	0	0	0	0	0	0	0	0	0	0	0	0	0	0	5	0	0	0	0	0	0	0	0	0	0	0	0
OTU2216	0	0	0	0	0	0	0	0	0	0	0	0	0	0	0	0	0	0	0	0	0	0	0	0	11	0	0	0	2	0	0	0	0	0	1	0	0	0	0	0	0	0	0	0	0	0	0	0	0
OTU2217	3	8	0	0	0	0	0	0	1	0	0	0	0	0	0	0	0	0	0	0	0	1	0	0	0	0	0	0	0	1	0	0	0	0	0	0	0	0	1	0	0	0	0	0	0	1	0	0	0
OTU2218	0	0	0	0	0	0	0	0	0	0	0	0	0	0	0	0	0	0	0	0	1	0	0	0	0	0	0	0	0	0	0	0	0	0	0	0	0	0	0	0	0	0	0	0	1	0	0	0	0
OTU2219	337	21	91	154	241	30	99	61	31	35	36	68	42	27	22	59	32	17	44	17	64	45	17	123	46	156	31	66	25	22	50	36	26	31	7	48	175	50	40	22	27	56	78	52	47	23	13	57	250
OTU222	0	0	0	3	0	1	0	0	0	0	0	0	0	0	0	0	0	0	3	0	0	0	0	0	1	2	2	0	0	0	0	0	0	0	0	0	0	5	0	2	0	0	0	0	0	0	2	0	0
OTU2220	0	0	0	0	0	0	0	0	0	5	0	0	0	0	0	0	0	0	0	0	0	0	0	0	0	0	0	0	0	0	0	0	0	0	0	0	0	0	0	0	0	0	0	0	0	0	0	0	0
OTU2221	1	7	0	0	0	0	0	0	1	0	0	2	0	0	0	0	0	0	0	0	0	0	0	0	0	0	0	0	0	0	0	0	0	0	0	0	0	0	0	0	0	0	0	0	0	0	0	0	0
OTU2222	0	0	0	0	0	0	0	0	0	0	0	0	0	0	0	0	0	0	0	0	0	0	1	1	0	0	0	0	0	0	0	0	0	0	0	0	0	0	0	0	0	0	0	0	0	0	0	0	0
OTU2223	0	0	0	0	0	0	0	0	0	0	0	0	0	0	0	1	0	0	0	0	0	0	0	1	0	0	0	0	0	0	0	0	0	0	0	0	0	0	0	0	0	0	1	0	1	0	0	0	0
OTU2224	6	63	12	13	9	4	16	1	24	2	1	3	5	12	6	16	0	1	6	2	17	5	2	8	6	17	5	15	29	6	2	3	9	18	1	6	21	3	10	7	4	18	3	9	9	4	2	37	54
OTU2225	0	0	0	0	0	0	0	0	0	0	0	0	0	0	0	0	0	0	0	0	0	0	0	0	0	0	0	0	0	0	0	0	0	0	0	0	0	0	0	0	0	0	0	0	0	0	0	0	0
OTU2226	4	0	0	0	0	0	0	0	0	0	0	0	0	0	0	0	0	0	0	0	0	0	0	0	0	0	0	0	0	0	0	0	0	0	0	0	0	0	0	0	0	0	0	0	0	0	0	0	0
OTU2227	0	1	0	0	0	0	0	0	0	0	0	0	0	0	0	0	0	0	0	0	0	0	0	0	0	0	0	0	0	0	0	0	0	0	0	0	0	0	0	0	0	0	0	0	0	0	0	0	0
OTU2228	0	0	0	0	0	0	0	0	0	0	0	0	0	0	0	0	0	0	0	0	0	0	0	0	0	0	0	0	0	0	0	0	0	0	0	0	0	0	0	0	0	0	0	0	0	0	0	0	0
OTU2229	4	0	2	2	0	2	1	1	4	3	1	0	1	0	1	7	2	0	5	1	5	0	0	2	3	1	4	2	8	0	3	0	0	2	0	0	17	2	0	2	2	0	2	0	3	0	2	2	14
OTU223	0	1	0	0	2	0	1	1	3	0	1	0	0	0	0	0	0	0	2	0	0	0	0	1	0	0	4	1	0	0	0	2	1	1	0	0	11	4	3	0	0	1	1	0	2	0	0	1	0
OTU2230	0	1	0	0	0	0	0	0	0	0	0	0	0	0	0	0	0	0	0	0	0	0	0	0	0	0	0	0	0	0	0	0	0	0	0	0	0	0	0	0	0	0	0	0	0	0	0	0	0
OTU2231	0	2	0	0	0	0	0	0	0	0	0	0	0	0	0	0	0	0	0	0	0	0	0	0	0	0	0	0	0	0	0	0	0	0	0	0	0	0	0	0	0	0	0	0	0	0	0	0	0
OTU2232	0	0	0	0	0	0	0	0	0	0	0	0	2	0	0	0	0	0	0	0	0	0	0	0	0	0	0	0	0	0	0	0	0	0	0	0	0	0	0	0	0	0	0	0	0	0	0	0	0
OTU2233	0	1	0	0	0	0	0	0	0	1	0	0	0	0	0	0	0	0	0	0	0	0	0	2	0	3	0	0	0	0	0	0	0	0	0	0	0	0	0	1	0	0	0	0	11	0	0	0	1
OTU2234	1	3	4	14	1	16	10	99	4	21	10	74	5	2	5	9	15	2	229	6	26	43	123	3	4	1	23	72	12	0	28	6	4	11	14	34	80	16	3	2	1	25	12	7	21	2	6	136	5
OTU2235	0	0	0	0	0	0	0	0	0	0	0	0	0	0	0	0	0	0	0	0	0	0	0	0	0	0	0	0	0	0	0	0	0	0	0	0	0	0	0	0	0	0	1	0	0	0	0	0	0
OTU2236	17	1	5	0	60	21	12	3	3	1	0	2	4	2	0	1	0	3	16	0	7	0	2	1	37	0	0	25	0	0	0	0	0	13	7	10	0	0	20	18	17	1	0	0	79	43	4	0	0
OTU2237	0	0	0	0	0	0	0	0	0	0	0	0	0	0	0	0	0	0	0	0	0	0	0	0	0	0	0	0	0	0	0	0	0	0	0	0	0	0	0	0	0	0	0	0	0	0	1	0	0
OTU2238	0	0	0	0	0	0	0	0	0	0	0	0	0	0	0	0	0	0	0	0	0	0	0	0	0	0	0	0	0	0	0	0	0	0	0	0	0	0	0	0	0	0	0	0	0	0	0	0	0
OTU2239	0	0	0	0	0	0	0	0	0	1	0	0	0	0	0	0	0	0	0	0	0	0	0	0	0	0	0	0	0	0	0	0	0	0	0	0	0	0	0	0	0	0	0	0	0	0	0	0	0
OTU224	0	0	0	0	0	0	0	0	0	0	0	0	0	0	0	0	0	0	0	0	2	0	0	4	0	0	0	0	0	0	2	1	0	0	0	2	1	1	0	2	0	0	2	0	0	0	0	0	0
OTU2240	11	12	1	16	123	26	1	9	10	2	1	36	24	0	0	1	2	0	2	3	1	1	61	39	1	0	6	17	6	0	2	0	0	0	4	2	1	1	0	0	0	0	0	27	0	17	0	0	0
OTU2241	0	0	0	0	0	0	0	0	0	0	0	0	0	0	0	0	0	0	0	0	0	0	0	0	0	0	0	0	0	0	0	0	0	0	0	0	0	0	0	0	0	0	0	0	0	0	0	0	0
OTU2242	0	0	0	0	0	0	0	0	0	0	0	0	0	0	0	0	0	0	0	0	0	0	0	0	0	0	0	0	0	0	0	0	0	0	0	0	0	0	0	0	0	0	0	0	0	0	0	0	0
OTU2243	27	9	19	38	43	3	9	7	7	5	2	34	1	5	0	14	2	2	10	3	24	17	5	10	2	7	1	24	7	1	4	0	3	10	9	25	3	1	7	2	1	37	0	5	8	7	7	13	11
OTU2244	125	7	3	4	8	5	43	15	4	1	0	1	3	7	0	18	0	4	16	0	0	0	0	6	2	0	0	3	0	7	0	2	2	1	0	21	0	0	11	0	2	14	0	0	2	0	0	0	2
OTU2245	0	0	0	0	1	0	0	17	3	0	0	1	0	0	0	0	0	0	14	3	0	0	0	0	1	0	0	0	0	0	0	0	0	2	1	0	0	0	0	0	0	1	81	0	6	0	0	1	0
OTU2246	0	2	4	5	2	0	2	9	1	0	0	1	0	2	1	1	2	0	1	1	2	2	0	3	30	2	5	5	6	2	0	1	2	3	1	4	4	1	1	4	2	3	0	2	1	3	1	6	4
OTU2247	41	0	0	0	9	1	0	0	0	0	0	1	0	0	1	2	0	1	1	0	0	0	1	17	1	4	0	1	0	1	1	0	0	0	0	1	1	0	0	0	0	1	1	5	1	0	0	0	1
OTU2248	0	0	2	0	0	48	0	0	0	0	0	0	0	0	0	0	0	1	0	0	0	0	0	0	2	2	0	0	0	2	0	0	0	0	0	0	6	0	0	1	0	0	0	0	0	2	0	0	0
OTU2249	24	0	5	2	4	3	0	2	0	0	0	0	0	0	0	0	0	0	0	0	1	0	1	0	0	0	1	0	0	0	0	0	0	0	0	0	0	0	0	0	0	0	0	0	1	0	0	0	0
OTU225	0	0	0	3	0	0	0	0	0	0	0	0	0	0	0	0	1	0	0	0	0	0	0	1	0	0	0	0	1	0	0	0	0	0	0	0	1	0	2	0	0	0	3	0	0	0	0	1	0
OTU2250	1	15	0	0	0	0	2	0	11	71	0	0	0	0	0	5	0	0	0	1	0	0	0	0	0	0	0	0	0	0	0	2	0	1	0	0	3	0	1	1	0	0	0	1	0	0	0	0	0
OTU2251	0	0	0	1	0	1	0	0	0	0	0	1	0	0	0	0	1	0	0	0	1	0	0	0	0	0	1	2	0	0	1	0	0	0	1	0	0	0	2	0	3	0	0	0	0	0	0	0	0
OTU2252	0	0	0	0	2	1	0	0	3	1	0	0	0	0	0	0	0	0	0	0	0	0	0	0	0	0	0	0	0	0	0	0	0	0	0	0	0	0	0	0	0	0	0	0	0	0	0	0	0
OTU2253	0	0	0	2	0	0	0	0	0	0	0	0	0	0	0	0	0	0	1	0	0	0	0	0	1	0	0	0	0	0	0	0	0	0	0	0	0	0	0	0	0	0	0	0	0	6	0	0	0
OTU2254	0	1	0	2	0	0	0	1	3	0	0	0	0	0	0	0	0	0	0	0	0	0	0	0	0	1	0	0	0	0	2	0	2	0	0	1	0	1	0	1	0	0	0	0	2	1	0	0	2
OTU2255	1	0	2	6	1	0	6	5	3	1	0	0	0	2	0	0	0	2	0	0	0	0	0	0	0	1	6	3	2	0	2	0	2	0	2	2	0	1	1	1	0	2	1	1	0	1	0	1	3
OTU2256	1	0	0	1	0	0	0	2	1	4	0	0	0	0	0	0	0	0	0	1	1	0	0	2	0	0	1	0	0	0	4	0	0	0	0	0	0	0	0	0	0	0	5	0	0	0	0	0	1
OTU2257	0	10	0	0	0	0	0	0	6	0	0	0	1	0	0	0	0	0	0	0	0	0	0	0	0	0	0	0	0	0	0	0	0	0	0	1	0	0	0	0	0	0	0	0	0	0	0	0	0
OTU2258	1	0	0	1	0	0	1	1	0	0	0	0	0	0	0	0	0	0	0	0	0	0	0	0	0	0	0	0	0	0	0	0	0	0	1	0	0	0	0	0	0	0	1	0	1	0	0	0	1
OTU2259	118	28	78	134	24	114	182	90	83	126	32	65	109	34	16	55	64	55	17	35	55	5	50	97	56	360	34	389	39	42	77	51	28	198	36	56	552	103	68	29	22	55	40	148	193	46	33	174	167
OTU226	0	0	0	1	0	0	0	0	0	0	0	0	0	0	0	0	0	0	0	0	0	0	0	0	1	0	0	0	0	0	1	1	1	0	0	0	0	1	0	0	0	0	0	0	0	1	0	0	0
OTU2260	0	0	0	8	1	1	1	4	1	1	4	1	0	1	0	1	1	0	0	2	2	0	3	0	1	1	0	0	1	0	0	0	0	1	0	2	0	0	0	0	0	0	0	0	0	0	0	10	0
OTU2261	0	0	1	2	0	0	0	0	0	0	0	0	0	0	0	0	0	0	1	0	0	2	0	2	0	0	0	0	0	0	0	0	0	0	0	0	0	0	0	0	0	0	0	0	0	0	0	0	4
OTU2262	0	0	0	0	0	0	0	0	0	0	0	0	0	0	0	0	0	0	0	0	0	0	0	0	0	0	0	0	0	0	0	0	0	0	0	0	0	0	0	0	0	0	0	0	0	0	0	0	0
OTU2263	0	6	7	0	1	1	2	1	0	0	0	0	0	0	0	0	0	0	1	1	1	0	1	3	9	27	0	0	3	1	1	0	0	0	3	0	0	0	2	0	0	1	0	3	2	7	0	0	5
OTU2264	0	9	0	0	0	0	0	0	0	0	0	0	0	0	0	0	0	0	0	0	0	0	0	0	0	0	0	0	0	0	0	0	0	0	0	0	0	0	0	0	0	0	0	0	0	0	0	0	0
OTU2265	1	0	0	0	0	0	0	0	0	0	0	0	0	0	0	0	0	0	0	0	0	0	0	0	0	0	0	0	0	0	1	0	0	0	0	0	0	0	0	0	0	0	0	0	0	0	0	0	7
OTU2266	0	5	1	0	0	0	0	0	0	0	0	1	0	0	0	0	0	0	0	0	0	0	0	0	0	0	0	0	0	0	0	0	0	1	0	0	0	0	0	0	0	0	0	0	0	0	0	0	0
OTU2267	6	8	0	0	0	0	0	0	2	0	1	1	0	0	0	0	0	0	0	0	0	0	0	0	0	0	0	0	0	0	0	0	0	0	0	0	0	0	0	0	0	0	0	0	0	0	0	0	0
OTU2268	0	0	0	0	0	0	0	1	0	0	0	5	0	0	0	0	0	0	0	0	0	0	0	0	0	0	0	0	0	0	0	0	0	0	0	0	0	0	0	0	0	0	0	0	0	0	0	0	0
OTU2269	0	4	0	0	0	0	0	4	0	0	0	0	0	0	0	0	0	0	0	0	0	0	0	0	0	0	0	0	0	0	0	0	0	0	0	0	0	0	0	0	0	0	0	0	0	0	0	0	0
OTU227	0	0	0	0	0	1	0	0	0	0	0	0	0	0	0	0	0	0	0	0	0	0	0	0	0	0	0	1	0	0	5	0	0	0	0	0	0	0	0	0	0	0	0	0	0	0	0	0	0
OTU2270	0	0	0	0	0	0	0	0	2	0	0	0	0	0	0	0	0	0	0	0	0	0	0	0	0	0	0	0	0	0	0	0	0	0	0	0	0	0	3	0	0	0	0	0	0	0	0	0	0
OTU2271	2	1	0	0	0	0	0	0	0	0	0	0	0	0	0	0	0	0	0	0	0	0	0	0	0	0	0	0	0	0	0	0	0	0	0	0	0	0	0	0	0	0	0	0	1	0	0	0	0
OTU2272	1	1	0	0	0	0	1	0	0	0	0	0	0	0	0	1	0	0	0	0	0	0	0	1	0	0	1	1	0	0	0	1	0	0	0	1	0	0	0	0	0	1	1	1	0	0	0	0	1
OTU2273	14	0	2	3	25	0	2	0	0	0	1	0	1	1	0	2	0	0	0	0	1	0	1	7	0	1	2	2	0	0	0	0	0	0	0	1	1	0	1	0	0	1	0	1	1	1	0	2	0
OTU2274	0	0	0	0	0	0	2	0	0	0	0	0	0	0	0	0	0	0	0	0	0	0	0	0	0	0	0	0	0	0	0	0	0	0	0	0	0	0	0	0	0	0	0	0	0	0	0	0	0
OTU2275	0	3	0	0	0	0	0	0	0	0	0	0	0	0	0	0	0	0	0	0	0	0	0	0	0	0	0	0	0	0	0	0	0	0	0	0	0	0	0	0	0	0	0	0	0	0	0	0	0
OTU2276	0	0	0	0	0	1	0	0	0	0	0	0	0	0	0	0	0	0	0	0	0	0	0	0	0	0	0	0	0	0	0	0	0	0	0	3	0	0	0	0	0	0	0	0	0	0	0	0	0
OTU2277	0	0	0	0	0	0	0	0	0	0	0	0	0	0	0	0	0	0	0	0	0	0	0	0	0	0	0	0	0	0	0	0	0	0	0	0	0	0	0	0	0	0	0	0	0	0	0	0	0
OTU2278	0	0	0	0	0	0	0	1	6	0	0	0	0	0	0	0	0	0	0	0	0	0	0	0	0	0	0	0	0	0	0	0	0	0	0	0	0	0	0	0	0	0	0	0	0	0	0	0	0
OTU2279	1	1	0	2	0	0	0	0	0	0	0	0	0	0	0	0	0	0	0	0	0	0	0	1	0	0	1	0	10	0	0	0	0	0	0	0	0	0	1	0	0	0	0	0	0	0	0	0	0
OTU228	0	0	0	0	0	0	0	0	0	0	0	0	0	0	0	0	0	0	0	0	0	1	0	0	1	0	0	0	0	0	0	0	0	0	0	1	0	0	0	0	0	0	0	0	0	0	0	0	1
OTU2280	0	1	0	0	0	0	0	0	2	0	0	0	0	0	0	0	0	0	0	0	0	0	0	0	0	0	0	0	0	0	0	0	0	0	0	0	0	0	0	0	0	0	0	0	0	0	0	0	0
OTU2281	5	1	2	6	3	0	8	2	0	0	0	2	0	0	1	8	0	0	0	0	7	0	0	2	2	7	4	0	0	0	6	0	2	2	4	0	4	2	2	0	1	0	5	2	0	0	0	5	6
OTU2282	1	3	4	12	1	7	27	1	0	30	3	2	3	3	0	0	2	4	6	4	3	0	4	2	0	14	5	3	2	7	6	1	0	1	1	0	6	3	1	4	3	0	7	1	13	0	0	2	20
OTU2283	0	1	0	0	0	0	0	0	3	0	0	0	0	0	0	0	0	0	0	0	0	0	0	0	0	0	0	0	0	0	0	0	0	0	0	0	0	0	0	0	0	0	0	0	0	0	0	0	0
OTU2284	0	0	0	0	0	0	0	0	5	0	0	0	0	0	0	0	0	0	0	0	0	0	0	0	0	0	0	0	0	0	0	0	0	0	0	0	0	0	0	0	0	0	0	0	0	0	0	0	0
OTU2285	47	43	148	3	0	14	0	28	21	3	0	0	221	9	0	1	2	7	6	4	10	1	70	44	2	0	5	76	0	5	37	63	28	4	1	11	71	2	0	40	0	1	0	15	793	16	0	12	823
OTU2286	22	1	0	5	5	3	3	1	3	12	1	0	0	3	0	9	2	0	3	1	5	0	1	5	2	3	3	5	2	3	10	2	1	3	1	7	3	2	0	3	3	20	0	7	4	2	0	1	0
OTU2287	0	0	0	2	0	0	0	0	0	0	0	0	0	0	0	0	0	0	0	0	0	0	0	0	0	0	0	0	0	0	0	0	0	0	0	0	0	0	0	0	0	0	0	0	0	0	0	0	0
OTU2288	0	1	0	0	0	0	0	0	0	0	0	0	0	0	0	0	0	0	0	0	0	0	0	0	0	0	0	0	0	0	0	0	0	0	0	0	0	0	0	0	0	0	0	0	0	0	0	0	0
OTU2289	0	0	0	0	0	0	0	0	0	0	0	0	0	0	0	0	0	0	0	0	0	0	0	0	0	0	0	0	0	2	0	0	0	0	0	0	0	0	0	0	0	0	0	0	0	0	0	0	0
OTU229	0	0	0	0	0	0	0	0	0	0	0	0	0	0	0	0	0	0	0	0	0	0	0	0	0	0	0	0	0	0	0	0	0	0	0	0	0	0	0	0	0	0	0	0	0	0	0	0	0
OTU2290	0	1	0	0	0	0	0	0	3	0	0	0	0	0	0	0	0	0	0	0	0	0	0	0	0	0	0	0	0	0	0	0	0	0	0	0	0	0	0	0	0	0	0	0	0	0	0	0	0
OTU2291	0	2	0	0	0	0	0	0	0	0	0	0	0	0	0	0	0	0	0	0	0	0	0	0	0	0	0	0	0	0	0	0	0	0	0	0	0	0	0	0	0	3	0	0	0	0	0	0	0
OTU2292	0	0	0	0	0	0	0	0	0	0	0	0	0	0	0	0	1	0	0	0	0	0	0	0	0	0	0	0	0	0	0	0	0	0	0	0	0	0	0	0	0	0	0	0	0	0	0	0	0
OTU2293	0	0	0	0	0	0	0	0	1	0	0	0	0	0	0	1	0	0	0	0	0	0	0	0	0	0	0	0	0	1	0	0	1	0	0	1	0	0	0	0	0	1	0	0	0	0	0	0	0
OTU2294	0	0	0	0	0	0	0	0	0	0	0	0	0	0	0	2	0	0	0	0	0	0	0	0	0	0	0	0	0	0	0	0	0	0	0	0	0	0	0	0	0	0	0	0	0	0	0	0	0
OTU2295	0	0	0	0	0	0	0	0	0	0	0	0	0	0	0	0	0	0	0	0	0	0	0	0	0	0	0	0	0	0	0	0	0	0	0	0	0	0	0	0	0	0	0	0	0	0	0	0	0
OTU2296	0	1	0	0	0	0	0	0	0	0	0	0	0	0	0	0	0	0	0	0	0	1	0	0	0	0	0	0	0	0	0	0	0	0	0	0	0	0	0	0	0	0	0	0	0	0	0	0	0
OTU2297	0	2	0	0	0	0	0	0	0	0	0	0	0	0	0	0	0	0	0	0	0	0	0	0	0	0	0	0	0	0	0	0	0	0	0	0	0	0	0	0	0	0	0	0	0	0	0	0	0
OTU2298	0	0	0	0	0	0	0	0	0	0	0	0	0	0	0	0	0	0	0	0	0	0	0	0	0	0	0	0	0	0	0	0	0	0	0	0	0	0	0	0	0	0	0	0	0	0	0	0	0
OTU2299	0	0	0	2	0	0	0	0	0	0	0	0	0	0	0	0	0	0	0	0	1	0	0	0	0	0	0	0	0	0	0	0	0	0	0	0	0	0	0	0	0	0	0	0	0	0	0	0	0
OTU23	2	0	0	0	0	0	0	0	0	0	0	0	0	0	0	0	0	0	0	0	0	0	0	1	0	0	0	0	0	1	0	0	0	0	0	0	0	0	0	0	0	0	0	0	0	0	0	0	0
OTU230	2	0	0	2	0	1	1	0	3	0	0	0	0	0	1	1	0	0	1	0	1	1	1	0	0	2	0	0	0	0	1	1	0	3	0	4	1	0	1	0	0	2	3	0	0	1	0	0	0
OTU2300	0	2	0	0	0	0	0	0	0	0	0	0	0	0	0	0	0	0	0	0	0	0	0	0	0	0	0	0	0	0	0	0	0	0	0	0	0	0	0	0	0	0	0	0	0	0	0	0	0
OTU2301	0	0	0	0	0	0	0	0	0	0	0	0	0	0	0	0	0	0	0	0	0	0	0	0	0	0	0	0	0	0	0	0	0	0	0	0	0	0	0	0	0	0	0	0	0	0	0	0	0
OTU2302	0	0	2	0	0	0	0	0	0	0	0	0	0	0	0	0	0	0	0	0	0	0	0	0	0	0	0	0	0	0	0	0	0	0	0	0	0	0	0	0	0	0	0	0	0	0	0	0	0
OTU2303	0	3	0	0	0	0	0	0	0	0	0	0	0	0	0	1	0	0	0	0	0	0	0	0	0	0	0	0	0	0	0	0	0	0	0	0	0	0	0	0	0	0	0	0	0	0	0	0	0
OTU2304	0	0	0	2	0	0	0	0	0	0	0	0	0	0	0	0	0	0	0	0	0	0	0	0	0	0	0	0	0	0	0	0	0	0	0	0	0	0	0	0	0	0	0	0	0	0	0	0	0
OTU2305	0	0	0	0	0	0	0	0	0	0	0	0	0	0	0	0	0	0	0	0	1	0	0	0	0	0	0	0	0	0	0	0	0	0	0	0	0	0	0	0	0	0	0	0	0	0	0	0	0
OTU2306	1	0	0	0	0	0	0	0	0	0	0	0	0	0	0	0	0	0	0	0	0	0	0	0	0	0	0	0	0	0	0	0	0	0	0	0	0	0	0	0	0	0	0	0	0	0	0	0	0
OTU2307	0	0	0	0	0	0	0	0	0	0	0	0	0	0	0	0	0	0	0	0	0	0	0	0	0	0	0	0	0	0	0	0	0	0	0	0	0	0	0	0	0	0	0	0	0	0	0	0	0
OTU2308	0	4	0	2	0	0	0	0	0	0	0	0	0	0	0	0	0	0	0	0	0	0	0	0	0	0	0	0	0	0	0	2	0	0	0	0	0	0	0	0	0	0	0	0	0	0	0	0	0
OTU2309	0	0	0	0	0	0	0	0	0	0	0	0	0	0	0	0	0	0	0	0	0	0	0	0	0	0	0	0	0	0	1	0	0	0	0	0	0	0	0	0	0	0	0	0	0	0	0	0	0
OTU231	0	0	2	2	0	0	0	0	0	0	1	0	0	0	0	0	0	0	0	0	0	0	0	0	0	1	1	0	0	0	0	0	0	0	0	1	4	0	0	0	0	0	0	0	0	0	0	0	1
OTU2310	0	0	0	0	0	0	0	0	0	0	0	0	0	0	0	0	0	0	0	0	0	0	0	0	0	0	0	0	0	0	0	0	0	0	0	0	0	0	0	0	0	0	0	0	0	0	0	0	0
OTU2311	1	0	0	0	0	0	0	0	0	0	0	0	0	0	0	0	0	0	0	0	0	0	0	0	0	0	0	0	0	0	0	0	0	0	0	0	0	0	0	0	0	0	0	0	0	0	0	0	0
OTU2312	0	0	0	0	0	0	0	0	0	0	0	0	0	0	0	0	0	0	0	0	0	0	0	0	0	0	0	0	0	0	0	0	0	0	0	0	0	0	0	0	0	0	0	0	0	0	0	1	0
OTU2313	0	0	0	0	0	0	0	0	0	0	0	0	0	0	0	0	0	0	0	0	0	0	0	0	0	0	0	0	0	0	0	0	0	0	0	0	0	0	0	0	0	0	0	0	0	0	0	0	0
OTU2314	1	0	0	0	0	0	0	2	0	0	0	0	0	0	0	0	0	0	0	0	0	0	0	0	0	0	0	0	0	0	0	0	0	0	0	0	0	0	0	0	0	0	0	0	0	0	0	0	0
OTU2315	0	1	0	0	0	0	0	1	0	0	0	0	0	0	0	0	0	0	0	0	0	0	0	0	0	0	0	0	0	0	0	0	0	0	0	0	0	0	0	0	0	0	0	0	0	0	0	0	0
OTU2316	2	24	0	41	0	0	0	0	13	0	0	3	0	0	0	0	0	0	0	0	0	0	0	0	0	0	0	0	0	0	0	0	0	0	0	0	0	0	0	0	0	0	0	0	0	0	0	0	0
OTU2317	0	2	0	0	0	0	0	0	0	0	0	0	0	0	0	1	0	0	0	0	0	0	0	0	0	0	0	0	0	0	0	0	0	0	0	0	0	0	0	0	0	0	0	0	0	0	0	0	0
OTU2318	0	2	0	0	0	0	0	0	0	0	0	0	0	0	0	0	0	0	0	0	0	0	0	0	0	0	0	0	0	0	0	0	0	0	0	0	0	0	0	0	0	0	0	0	0	0	0	0	0
OTU2319	0	2	0	0	0	0	0	0	0	0	0	0	0	0	0	0	0	0	0	0	0	0	0	0	0	0	0	0	0	0	0	0	0	0	0	0	0	0	0	0	0	0	0	0	0	0	0	0	0
OTU232	2	0	0	0	0	0	0	0	0	0	0	0	0	0	0	0	0	0	0	0	0	0	0	0	0	3	0	0	0	0	1	0	0	0	0	1	0	0	0	0	0	0	0	0	1	0	0	0	0
OTU2320	0	0	0	0	0	0	0	0	0	0	0	0	0	0	0	1	0	0	0	0	0	0	0	0	0	0	0	1	0	0	0	0	0	0	0	0	0	0	0	0	0	0	0	0	0	0	0	0	1
OTU2321	1	0	0	0	0	0	0	0	2	0	0	0	0	0	0	0	0	0	0	0	0	0	0	0	0	0	0	0	0	0	0	0	0	0	0	0	0	0	0	0	0	0	0	0	0	0	0	0	0
OTU2322	0	0	0	0	0	0	0	0	0	0	0	0	0	0	0	0	0	0	0	0	0	0	0	0	0	0	0	0	0	0	0	0	0	0	0	2	0	0	0	0	0	0	0	0	0	0	0	0	0
OTU2323	0	1	0	0	0	0	0	0	0	0	0	0	0	0	0	0	0	0	0	0	0	0	0	0	0	0	0	0	0	0	0	0	0	0	0	0	0	0	0	0	0	0	0	0	0	0	0	0	0
OTU2324	0	0	0	0	0	0	0	0	0	0	0	0	0	0	0	0	0	0	0	0	0	0	0	0	0	0	0	0	0	0	0	0	0	0	0	0	0	0	0	0	0	0	0	0	0	0	0	0	1
OTU2325	0	0	0	0	0	0	0	0	0	0	0	0	0	0	0	0	0	0	0	0	0	0	0	0	0	0	0	0	0	0	0	0	0	0	0	0	0	0	0	0	0	0	0	0	0	0	0	0	0
OTU2326	1	0	0	0	0	0	0	0	2	0	0	0	0	0	0	0	0	0	0	0	0	0	0	0	0	0	0	0	0	0	0	0	0	0	0	0	0	0	0	0	0	0	0	0	0	0	0	0	0
OTU2327	0	0	0	0	0	0	0	0	0	0	0	0	0	0	0	0	0	0	0	0	0	0	0	0	0	0	0	0	0	0	0	0	0	0	0	0	0	0	0	0	0	0	0	0	0	0	0	0	0
OTU2328	0	0	0	0	0	0	0	0	0	0	0	0	0	0	0	0	0	0	0	0	0	0	0	0	0	0	0	0	0	0	0	0	0	0	0	0	0	0	0	0	0	0	0	0	0	0	0	0	0
OTU2329	0	0	0	0	0	0	0	0	0	0	0	0	0	0	0	0	0	0	0	0	0	0	0	0	0	0	0	0	0	0	0	0	0	0	0	0	0	0	0	0	0	0	0	0	0	0	0	0	0
OTU233	0	0	0	0	0	0	0	1	0	0	0	0	2	0	0	0	0	0	0	0	0	0	0	0	0	0	0	0	0	0	0	0	0	0	0	0	0	1	0	0	0	0	2	0	0	0	0	0	0
OTU2330	0	1	0	0	0	0	0	0	0	0	0	0	0	0	0	0	0	0	0	0	0	0	0	0	0	0	0	0	1	0	0	0	0	0	0	0	0	0	0	0	0	0	0	0	0	0	0	0	0
OTU2331	0	0	0	0	0	0	0	0	0	0	0	0	0	0	0	0	0	0	0	0	0	0	0	0	0	0	0	0	0	0	0	0	0	0	0	0	0	0	0	0	0	0	0	0	0	0	0	0	0
OTU2332	0	2	0	0	0	0	0	0	0	0	0	0	0	0	0	0	0	0	0	0	0	0	0	0	0	0	0	0	0	0	0	0	0	0	0	0	0	0	0	0	0	0	0	0	0	0	0	0	0
OTU2333	0	0	0	0	0	0	0	0	0	0	2	0	0	0	0	0	0	0	0	0	0	0	0	0	0	0	0	0	0	0	0	0	0	1	0	0	0	0	0	0	0	0	0	0	0	0	0	0	0
OTU2334	0	0	0	0	0	0	0	0	0	0	0	0	0	0	0	0	0	0	0	0	0	0	0	0	0	0	0	0	0	0	0	0	0	0	0	0	0	0	0	0	0	0	0	0	0	0	0	0	0
OTU2335	2	5	17	8	0	0	168	2	11	18	3	0	3	16	1	18	0	0	1	2	12	0	0	0	2	10	15	14	4	0	1	1	0	1	2	1	4	2	3	0	2	1	28	14	0	2	3	11	32
OTU2336	20	0	2	0	6	4	11	9	2	4	0	1	1	0	0	0	1	1	2	0	8	1	1	3	0	9	0	6	1	1	8	2	2	1	1	0	3	0	3	1	1	12	2	5	7	0	1	10	4
OTU2337	6	0	0	0	0	0	0	0	1	0	0	0	0	0	0	0	0	0	0	0	0	0	0	0	1	3	1	0	0	0	0	0	0	2	0	3	0	0	0	0	0	3	0	0	0	4	0	0	0
OTU2338	8	7	2	2	12	0	0	0	4	0	0	0	0	1	0	0	1	0	0	1	0	1	0	6	1	0	0	0	0	0	2	0	0	0	0	0	0	0	1	0	0	5	1	1	0	0	0	0	1
OTU2339	0	3	1	10	0	0	4	3	5	7	2	1	4	0	0	2	0	1	2	0	2	1	1	0	2	5	5	2	3	0	2	3	0	3	3	9	5	3	6	0	3	6	3	3	1	2	0	2	7
OTU234	0	0	0	0	0	1	0	0	0	1	0	0	0	0	0	0	0	0	0	0	0	0	0	3	1	0	0	0	1	0	0	0	0	0	0	0	2	0	1	0	0	1	1	1	0	0	0	0	0
OTU2340	0	0	1	5	0	1	1	1	1	3	0	1	0	1	0	1	1	2	1	0	4	0	0	0	0	1	0	9	0	0	0	0	0	0	0	2	5	1	0	0	0	0	0	8	2	0	0	0	10
OTU2341	5	6	3	0	2	0	0	8	4	0	0	1	0	0	0	0	1	0	0	0	2	0	0	0	0	0	4	1	0	1	0	0	2	2	0	0	0	0	0	0	0	1	0	2	1	1	0	0	3
OTU2342	0	5	0	8	0	1	9	0	0	1	0	0	0	0	0	3	0	0	0	0	0	4	2	1	0	3	1	1	5	0	2	0	2	0	0	3	7	4	3	5	1	4	8	2	2	0	1	0	12
OTU2343	1	4	0	0	0	1	0	0	4	0	1	0	0	0	0	0	0	0	2	0	0	0	0	6	0	0	0	0	1	0	0	0	0	0	1	0	0	4	3	0	0	0	0	1	0	0	0	0	0
OTU2344	4	0	0	0	1	0	0	0	1	0	0	0	0	0	1	1	0	0	0	0	0	0	0	0	0	1	0	0	0	1	0	0	0	0	0	0	0	1	0	0	0	0	1	0	0	0	0	1	0
OTU2345	6	0	0	0	8	0	0	0	0	0	0	0	0	0	0	0	0	0	0	0	0	3	0	4	0	0	0	0	0	0	0	0	1	2	0	0	0	3	0	0	0	0	0	0	0	0	0	0	0
OTU2346	0	2	0	0	0	0	0	0	7	4	2	0	3	0	0	1	0	0	0	0	0	0	0	0	0	1	1	2	0	0	1	1	0	0	0	1	0	0	0	0	0	2	0	0	0	0	0	0	0
OTU2347	0	5	7	0	0	0	0	0	0	0	0	0	0	2	0	0	0	0	0	0	0	0	0	0	0	0	0	0	0	0	1	0	0	0	0	1	0	0	0	0	0	0	0	0	0	0	0	0	0
OTU2348	0	0	0	0	0	0	0	0	0	0	0	0	0	0	0	2	0	0	0	0	1	0	0	0	0	0	0	0	0	0	0	3	0	0	0	0	0	0	0	0	0	0	0	0	0	0	0	1	0
OTU2349	0	5	0	3	0	0	0	0	2	0	0	0	0	0	0	0	0	0	0	0	0	0	0	0	0	0	0	0	0	0	0	0	0	0	0	0	0	0	0	0	0	0	0	0	1	0	0	0	0
OTU235	0	0	0	4	0	0	0	0	0	0	0	0	0	0	0	0	0	0	1	0	0	0	0	0	0	0	1	0	0	0	0	0	0	0	0	0	0	0	0	0	0	0	0	0	0	0	0	0	0
OTU2350	0	0	1	3	0	0	0	4	0	0	0	0	0	0	0	0	0	0	1	0	0	0	0	0	0	2	0	0	1	0	0	1	1	0	0	1	0	0	0	0	1	0	0	0	0	1	1	0	0
OTU2351	0	0	0	0	0	0	0	0	0	0	0	0	0	0	0	1	0	0	1	0	0	0	1	0	0	0	0	0	0	0	0	0	0	0	0	2	0	2	0	0	0	3	0	0	0	0	0	0	0
OTU2352	0	0	0	0	0	0	0	0	0	0	0	0	0	0	0	0	0	0	0	0	0	0	0	0	0	0	0	0	0	0	0	0	0	0	0	0	0	0	0	0	0	0	0	0	0	0	0	0	0
OTU2353	0	1	2	0	0	0	0	0	0	0	0	0	0	0	0	0	0	0	0	0	0	0	0	0	0	0	0	0	0	0	0	0	0	0	0	0	0	0	0	0	0	0	0	0	0	1	0	0	0
OTU2354	1	2	0	0	0	0	0	1	1	0	0	0	0	0	0	2	0	0	0	0	1	0	0	0	0	0	0	0	0	0	1	0	1	0	1	0	0	0	1	0	0	1	0	0	0	1	0	0	0
OTU2355	0	0	1	0	0	1	0	0	0	0	0	0	0	0	0	0	0	0	0	0	0	0	0	0	0	0	0	0	0	0	0	0	0	0	0	0	0	0	0	1	0	0	0	0	0	0	0	0	0
OTU2356	0	0	0	0	0	0	0	0	0	0	0	0	0	0	0	0	0	0	0	0	0	0	0	0	0	0	0	1	0	0	0	0	0	0	0	0	0	0	0	1	0	0	0	0	0	0	0	0	2
OTU2357	1	0	0	0	0	0	0	0	4	0	0	0	0	0	0	0	0	0	0	0	0	0	0	0	0	0	0	0	0	0	0	0	0	0	0	0	0	0	0	0	0	0	0	0	0	0	0	0	0
OTU2358	0	3	0	0	0	0	0	0	1	0	0	0	0	0	0	0	0	0	0	0	0	0	0	0	0	0	0	0	0	0	0	0	0	0	0	0	0	0	0	0	0	0	0	0	0	0	0	0	0
OTU2359	0	0	0	0	0	0	0	0	0	0	0	0	0	0	0	0	0	0	0	0	0	0	0	0	0	0	0	0	0	1	0	0	0	1	0	0	0	0	0	0	0	0	0	0	0	0	0	0	0
OTU236	0	0	0	0	0	0	0	0	0	0	0	0	0	0	0	0	0	0	0	0	0	0	0	0	0	0	0	0	0	0	0	0	0	0	0	0	0	0	0	0	0	0	0	1	0	0	0	0	0
OTU2360	30	1	5	2	2	3	9	3	2	6	0	1	2	1	0	6	2	0	0	0	6	1	0	5	6	3	1	8	3	0	6	5	1	2	0	5	11	2	3	3	1	8	10	0	2	0	6	7	5
OTU2361	2	1	2	0	3	0	0	0	0	0	0	0	0	0	0	0	0	1	0	0	0	0	0	4	0	0	0	0	1	0	0	0	0	0	0	0	0	0	1	0	0	0	2	1	0	0	0	0	1
OTU2362	0	1	0	0	0	0	0	0	1	0	0	0	1	0	0	0	0	0	0	0	0	0	0	0	0	0	0	0	0	0	0	0	0	0	0	0	0	0	0	0	0	0	0	0	0	0	0	0	0
OTU2363	0	2	0	0	0	0	0	0	0	0	0	0	0	0	0	0	0	0	0	0	0	0	0	0	0	0	0	0	0	0	0	0	0	0	0	0	0	0	0	0	0	0	0	0	0	0	0	0	0
OTU2364	0	3	0	0	0	0	0	0	0	0	0	0	0	0	0	0	0	0	0	0	0	0	0	0	0	0	0	0	0	0	0	0	0	0	0	0	0	0	0	0	0	0	0	0	0	0	0	0	0
OTU2365	0	1	0	0	0	0	0	1	0	0	0	0	0	0	0	0	0	0	0	0	0	0	0	0	0	0	0	0	0	0	0	0	0	0	0	0	0	0	0	0	0	0	0	0	0	0	0	0	0
OTU2366	2121	30	91	192	3588	43	204	66	69	61	53	60	74	39	25	170	54	34	60	40	124	99	49	873	169	213	57	128	62	29	108	70	47	79	28	100	202	51	67	42	76	191	107	127	106	50	36	339	140
OTU2367	14	8	1	18	21	0	7	3	1	0	0	0	0	0	0	0	0	1	0	0	4	2	2	4	0	7	1	27	0	0	2	0	0	0	3	0	17	1	0	2	5	0	0	2	10	0	1	1	5
OTU2368	1	0	0	0	0	0	0	0	0	0	0	0	0	0	0	0	0	0	0	0	0	0	0	0	0	0	0	0	0	0	0	0	0	0	0	0	0	0	0	0	0	0	0	0	0	0	0	0	0
OTU2369	2	3	0	0	0	0	0	1	3	0	0	0	0	0	0	0	0	0	0	0	0	0	0	0	0	0	0	0	0	0	0	0	0	0	0	0	0	0	0	0	0	0	0	0	0	0	0	0	0
OTU237	0	1	2	1	0	3	0	1	2	0	1	0	1	0	0	0	0	0	2	1	0	2	2	0	3	2	12	3	1	3	8	0	1	0	0	0	7	7	1	3	2	7	7	4	0	1	5	0	8
OTU2370	0	0	0	0	0	0	0	0	0	0	0	0	0	0	0	0	0	0	0	0	0	0	0	0	0	0	0	0	0	0	0	0	0	0	0	0	1	0	0	0	0	0	0	0	0	0	0	0	0
OTU2371	0	0	0	0	0	0	0	0	0	0	0	0	0	0	0	0	0	0	0	0	0	0	0	0	0	0	0	0	0	0	0	0	0	0	0	0	0	0	0	0	0	0	0	0	0	0	0	0	0
OTU2372	0	2	0	0	0	0	0	0	3	0	0	0	0	0	0	0	0	0	0	0	0	0	0	0	0	0	0	0	0	0	0	0	0	0	0	0	0	0	0	0	0	0	0	0	0	0	0	0	0
OTU2373	0	0	0	0	0	0	0	0	0	0	0	0	0	0	0	0	0	0	0	0	0	0	0	0	0	0	0	0	0	0	0	0	0	0	0	0	0	0	0	0	0	0	0	0	0	0	0	0	0
OTU2374	0	0	0	0	0	0	0	0	0	0	0	0	0	0	0	0	0	0	0	0	0	0	0	0	0	0	0	0	0	0	0	0	0	0	0	0	0	0	0	0	0	0	0	0	0	0	0	0	0
OTU2375	0	0	0	0	0	1	0	0	3	0	0	0	0	0	0	0	0	0	0	0	0	0	0	0	0	0	0	0	0	0	0	0	0	0	0	0	0	0	0	0	0	0	0	0	0	0	0	0	0
OTU2376	0	0	0	0	0	0	7	1	0	0	0	0	0	0	0	0	0	0	0	0	0	0	0	0	0	0	0	0	0	0	0	0	0	0	0	0	0	0	0	0	0	0	0	0	0	0	0	0	0
OTU2377	0	0	0	0	0	0	0	0	0	0	0	0	0	0	0	0	0	0	0	0	0	0	0	0	0	0	0	0	0	0	0	0	0	0	0	0	0	0	0	0	0	0	0	0	0	0	0	0	0
OTU2378	0	0	0	0	0	0	0	0	0	0	0	0	0	0	0	0	0	0	0	0	0	0	0	0	0	1	0	0	0	0	0	0	0	0	0	0	0	0	0	0	0	0	0	0	0	0	0	0	0
OTU2379	0	0	0	3	0	0	3	1	0	0	0	0	0	0	0	0	0	0	0	0	0	2	1	0	3	2	0	0	0	41	0	0	0	12	0	0	3	1	1	0	0	0	0	0	0	0	7	0	3
OTU238	0	1	0	0	7	0	2	0	1	0	0	0	0	0	0	0	0	0	0	0	0	2	1	3	2	0	2	3	0	0	0	0	0	0	0	0	1	1	0	0	2	2	5	0	0	0	2	0	2
OTU2380	0	1	0	0	0	0	0	0	0	0	0	0	0	0	0	0	0	0	0	0	0	0	0	0	0	0	0	0	0	0	0	0	0	0	0	0	0	0	0	0	1	0	0	0	0	0	0	0	0
OTU2381	0	0	0	0	0	0	0	0	0	1	0	0	0	0	0	0	0	0	0	0	0	0	0	0	0	0	0	0	0	0	0	0	0	0	0	0	0	0	0	0	0	0	0	0	0	0	0	0	0
OTU2382	1	1	0	0	0	0	0	0	1	0	0	0	0	0	0	0	0	0	0	0	0	0	0	0	0	0	0	0	0	0	0	0	0	0	0	0	0	0	0	0	0	0	0	0	0	0	0	0	0
OTU2383	0	0	0	0	0	0	0	0	0	0	0	0	0	0	0	0	0	0	0	0	0	0	0	0	0	0	0	0	0	0	0	0	0	0	0	0	0	0	0	0	0	0	0	0	0	0	0	0	0
OTU2384	0	0	0	1	0	0	0	0	0	0	0	0	0	0	0	0	0	0	0	0	0	0	0	0	0	0	0	0	0	0	0	0	0	0	0	0	0	0	0	0	0	0	0	0	0	0	0	0	0
OTU2385	0	0	0	0	0	0	0	0	0	0	0	0	0	0	0	0	0	0	0	0	0	0	0	0	0	0	0	0	0	0	0	0	0	0	0	0	0	0	0	0	0	0	0	0	0	0	0	0	0
OTU2386	0	1	0	0	0	0	2	0	0	0	0	0	0	0	0	0	0	0	0	0	0	0	0	0	0	0	0	0	0	0	0	0	0	0	0	0	0	0	0	0	0	0	0	0	0	0	0	0	0
OTU2387	0	3	0	0	0	0	0	0	0	0	0	0	0	0	0	0	0	0	0	0	0	0	0	0	0	0	0	0	0	0	0	0	0	0	0	0	0	0	0	0	0	0	0	0	0	0	0	0	0
OTU2388	0	2	0	0	0	0	0	0	0	0	0	0	0	0	0	0	0	0	0	0	0	0	0	0	0	0	0	0	0	0	0	0	0	0	0	0	0	0	0	0	0	0	0	0	0	0	0	0	0
OTU2389	0	0	0	0	0	0	0	0	2	0	0	0	0	0	0	0	0	0	0	0	0	0	0	0	0	0	0	0	0	0	0	0	0	0	0	0	0	0	0	0	0	0	0	0	0	0	0	0	0
OTU239	0	0	1	3	1	0	2	3	0	0	0	2	0	0	0	0	0	0	0	0	0	0	1	0	0	0	0	0	1	0	3	0	1	0	0	0	1	0	1	0	2	0	0	0	1	0	0	0	0
OTU2390	16	1	0	176	0	4	3	0	0	30	2	3	1	4	3	0	2	2	21	0	7	0	4	9	4	31	4	2	2	5	39	2	2	12	0	21	17	9	5	4	9	49	2	0	16	1	45	3	2
OTU2391	0	0	0	0	0	0	0	0	5	0	0	0	0	0	0	0	0	0	0	0	0	0	0	2	0	0	0	0	0	0	0	0	0	0	0	0	0	0	0	0	0	0	0	0	0	0	0	0	0
OTU2392	0	0	0	0	0	0	0	0	0	0	0	0	0	0	0	0	0	0	0	0	0	0	0	0	0	0	0	0	0	0	0	0	0	0	0	0	0	0	0	0	0	0	0	0	0	0	0	0	0
OTU2393	0	0	0	0	0	0	0	0	0	0	0	0	0	0	0	0	0	0	0	0	0	0	0	0	0	0	0	0	0	0	0	0	0	0	0	0	0	0	0	0	0	0	0	0	0	0	0	0	0
OTU2394	0	0	0	0	0	0	0	0	0	1	0	0	0	0	0	2	0	0	0	0	0	0	0	0	0	0	0	0	0	0	0	0	0	0	0	0	0	0	0	0	0	0	0	0	0	0	0	0	0
OTU2395	0	0	0	0	0	0	0	0	0	0	0	0	0	0	0	0	0	0	0	0	0	0	0	0	0	0	0	0	0	0	0	0	0	0	0	0	0	0	0	0	0	0	0	0	0	0	0	0	0
OTU2396	0	0	0	0	0	0	0	0	0	0	0	0	0	0	0	0	0	0	0	0	0	0	0	0	0	0	0	1	0	0	0	0	0	0	1	0	0	0	0	0	0	0	0	0	0	0	0	0	1
OTU2397	0	0	0	0	1	0	0	0	1	0	0	0	0	0	0	0	0	0	0	0	0	0	0	1	0	0	0	0	0	0	0	0	0	0	0	0	0	0	0	0	0	0	0	0	0	0	0	0	0
OTU2398	0	0	0	0	0	0	0	0	0	0	0	0	0	0	0	0	0	0	0	0	0	0	0	0	0	0	0	0	0	0	0	0	0	0	0	0	0	0	0	0	0	0	0	0	0	0	0	0	0
OTU2399	0	0	0	0	0	0	0	0	0	0	0	0	0	0	0	0	0	0	0	0	0	0	0	0	0	0	0	0	0	0	0	0	0	0	0	0	0	0	0	0	0	0	0	0	0	0	0	0	0
OTU24	2	2	11	0	0	0	4	3	3	0	2	0	1	1	0	0	0	0	0	2	1	2	2	0	3	4	0	3	2	5	1	6	0	1	1	3	9	2	4	0	1	4	0	0	2	0	0	1	1
OTU240	5	0	0	0	0	0	0	0	0	0	0	0	0	0	0	0	0	0	0	0	0	0	0	0	0	0	0	0	0	0	0	0	0	0	0	0	0	0	0	0	0	0	0	0	0	0	0	0	0
OTU2400	0	0	0	0	0	0	0	0	0	0	0	0	0	0	0	0	0	0	0	0	0	0	0	0	0	0	0	0	0	0	0	0	0	0	0	0	0	0	0	0	0	0	0	0	0	0	0	0	0
OTU2401	0	0	0	0	0	0	0	0	0	0	0	0	0	0	0	0	0	0	0	0	0	0	0	0	0	0	0	0	0	0	0	0	0	0	0	0	0	0	0	0	0	0	0	0	0	0	0	0	0
OTU2402	0	0	0	0	0	0	0	0	0	0	0	0	0	0	0	0	0	0	0	0	0	0	0	0	0	0	0	0	0	0	0	0	0	0	0	0	0	0	0	0	0	0	0	0	0	0	0	0	0
OTU2403	0	0	0	0	0	0	0	0	0	0	0	0	0	0	0	0	0	0	0	0	0	0	0	0	0	0	0	0	0	0	0	0	0	0	0	0	0	0	0	0	0	0	0	0	0	0	0	0	0
OTU2404	32	10	21	81	18	12	47	36	32	19	21	13	9	14	6	53	12	14	24	5	74	26	9	27	24	51	25	58	24	18	32	40	23	21	5	16	44	17	22	11	9	47	40	17	67	21	9	100	59
OTU2405	0	4	0	0	0	0	0	0	0	0	1	0	2	2	0	1	9	1	0	0	0	0	0	8	0	0	0	0	0	1	10	2	2	0	0	6	56	0	0	4	0	0	0	1	0	0	1	3	0
OTU2406	0	0	0	0	0	0	50	14	0	1	0	0	0	0	0	0	0	0	0	0	3	0	0	0	0	4	0	1	0	2	0	0	0	0	0	0	0	3	0	0	0	1	3	0	0	0	0	0	16
OTU2407	0	3	0	3	9	2	1	0	27	0	0	0	3	0	0	0	0	0	1	0	0	1	1	1	0	0	0	1	0	0	0	0	0	0	0	0	0	0	0	2	5	0	2	0	0	0	0	1	0
OTU2408	75	1	4	7	41	4	6	5	4	0	1	2	2	1	0	7	4	0	5	2	7	11	3	36	5	10	1	11	2	2	4	9	1	6	1	5	8	11	3	3	0	5	13	8	4	3	0	9	10
OTU2409	8	24	15	54	5	14	48	11	16	10	5	6	7	10	3	72	10	5	20	1	20	7	16	16	18	97	43	35	31	4	24	23	9	17	5	24	34	7	34	6	6	55	33	21	20	12	8	21	91
OTU241	1	0	0	0	0	0	0	0	0	0	0	0	0	0	0	0	0	0	1	0	0	0	0	0	0	0	0	0	0	0	0	0	0	0	0	0	0	0	0	0	0	0	0	0	0	0	0	0	0
OTU2410	4	4	1	1	0	0	5	1	7	1	0	1	0	0	1	1	0	0	2	1	3	1	0	0	0	0	3	0	0	0	0	2	2	0	0	4	3	0	0	1	1	1	1	4	2	0	1	1	4
OTU2411	0	1	0	1	0	1	0	0	3	0	0	0	0	0	0	0	0	0	1	0	0	1	0	0	1	0	0	0	0	0	0	0	0	5	17	0	3	0	0	0	0	0	0	1	18	0	1	4	0
OTU2412	1	5	0	6	1	0	0	2	0	0	0	0	0	0	2	1	0	2	0	0	5	0	0	0	0	0	0	0	1	1	0	0	0	0	0	2	1	0	6	0	0	1	0	2	1	2	0	0	2
OTU2413	3	5	0	0	0	2	0	1	4	0	0	0	0	1	0	1	0	0	0	1	0	0	1	0	0	2	2	0	0	0	3	2	0	0	1	0	1	2	0	2	0	2	1	0	0	0	0	0	0
OTU2414	0	0	0	2	0	0	2	0	0	0	0	0	0	0	0	0	0	1	0	0	1	0	0	1	1	0	0	0	0	0	2	0	2	0	1	0	0	0	0	0	0	3	0	0	0	0	0	1	0
OTU2415	0	0	0	0	0	0	1	0	0	0	0	0	1	0	0	0	0	0	0	0	1	0	0	0	0	0	0	0	0	0	0	0	0	0	0	0	0	0	1	0	0	0	31	0	0	0	0	4	0
OTU2416	2	0	0	2	3	0	0	2	0	0	0	0	0	0	0	0	0	0	0	0	0	0	0	0	0	1	0	0	0	0	0	0	0	0	0	0	0	0	1	0	0	0	0	0	0	0	0	0	0
OTU2417	0	0	0	0	0	0	0	0	0	0	0	0	0	0	0	0	0	0	0	0	0	0	0	0	0	0	0	0	0	0	0	0	0	0	0	0	0	0	0	0	0	0	0	0	0	0	0	0	0
OTU2418	2	0	0	0	0	0	0	1	0	0	0	0	0	0	0	0	0	0	0	0	0	0	0	1	1	0	0	0	0	0	4	1	0	0	0	0	0	0	0	0	0	0	0	0	0	0	0	0	0
OTU2419	0	2	1	0	0	0	4	0	7	0	0	0	0	0	0	0	0	1	0	0	0	0	0	0	0	0	0	0	0	0	0	0	0	0	0	0	0	0	0	0	0	0	0	0	0	0	0	0	0
OTU242	0	0	0	0	1	0	0	0	0	0	1	0	0	1	0	0	0	0	0	1	0	2	0	0	0	0	0	0	0	0	0	1	0	0	0	0	1	0	0	1	0	0	0	2	0	0	0	1	0
OTU2420	0	4	0	0	0	0	0	0	0	0	0	0	0	0	0	0	0	0	0	0	0	0	0	0	0	0	0	0	0	0	0	0	0	0	0	0	0	0	0	0	0	0	0	0	0	0	0	0	0
OTU2421	0	4	0	0	0	0	0	0	2	0	0	0	0	0	0	0	0	0	0	0	0	0	0	0	0	0	0	0	0	0	0	0	0	0	0	0	0	0	0	0	0	0	0	0	0	0	0	0	0
OTU2422	0	0	0	0	0	0	0	0	0	0	0	0	0	0	0	0	0	0	0	0	0	0	0	0	0	0	0	0	0	0	0	0	0	0	0	0	6	0	0	0	0	0	0	0	0	0	0	0	0
OTU2423	0	0	0	0	0	0	0	0	0	0	0	0	0	0	0	0	0	0	0	0	0	0	0	0	0	0	0	0	0	0	0	0	0	0	0	0	0	0	0	0	0	0	0	0	0	0	0	0	0
OTU2424	0	0	0	0	0	0	0	0	0	0	0	0	0	0	0	0	0	0	0	0	0	0	0	0	0	0	0	1	0	0	0	0	0	0	0	0	0	0	0	0	0	0	0	0	0	0	0	0	0
OTU2425	0	0	0	0	0	0	0	0	0	0	0	0	0	0	0	0	0	0	0	0	0	0	0	0	0	0	0	0	0	0	0	0	0	0	0	0	0	0	0	0	0	0	0	0	0	0	0	0	0
OTU2426	0	3	0	0	0	0	0	0	1	0	0	0	0	0	0	0	0	0	0	0	0	0	0	0	0	0	0	0	0	0	0	0	0	0	0	0	0	0	0	0	0	0	0	0	0	0	0	0	0
OTU2427	0	0	0	0	0	0	0	0	2	0	1	0	0	0	0	0	0	0	0	0	0	0	0	0	0	0	0	0	0	0	0	0	0	0	0	0	1	0	0	0	0	0	0	0	0	0	0	0	0
OTU2428	0	0	0	0	0	0	0	0	1	0	0	0	0	0	0	1	0	0	0	0	0	0	0	0	0	0	0	0	0	0	0	0	0	0	0	0	0	0	0	0	0	0	0	0	0	0	0	0	0
OTU2429	0	1	0	0	0	0	0	0	2	0	0	0	0	0	0	0	0	0	0	0	0	0	0	0	0	0	0	0	0	0	0	0	0	0	0	0	0	0	0	0	0	0	0	0	0	0	0	0	0
OTU243	0	0	0	0	0	0	0	0	0	0	0	0	0	0	0	0	0	0	0	0	0	0	0	0	0	0	0	1	0	0	0	0	0	0	0	0	0	0	0	0	0	0	0	0	0	0	0	0	0
OTU2430	0	1	0	2	0	0	0	0	0	0	0	0	0	0	0	0	0	0	0	0	0	0	0	0	0	0	0	0	0	0	0	3	0	0	0	0	0	0	0	0	0	0	0	0	0	0	0	0	0
OTU2431	0	0	0	0	0	0	0	0	0	0	0	0	0	0	0	0	0	0	0	0	0	0	0	0	0	0	0	0	0	0	0	0	0	0	0	0	0	0	0	0	0	0	0	0	0	0	0	0	0
OTU2432	9	5	7	3	21	8	7	4	26	0	2	4	1	0	1	1	1	1	3	0	1	2	0	3	0	5	0	2	3	1	2	2	3	1	2	0	4	4	4	1	3	5	1	4	3	5	1	3	12
OTU2433	1	0	0	0	0	0	0	0	0	0	0	0	0	0	0	0	0	0	0	0	0	0	0	0	0	0	0	0	0	0	0	0	0	0	0	0	0	0	0	0	0	0	0	0	0	0	0	0	0
OTU2434	0	0	0	0	0	0	1	0	0	0	0	0	0	0	0	0	0	0	0	0	0	0	0	0	0	0	0	0	0	0	0	0	0	0	0	0	4	0	0	0	0	0	0	0	0	0	0	0	0
OTU2435	0	0	0	0	0	0	0	0	0	0	0	0	0	0	0	0	0	0	0	0	0	0	0	0	0	0	0	0	0	0	0	0	0	0	0	0	0	0	0	0	0	0	0	0	0	0	0	0	0
OTU2436	0	1	0	0	0	0	0	0	1	0	0	0	0	0	0	0	0	0	0	0	0	0	0	0	0	0	0	0	0	0	0	0	0	1	0	0	0	0	0	0	0	0	0	0	0	0	0	0	0
OTU2437	0	0	0	0	0	0	0	0	0	2	0	0	0	0	0	0	0	0	0	0	0	0	0	0	0	0	0	0	0	0	0	0	0	0	0	0	0	0	0	0	0	0	0	0	0	0	0	0	0
OTU2438	0	0	0	0	0	0	0	2	1	0	0	0	0	0	0	0	0	0	0	0	0	0	0	0	0	0	0	0	0	0	0	0	0	0	0	0	0	0	0	0	0	0	0	0	0	0	0	0	0
OTU2439	0	1	0	0	0	0	0	0	0	0	0	0	0	0	0	0	0	0	0	0	0	0	0	0	0	0	0	0	0	0	0	0	0	0	0	0	0	0	0	0	0	0	0	0	0	0	0	0	0
OTU244	0	0	0	0	0	0	0	0	0	0	0	0	0	0	0	0	0	0	0	0	0	0	0	0	0	0	0	0	0	0	0	0	0	0	0	0	0	0	0	0	0	0	0	0	0	0	0	0	0
OTU2440	0	1	0	0	0	0	0	0	1	0	0	0	0	0	0	0	0	0	0	0	0	0	0	0	0	0	0	0	0	0	0	0	0	0	0	0	0	0	0	0	0	0	0	0	0	0	0	0	0
OTU2441	0	1	0	0	0	1	0	0	0	0	0	0	0	0	0	0	0	0	0	0	0	0	0	0	0	2	0	0	0	0	0	0	0	0	0	0	0	0	0	0	0	0	0	0	0	0	0	0	0
OTU2442	0	0	0	0	0	0	0	0	0	1	0	0	0	0	0	1	0	0	0	0	0	0	0	0	0	0	0	0	0	0	0	0	0	0	0	0	0	1	0	0	0	0	0	0	0	0	0	0	0
OTU2443	0	0	0	0	0	0	0	0	3	0	0	0	0	0	0	0	0	0	0	0	0	0	0	0	0	0	0	0	0	0	0	0	0	0	0	0	0	0	0	0	0	0	0	0	0	0	0	0	0
OTU2444	0	0	0	0	0	0	0	0	4	0	0	0	0	1	0	0	0	1	0	0	0	0	0	0	0	0	0	0	0	0	0	0	0	0	0	0	0	0	0	0	0	0	0	0	0	0	0	0	0
OTU2445	0	0	0	0	0	0	0	0	1	0	0	0	0	0	0	0	0	0	0	0	0	0	0	0	0	0	0	0	0	0	0	0	0	0	0	0	0	0	0	0	0	0	0	0	0	0	0	0	0
OTU2446	1	0	0	0	0	0	0	0	0	0	0	0	0	0	0	0	0	0	0	0	0	0	0	0	0	0	0	0	0	0	0	0	0	0	0	0	0	0	0	0	0	0	0	0	0	0	0	0	0
OTU2447	0	0	0	0	0	0	0	0	0	0	0	0	0	0	0	0	0	0	0	0	0	0	0	0	0	0	0	0	0	0	0	0	0	0	0	0	0	0	0	0	0	2	0	0	0	0	0	0	0
OTU2448	0	0	0	0	0	0	0	0	0	0	0	0	0	0	0	0	0	0	0	0	0	0	0	0	0	0	0	0	0	0	0	0	0	0	0	1	0	0	0	0	0	0	0	0	0	0	0	0	0
OTU2449	95	9	2	10	5	1	25	20	6	26	7	4	5	22	3	7	5	6	6	2	81	3	4	24	5	31	12	22	10	219	3	1	8	3	2	6	3	3	5	5	0	15	60	5	4	5	4	25	417
OTU245	0	0	0	0	0	0	0	0	0	0	0	0	0	0	0	0	0	0	0	0	0	0	0	0	0	0	0	0	0	0	0	0	0	0	0	0	0	0	0	0	0	0	0	0	0	0	0	0	0
OTU2450	0	1	0	0	0	0	0	0	2	0	0	0	0	0	0	0	0	0	0	0	0	0	0	0	0	0	0	0	0	0	0	0	0	0	0	0	0	0	0	0	0	0	0	0	0	0	0	0	0
OTU2451	0	0	0	0	0	0	0	0	0	0	0	0	0	0	0	0	0	0	0	0	0	0	0	0	0	0	0	0	0	0	0	0	0	0	0	0	0	0	0	0	0	0	0	0	0	0	0	0	0
OTU2452	1	0	0	6	0	9	0	0	0	0	0	6	0	0	0	0	0	0	1	0	3	4	2	0	0	19	1	0	0	0	4	0	2	2	0	3	2	1	0	0	3	1	0	0	7	0	0	0	0
OTU2453	0	0	0	2	0	0	0	0	0	0	0	0	0	0	0	0	0	0	0	0	0	0	0	0	0	0	0	0	0	0	0	0	0	0	0	0	0	0	0	0	0	0	0	0	0	0	0	0	0
OTU2454	0	0	0	0	0	1	0	0	0	0	0	0	0	0	0	0	0	0	0	0	0	0	0	0	0	0	0	0	0	0	0	0	0	0	0	0	1	0	0	0	0	0	0	0	0	0	0	0	0
OTU2455	0	0	0	0	0	0	0	0	2	0	0	0	0	0	0	0	0	0	0	0	0	0	0	0	0	0	0	0	0	0	0	0	0	0	0	0	0	0	0	0	0	0	0	0	0	0	0	0	0
OTU2456	0	0	0	0	0	0	0	1	0	0	0	0	0	0	0	0	0	0	0	0	0	0	0	0	0	12	0	13	3	0	0	5	0	0	0	5	0	0	0	0	0	0	0	0	1	0	0	0	0
OTU2457	0	3	0	0	0	0	0	0	0	0	0	0	0	0	0	0	0	0	0	0	0	0	0	2	0	0	1	0	0	0	1	0	0	0	0	0	0	0	0	0	0	0	0	1	3	0	0	0	3
OTU2458	0	0	0	0	0	0	0	0	0	0	0	0	0	0	0	0	0	0	0	0	0	0	0	0	0	0	0	0	0	0	0	0	0	0	0	0	0	0	0	0	0	0	0	0	0	0	0	0	0
OTU2459	0	0	0	0	0	0	0	0	0	0	0	0	0	0	0	0	0	0	0	0	0	0	0	0	0	0	0	0	0	0	0	0	0	0	0	0	0	0	0	0	0	0	0	0	0	0	0	0	3
OTU246	0	15	1	48	62	2	7	5	5	4	1	2	25	3	0	7	25	8	4	2	28	4	2	16	2	12	9	5	3	1	7	2	19	7	4	85	118	8	16	23	18	269	168	3	51	22	31	1	16
OTU2460	0	0	0	0	0	0	0	0	0	0	0	0	0	0	0	0	0	0	0	0	0	0	0	0	0	0	0	0	0	0	0	0	0	0	0	0	0	0	0	0	0	0	0	0	0	0	0	0	0
OTU2461	4	0	2	6	1	1	0	4	0	0	0	1	0	1	0	4	0	1	0	1	2	1	4	0	5	0	0	2	0	1	1	0	2	1	1	0	0	0	3	0	1	2	0	0	0	1	0	0	1
OTU2462	0	0	0	0	0	0	0	0	0	0	0	0	0	0	0	0	0	0	0	0	0	0	0	0	0	0	0	0	0	0	0	0	0	0	0	0	0	0	0	0	0	0	0	0	0	0	0	0	0
OTU2463	0	0	0	0	0	0	0	0	0	0	0	0	0	0	0	0	0	0	0	0	0	0	0	0	0	0	0	0	0	0	0	0	0	0	0	0	0	0	0	0	0	0	0	0	0	0	0	0	0
OTU2464	0	0	0	0	0	0	0	0	0	0	0	0	0	0	0	0	0	0	0	0	0	0	0	0	0	0	0	0	0	0	0	0	0	0	0	0	0	0	0	0	0	0	0	0	0	0	0	0	0
OTU2465	0	0	0	0	0	0	0	0	0	0	0	0	0	0	0	0	0	0	0	0	0	0	0	0	0	0	0	0	0	0	0	0	0	0	0	0	0	0	0	0	0	0	0	0	0	0	0	0	0
[truncated: 1,435 more rows]
[truncated: 88 more columns]

## Sheet: FungiInfo
	PlantName	GFL	Repl	replicatepot
[truncated: 144 more rows]

[truncated: 1 more sheets: FungiTaxa]
